# Supplementary material for: Transcriptome Profiling of Trypanosoma brucei Development in the Tsetse Fly Vector Glossina morsitans
Source: PLoS One. 2016 Dec 21;11(12):e0168877. doi: 10.1371/journal.pone.0168877 (PMC5176191; doi:10.1371/journal.pone.0168877)
Supplement: S1 Table — (XLSX) [file pone.0168877.s003.xlsx]

## Sheet: MG to PV 2-Fold Up
Gene ID	FC MG to PV	P value MG to PV	MG - linear total RPKM	PV - linear total RPKM	SG - linear total RPKM	Product	[# TM Domains]	[SignalP Scores]	[Annotated GO Function Term]	[Annotated GO Process Term]	[Annotated GO Component Term]	[Predicted GO Function Term]	[Predicted GO Process Term]	[Predicted GO Component Term]
Tb927.6.190	24.7082	0.000443	9.254	228.661	13.866	receptor-type adenylate cyclase GRESAG 4, putative	1	NN Sum: 4, NN D: .7, HMM Prob: 1	adenylate cyclase activity	cyclic nucleotide biosynthetic process, intracellular signal transduction	integral to membrane	phosphorus-oxygen lyase activity	cyclic nucleotide biosynthetic process, intracellular signal transduction	null
Tb927.7.3600	15.0559	0.00107	27.294	410.937	111.294	emp24/gp25L/p24 family/GOLD, putative	1	null	null	transport	integral to membrane	null	transport	integral to membrane
Tb927.5.4180	13.9122	0.00481	158.681	2207.6	913.415	histone H4, putative	0	null	DNA binding	nucleosome assembly	nucleosome, nucleus	DNA binding	nucleosome assembly	nucleosome, nucleus
Tb927.11.13610	13.0083	0.00755	26.841	349.161	184.748	rhodanese-like domain containing protein, putative, mito	0	null	null	null	null	null	null	null
Tb927.4.3880	12.6362	0.000204	20.572	259.953	9.985	receptor-type adenylate cyclase GRESAG 4, putative	1	NN Sum: 1, NN D: .28, HMM Prob: .59	adenylate cyclase activity	cyclic nucleotide biosynthetic process, intracellular signal transduction	integral to membrane	phosphorus-oxygen lyase activity	cyclic nucleotide biosynthetic process, intracellular signal transduction	null
Tb927.4.3860	12.3943	0.000467	15.483	191.896	8.042	receptor-type adenylate cyclase GRESAG 4, putative	1	null	adenylate cyclase activity	cyclic nucleotide biosynthetic process, intracellular signal transduction	integral to membrane	phosphorus-oxygen lyase activity	cyclic nucleotide biosynthetic process, intracellular signal transduction	null
Tb927.4.3750	12.0583	0.00044	10.877	131.162	11.196	receptor-type adenylate cyclase GRESAG 4, putative	2	NN Sum: 3, NN D: .63, HMM Prob: .96	adenylate cyclase activity	cyclic nucleotide biosynthetic process, intracellular signal transduction	integral to membrane	phosphorus-oxygen lyase activity	cyclic nucleotide biosynthetic process, intracellular signal transduction	null
Tb927.4.3870	11.6767	0.000213	24.424	285.187	11.702	receptor-type adenylate cyclase GRESAG 4, putative	1	NN Sum: 1, NN D: .29, HMM Prob: .59	adenylate cyclase activity	cyclic nucleotide biosynthetic process, intracellular signal transduction	integral to membrane	phosphorus-oxygen lyase activity	cyclic nucleotide biosynthetic process, intracellular signal transduction	null
Tb927.1.2150	9.30731	0.0195	296.275	2757.52	914.196	calpain-like cysteine peptidase, Clan CA, family C2, calpain-like protein fragment, putative	0	null	null	null	null	null	null	null
Tb927.11.900	8.96768	0.00107	92.685	831.165	457.407	isocitrate dehydrogenase, putative (IDH)	0	null	NAD binding, isocitrate dehydrogenase (NADP+) activity, magnesium ion binding	isocitrate metabolic process, oxidation-reduction process	acidocalcisome	isocitrate dehydrogenase (NADP+) activity, oxidoreductase activity, acting on the CH-OH group of donors, NAD or NADP as acceptor	isocitrate metabolic process, oxidation-reduction process	null
Tb927.1.2160	8.78468	0.0087	238.171	2092.25	460.963	calpain-like protein fragment, putative	0	null	null	null	null	null	null	null
Tb927.5.4550	8.65769	0.00216	26.661	230.825	35.743	receptor-type adenylate cyclase GRESAG 4, putative, adenylyl cyclase, putative, ATP pyrophosphate-lyase, putative	1	NN Sum: 3, NN D: .49, HMM Prob: .08	adenylate cyclase activity	cyclic nucleotide biosynthetic process, intracellular signal transduction	integral to membrane	phosphorus-oxygen lyase activity	cyclic nucleotide biosynthetic process, intracellular signal transduction	null
Tb927.5.4540	8.12343	0.00177	27.728	225.247	33.744	receptor-type adenylate cyclase GRESAG 4, putative, adenylyl cyclase, putative, ATP pyrophosphate-lyase, putative	1	NN Sum: 3, NN D: .49, HMM Prob: .08	adenylate cyclase activity	cyclic nucleotide biosynthetic process, intracellular signal transduction	integral to membrane	phosphorus-oxygen lyase activity	cyclic nucleotide biosynthetic process, intracellular signal transduction	null
Tb927.3.2930	7.01497	0.0163	56.906	399.192	261.796	RNA-binding protein RBP6, putative (RBP6)	0	null	RNA binding	RNA processing	null	nucleic acid binding	null	null
Tb927.7.2910	6.74308	0.00574	90.532	610.468	239.944	histone H2A, putative	0	null	DNA binding	chromosome organization, nucleosome assembly	nucleosome, nucleus	null	null	null
Tb927.1.2110	6.73257	0.0389	31.425	211.568	248.938	Calpain-like protein 1.2, cysteine peptidase, Clan CA, family C2, putative (CALP1.2)	0	null	calcium-dependent cysteine-type endopeptidase activity	proteolysis	intracellular	calcium-dependent cysteine-type endopeptidase activity	proteolysis	intracellular
Tb927.11.12800	6.47941	0.00372	40.421	261.906	77.838	ribonucleoside-diphosphate reductase small chain (RNR2)	1	null	ribonucleoside-diphosphate reductase activity, thioredoxin disulfide as acceptor, transition metal ion binding	deoxyribonucleoside diphosphate metabolic process	null	oxidoreductase activity, ribonucleoside-diphosphate reductase activity, thioredoxin disulfide as acceptor, transition metal ion binding	deoxyribonucleoside diphosphate metabolic process, oxidation-reduction process	null
Tb927.11.15960	6.44228	0.00245	36.211	233.282	200.811	amino acid transporter, putative	11	null	amine transmembrane transporter activity	amino acid transport	integral to membrane	null	null	null
Tb927.8.8360	6.379	0.00761	16.732	106.736	13.725	receptor-type adenylate cyclase GRESAG 4, putative	0	NN Sum: 0, NN D: .24, HMM Prob: .52	adenylate cyclase activity	intracellular signal transduction	integral to membrane, mitochondrion	null	null	null
Tb927.11.8210	6.3407	0.0257	18.619	118.055	21.593	RAD50 DNA repair-like protein	0	null	ATP binding, double-stranded DNA binding	double-strand break repair via nonhomologous end joining	chromosome, nucleus	ATP binding	DNA repair	Mre11 complex
Tb927.9.11720	6.32067	0.0269	41.67	263.385	298.679	Iron-sulfur cluster assembly protein	0	NN Sum: 4, NN D: .69, HMM Prob: .91	iron ion binding, iron-sulfur cluster binding, metallochaperone activity	iron-sulfur cluster assembly	mitochondrion	iron ion binding, iron-sulfur cluster binding	iron-sulfur cluster assembly	null
Tb927.10.3130	6.25392	0.0347	13.781	86.186	22.27	myotubularin-associated protein, putative	0	null	null	null	null	protein binding	null	null
Tb927.10.16000	6.22759	0.00526	24.997	155.672	28.895	receptor-type adenylate cyclase GRESAG 4, putative, expression site-associated gene 4 (ESAG4) protein, putative	2	NN Sum: 3, NN D: .36, HMM Prob: .81	adenylate cyclase activity	cyclic nucleotide biosynthetic process, intracellular signal transduction	mitochondrion	phosphorus-oxygen lyase activity	cyclic nucleotide biosynthetic process, intracellular signal transduction	null
Tb927.8.3630	6.20631	0.0107	43.781	271.721	81.189	folate transporter, putative, expression site-associated gene 10 (ESAG10) protein, putative	12	null	biopterin transporter activity	biopterin transport	integral to membrane	null	null	null
Tb927.11.5540	6.12088	0.00448	41.925	256.616	122.839	emp24/gp25L/p24 family/GOLD, putative	3	NN Sum: 4, NN D: .74, HMM Prob: .98	null	null	null	null	transport	integral to membrane
Tb927.10.15600	6.03551	0.00833	29.256	176.577	169.886	FKBP-type peptidylprolyl cis-trans isomerase, putative	0	null	null	protein folding	null	null	protein folding	null
Tb927.2.2380	5.98736	0.0206	11.51	68.915	28.242	glycosyltransferase (GlcNAc), putative	1	null	null	null	null	null	null	null
Tb927.3.1870	5.94786	0.0104	30.544	181.67	172.651	CHAP domain containing protein, putative	1	NN Sum: 3, NN D: .64, HMM Prob: .87	null	null	null	null	null	null
Tb927.8.7280	5.68839	0.0112	39.168	222.804	122.709	emp24/gp25L/p24 family/GOLD, putative	1	NN Sum: 4, NN D: .65, HMM Prob: .99	null	transport	integral to membrane	null	transport	integral to membrane
Tb927.4.5110	5.59513	0.00514	28.545	159.71	74.481	kinetoplastid kinetochore protein 8 (kkt8)	0	null	null	chromosome segregation	kinetochore	null	null	null
Tb927.8.1130	5.59115	0.0265	8.15	45.566	16.996	protein phosphatase with EF-Hand domains, putative	0	null	hydrolase activity	null	null	hydrolase activity	null	null
Tb927.9.15520	5.55188	0.0244	2.949	16.375	514.032	BARP protein (BARP)	0	NN Sum: 4, NN D: .81, HMM Prob: 1	null	null	cell surface, membrane raft	null	null	null
Tb927.7.2580	5.4879	0.0225	19.302	105.929	33.79	zinc finger protein family member, putative (ZC3H19)	0	null	RNA binding	null	null	null	null	null
Tb927.10.14000	5.47193	0.0124	96.76	529.465	318.339	aconitase (ACO)	0	null	aconitate hydratase activity	tricarboxylic acid cycle	cytosol, mitochondrion	4 iron, 4 sulfur cluster binding	metabolic process	null
Tb927.6.3140	5.3788	0.0202	89.077	479.126	31.965	Ubiquitin family, putative	0	null	null	null	null	protein binding	null	null
Tb927.7.2110	5.30531	0.00843	28.855	153.087	36.664	kinetoplastid kinetochore protein 11 (kkt11)	0	null	null	chromosome segregation	kinetochore	null	null	null
Tb927.10.5770	5.25765	0.04	47.891	251.796	69.555	Transitional endoplasmic reticulum ATPase, putative, Valosin-containing protein, Cell division control protein 48 (VCP)	0	null	ATP binding, ATPase activity, identical protein binding	mitotic spindle disassembly, retrograde protein transport, ER to cytosol	acidocalcisome, cytoplasm, membrane, nucleus	ATP binding, hydrolase activity, nucleoside-triphosphatase activity, nucleotide binding	null	null
Tb927.6.2860	5.25576	0.0173	24.166	127.01	39.701	WD domain, G-beta repeat, putative	0	null	null	null	null	protein binding	null	null
Tb927.4.3990	5.22503	0.0146	161.112	841.817	291.808	amino acid transporter, putative	11	null	amine transmembrane transporter activity	amino acid transport	membrane	null	null	null
Tb927.11.1790	5.1782	0.0385	285.471	1478.23	1264.26	histone H1, putative	0	null	DNA binding	nucleosome assembly	nucleosome	null	null	null
Tb927.11.16390	5.16262	0.0477	27.043	139.614	47.471	cyclin dependent kinases regulatory subunit, putative (CKS1)	0	null	cyclin-dependent protein kinase activity, cyclin-dependent protein kinase regulator activity	mitotic cell cycle	protein kinase CK2 complex	cyclin-dependent protein kinase regulator activity	cell cycle	null
Tb927.11.6060	5.04855	0.0114	16.542	83.512	44.689	major facilitator superfamily, putative	11	null	null	null	null	null	transmembrane transport	integral to membrane
Tb927.10.15990	5.0118	0.00916	5.36	26.862	18.67	expression site-associated gene 4 (ESAG4), pseudogene	0	null	null	null	null	null	null	null
Tb927.7.5480	4.94957	0.0141	20.944	103.663	122.857	dihydrofolate reductase-thymidylate synthase (DHFR-TS)	0	null	dihydrofolate reductase activity, thymidylate synthase activity	dTMP biosynthetic process, glycine biosynthetic process, nucleotide biosynthetic process, one-carbon metabolic process, oxidation-reduction process, thymidine biosynthetic process	null	dihydrofolate reductase activity, thymidylate synthase activity	dTMP biosynthetic process, glycine biosynthetic process, nucleotide biosynthetic process, one-carbon metabolic process, oxidation-reduction process	null
ILTat_1.61_mVSG	4.91294	0.04	11.564	56.814	3261.35	ILTat_1.61_mVSG
Tb927.10.13430	4.80453	0.0111	102.062	490.359	341.02	citrate synthase, putative	0	NN Sum: 0, NN D: .22, HMM Prob: .65	transferase activity, transferring acyl groups, acyl groups converted into alkyl on transfer	cellular carbohydrate metabolic process	mitochondrion	transferase activity, transferring acyl groups, acyl groups converted into alkyl on transfer	cellular carbohydrate metabolic process	null
Tb927.8.4110	4.74627	0.0173	17.684	83.933	89.78	flagellum-adhesion glycoprotein, putative	2	NN Sum: 4, NN D: .9, HMM Prob: .99	null	null	flagellar pocket, integral to membrane, motile cilium	null	null	null
Tb927.11.6990	4.71595	0.00379	51.178	241.354	26.519	serine/threonine protein kinase, putative	0	null	ATP binding, protein serine/threonine kinase activity, protein tyrosine kinase activity	protein phosphorylation	null	ATP binding, protein kinase activity, transferase activity, transferring phosphorus-containing groups	protein phosphorylation	null
Tb927.8.4060	4.65937	0.00514	23.132	107.778	119.186	flagellum-adhesion glycoprotein, putative	2	NN Sum: 4, NN D: .9, HMM Prob: .99	null	null	flagellar pocket, integral to membrane, motile cilium	null	null	null
Tb927.7.3830	4.65347	0.0432	12.609	58.677	13.34	kinesin K39, putative	0	null	ATP binding, microtubule motor activity, motor activity	microtubule-based movement	microtubule associated complex	ATP binding, microtubule motor activity	microtubule-based movement	null
Tb927.7.5780	4.62436	0.00929	50.169	232.001	60.483	thioredoxin, putative	1	NN Sum: 4, NN D: .87, HMM Prob: .98	null	cell redox homeostasis	null	null	cell redox homeostasis	null
Tb927.11.11550	4.60524	0.0417	14.271	65.722	20.694	DNA topoisomerase II, putative	0	null	ATP binding, DNA topoisomerase (ATP-hydrolyzing) activity	DNA topological change	chromosome	ATP binding, DNA binding, DNA topoisomerase (ATP-hydrolyzing) activity	DNA topological change	chromosome
Tb927.11.9310	4.53874	0.00539	13.796	62.617	34.36	tRNA pseudouridine synthase, putative	0	null	RNA binding, pseudouridine synthase activity	pseudouridine synthesis, tRNA processing	mitochondrion	RNA binding, pseudouridine synthase activity	RNA modification, pseudouridine synthesis	null
Tb927.7.3220	4.46518	0.0141	64.43	287.69	106.242	ChaC-like protein, putative	0	null	null	null	null	null	null	null
Tb927.11.12150	4.44448	0.0192	27.564	122.509	44.613	flagellar protein essential for flagellar pocket biogenesis (BILBO1)	0	null	calcium ion binding	null	acidocalcisome	calcium ion binding	null	null
Tb927.10.1400	4.31182	0.0141	80.122	345.471	79.24	hypoxanthine-guanine phosphoribosyltransferase (HGPRT)	0	null	hypoxanthine phosphoribosyltransferase activity	purine ribonucleoside salvage	cytoplasm	hypoxanthine phosphoribosyltransferase activity	nucleoside metabolic process, purine ribonucleoside salvage	cytoplasm
Tb927.8.6350	4.27171	0.0105	31.01	132.466	56.615	CYC2-like cyclin, putative (CYC11)	0	null	null	null	null	protein kinase binding	regulation of cyclin-dependent protein kinase activity	null
Tb927.11.13980	4.22179	0.0466	24.812	104.753	39.956	Leucine Rich Repeat, putative	0	null	null	ciliary cell motility	null	protein binding	null	null
Tb927.10.880	4.18741	0.0087	34.832	145.858	35.703	thymidine kinase, putative	0	null	ATP binding, thymidine kinase activity	nucleobase-containing small molecule interconversion	mitochondrion	ATP binding, thymidine kinase activity	null	null
Tb927.6.3480	4.1835	0.0353	13.318	55.717	6.779	RNA-binding protein, putative (DRBD5)	0	null	RNA binding, protein complex binding	RNA processing	null	nucleic acid binding	null	null
Tb927.8.7590	4.07297	0.0105	9.612	39.149	16.251	receptor-type adenylate cyclase GRESAG 4, putative	1	NN Sum: 4, NN D: .69, HMM Prob: .99	adenylate cyclase activity, isomerase activity	cyclic nucleotide biosynthetic process, intracellular signal transduction	chloroplast, integral to membrane	isomerase activity, phosphorus-oxygen lyase activity	cyclic nucleotide biosynthetic process, intracellular signal transduction	chloroplast
Tb927.9.6290	4.06072	0.021	950.651	3860.33	491.035	arginine kinase (AK)	0	null	ATP binding, arginine kinase activity, transferase activity, transferring phosphorus-containing groups	biological_process	cytosol	kinase activity, transferase activity, transferring phosphorus-containing groups	null	null
Tb927.9.1340	4.04581	0.0115	21.838	88.354	31.865	Myosin-like protein (TbMlp-2)	0	null	null	null	intracellular, nuclear pore	null	null	null
Tb927.8.1690	4.02128	0.0275	13.552	54.495	34.448	serine/threonine-protein kinase, putative	0	null	ATP binding, protein serine/threonine kinase activity, protein tyrosine kinase activity	protein phosphorylation	cytosol	ATP binding, protein kinase activity, transferase activity, transferring phosphorus-containing groups	protein phosphorylation	null
Tb927.2.3460	4.01618	0.00253	132.26	531.181	419.064	cysteine peptidase, Clan CA, family C51, putative	1	null	null	null	null	null	null	null
Tb927.11.16400	4.00461	0.0087	41.109	164.626	63.31	kinetoplast-associated protein 3, putative (KAP3)	0	null	DNA binding	DNA metabolic process, DNA packaging	kinetoplast, mitochondrial matrix, mitochondrion	null	null	null
Tb927.10.2430	3.97614	0.00864	39.129	155.584	31.838	receptor-type adenylate cyclase GRESAG 4, putative	1	NN Sum: 1, NN D: .32, HMM Prob: .65	adenylate cyclase activity	cyclic nucleotide biosynthetic process, intracellular signal transduction	integral to membrane	phosphorus-oxygen lyase activity	cyclic nucleotide biosynthetic process, intracellular signal transduction	null
Tb927.6.1640	3.93521	0.00514	27.236	107.18	31.529	single strand-specific nuclease, putative	0	NN Sum: 4, NN D: .7, HMM Prob: .98	endonuclease activity, nucleic acid binding	DNA catabolic process	null	endonuclease activity, hydrolase activity, acting on ester bonds, nucleic acid binding	DNA catabolic process	null
Tb927.10.9270	3.90191	0.0128	66.537	259.621	89.83	emp24/gp25L/p24 family/GOLD, putative	1	NN Sum: 4, NN D: .81, HMM Prob: 1	null	transport	integral to membrane, mitochondrion	null	transport	integral to membrane
Tb927.11.14880	3.89593	0.0114	92.492	360.343	104.583	Paraflagellar Rod Proteome Component 9, putative (PFC9)	0	null	null	null	cilium	null	null	null
Tb927.4.1640	3.8709	0.0217	21.343	82.615	40.169	UDP-galactose transporter, putative	8	null	nucleotide-sugar transmembrane transporter activity	nucleotide-sugar transport	integral to membrane	nucleotide-sugar transmembrane transporter activity	nucleotide-sugar transport	integral to membrane
Tb927.9.10890	3.85509	0.0206	31.167	120.151	83.223	Regulatory subunit of type II PKA R-subunit, putative	0	null	cAMP-dependent protein kinase regulator activity	signal transduction	null	cAMP-dependent protein kinase regulator activity	signal transduction	null
Tb927.10.6830	3.81168	0.0119	31.303	119.318	64.975	Bardet-Biedl syndrome 4 protein, putative (BBS4)	0	null	alpha-tubulin binding, beta-tubulin binding, dynactin binding	null	BBSome	protein binding	null	null
Tb927.8.2450	3.77168	0.0112	37.408	141.09	101.462	SNF1-related protein kinase regulatory subunit beta, 5'-AMP-activated protein kinase subunit beta, AMPK subunit beta (AMPKB)	0	null	null	null	cilium, glycosome	protein binding	null	null
Tb927.5.3510	3.71647	0.0163	34.368	127.726	40.866	structural maintenance of chromosome 3 , putative (SMC3)	0	null	ATP binding	chromosome organization	chromosome	ATP binding, protein binding	chromosome organization	chromosome
Tb927.9.11040	3.70971	0.0166	13.441	49.864	38.804	mitochondrial carrier protein (MCP3)	0	NN Sum: 3, NN D: .41, HMM Prob: .92	null	transport	mitochondrial inner membrane, mitochondrion	null	null	null
Tb927.9.5020	3.70341	0.00755	31.63	117.14	62.482	HMG-box domain containing protein, putative	0	null	null	null	null	protein binding	null	null
Tb927.9.5590	3.70313	0.0217	19.599	72.579	16.83	DNA topoisomerase ii (TOP2)	0	null	ATP binding, DNA topoisomerase (ATP-hydrolyzing) activity	DNA topological change	chromosome, mitochondrion, nucleus	ATP binding, DNA binding, DNA topoisomerase (ATP-hydrolyzing) activity	DNA topological change	chromosome
Tb927.7.5380	3.69708	0.0338	50.782	187.746	23.998	RNA-binding protein, putative	0	null	RNA binding	RNA processing	null	nucleic acid binding	null	null
Tb927.11.390	3.68926	0.0268	15.077	55.623	28.559	SPRY domain containing protein, putative	0	null	null	null	null	protein binding	null	null
Tb927.11.3260	3.67783	0.0353	22.942	84.378	28.617	mitochondrial DNA polymerase I protein D, putative (POLID)	0	null	DNA binding, DNA-directed DNA polymerase activity	DNA replication	mitochondrion	3'-5' exonuclease activity, DNA binding, DNA-directed DNA polymerase activity, nucleic acid binding	DNA replication, nucleobase-containing compound metabolic process	intracellular
Tb927.11.14790	3.66589	0.00467	33.932	124.392	534.972	DNA repair and recombination helicase protein PIF4 (TbPIF4)	0	null	ATP binding, ATP-dependent DNA helicase activity, magnesium ion binding	DNA recombination, chromosome organization, telomere maintenance	mitochondrion	null	null	null
Tb927.3.870	3.6649	0.0168	27.115	99.372	33.619	Histone RNA hairpin-binding protein RNA-binding domain containing protein, putative	0	null	null	null	null	null	null	null
Tb927.9.13020	3.65658	0.00532	21.176	77.431	67.265	Microtubule-associated protein Bicaudal-D, putative	0	null	null	null	null	null	transport	Golgi apparatus
Tb927.5.4280	3.62358	0.0226	29.193	105.782	66.741	Zinc finger, C3HC4 type (RING finger), putative	0	null	zinc ion binding	null	null	protein binding, zinc ion binding	null	null
Tb927.10.6010	3.6154	0.0237	16.91	61.135	24.703	STAG domain containing protein, putative	0	null	null	null	null	binding	null	null
Tb927.11.4180	3.61494	0.0244	24.157	87.324	19.796	PSP1 C-terminal conserved region, putative	0	null	null	null	null	null	null	null
Tb927.2.3930	3.61304	0.0358	10.158	36.701	17.4	DNA replication licensing factor MCM3, putative	0	null	ATP binding, DNA binding	DNA replication, DNA-dependent DNA replication initiation	nucleus	ATP binding, DNA binding	DNA replication	null
Tb927.11.15530	3.60951	0.0104	75.587	272.83	21.331	C-14 sterol reductase, putative	6	null	delta14-sterol reductase activity	ergosterol biosynthetic process	integral to membrane, membrane	null	null	membrane
Tb927.10.910	3.59422	0.0168	12.519	44.996	16.877	DNA repair and recombination helicase protein PIF6 (TbPIF6)	0	null	ATP binding, ATP-dependent DNA helicase activity, magnesium ion binding	DNA recombination, chromosome organization, telomere maintenance	nucleus	nucleoside-triphosphatase activity, nucleotide binding	null	null
Tb927.11.15210	3.59054	0.012	68.009	244.188	78.025	TLR4 regulator and MIR-interacting MSAP, putative	1	NN Sum: 3, NN D: .61, HMM Prob: .78	null	null	null	null	null	null
Tb927.8.1030	3.53822	0.0251	16.777	59.362	32.387	chaperone protein DNAj, putative	1	null	heat shock protein binding	protein folding	integral to membrane, mitochondrion	heat shock protein binding	null	null
Tb927.8.2550	3.53531	0.00426	36.288	128.29	41.454	mitochondrial DNA primase (PRI1)	0	null	DNA primase activity	mitochondrial DNA replication	kinetoplast, mitochondrial matrix	hydrolase activity, acting on acid anhydrides	null	null
Tb927.10.12960	3.51043	0.0244	58.83	206.517	209.311	Ras-related protein Rab5A (RAB5A)	0	null	GTP binding, GTPase activity	intracellular protein transport, nucleocytoplasmic transport, small GTPase mediated signal transduction	acidocalcisome, intracellular	GTP binding, GTPase activity	GTP catabolic process, intracellular protein transport, nucleocytoplasmic transport, protein transport, signal transduction, small GTPase mediated signal transduction	intracellular, membrane
Tb927.11.5010	3.50853	0.00575	20.523	72.006	24.168	TFIIF-stimulated CTD phosphatase, putative	0	null	null	null	null	protein binding	null	null
Tb927.9.12980	3.50398	0.0244	19.368	67.865	74.824	Alpha/beta hydrolase family, putative	5	NN Sum: 3, NN D: .39, HMM Prob: .01	null	null	null	null	null	null
Tb927.10.2540	3.49107	0.0244	17.496	61.08	79.72	adenylate kinase, putative	0	null	ATP binding, adenylate kinase activity	nucleobase-containing compound metabolic process	cytosol, glycosome, mitochondrion	ATP binding, adenylate kinase activity, nucleobase-containing compound kinase activity	nucleobase-containing compound metabolic process	null
Tb927.9.9000	3.48408	0.0112	36.316	126.528	59.668	isopentenyl-diphosphate delta-isomerase (type II) (idi1)	0	null	FMN binding, oxidoreductase activity	isoprenoid biosynthetic process	cytoplasm	FMN binding, isopentenyl-diphosphate delta-isomerase activity, oxidoreductase activity	isoprenoid biosynthetic process	cytoplasm
Tb927.3.2140	3.47823	0.0479	26.001	90.437	45.87	transcription activator, putative	0	null	ATP binding, DNA binding, helicase activity, zinc ion binding	null	null	ATP binding, DNA binding, helicase activity, nucleic acid binding, protein binding, zinc ion binding	null	null
Tb927.10.12440	3.46956	0.0119	15.163	52.609	20.901	kinesin, putative	0	null	ATP binding, microtubule motor activity, motor activity	microtubule-based movement	microtubule associated complex	ATP binding, microtubule motor activity	microtubule-based movement	null
Tb927.2.3620	3.46675	0.0107	21.734	75.346	26.112	GTP-binding elongation factor Tu family, putative	0	null	GTP binding, GTPase activity, translation elongation factor activity	translational elongation	null	GTP binding, GTPase activity	null	null
Tb927.5.1450	3.46505	0.0133	24.393	84.523	49.646	receptor-type adenylate cyclase GRESAG 4, putative	1	null	adenylate cyclase activity	cyclic nucleotide biosynthetic process, intracellular signal transduction	integral to membrane	phosphorus-oxygen lyase activity	cyclic nucleotide biosynthetic process, intracellular signal transduction	null
Tb927.11.11640	3.45148	0.0141	20.939	72.27	26.897	DNA replication licensing factor MCM6, putative	0	null	ATP binding, DNA binding	DNA replication, DNA-dependent DNA replication initiation	nucleus	ATP binding, DNA binding	DNA replication	null
Tb927.8.7640	3.44604	0.00463	37.48	129.157	264.406	amino acid transporter 1, putative (AATP1)	11	null	amine transmembrane transporter activity	amino acid transport	null	null	null	null
Tb927.5.4380	3.39878	0.0446	30.622	104.079	34.074	kinetoplastid-specific phospho-protein phosphatase, putative	0	null	hydrolase activity, protein serine/threonine phosphatase activity	protein dephosphorylation	null	hydrolase activity	null	null
Tb927.8.2110	3.39735	0.00659	32.928	111.866	75.827	Alpha/beta hydrolase family, putative	0	null	null	null	mitochondrion	null	null	null
Tb927.6.4530	3.38722	0.00687	56.315	190.75	96.713	RNA-binding protein, putative (RBP17)	0	NN Sum: 3, NN D: .63, HMM Prob: 1	RNA binding	RNA processing	null	nucleic acid binding	null	null
Tb927.4.5400	3.38691	0.0153	1.256	4.254	2.382	variant surface glycoprotein (VSG, atypical), putative	1	NN Sum: 4, NN D: .59, HMM Prob: .84	null	antigenic variation	integral to membrane	null	null	null
Tb927.10.4770	3.36774	0.0141	55.324	186.318	140.94	phosphatidylinositol-4-phosphate 5-kinase, putative	0	null	1-phosphatidylinositol-4-phosphate 5-kinase activity	phosphatidylinositol metabolic process	null	phosphatidylinositol phosphate kinase activity	phosphatidylinositol metabolic process	null
Tb927.8.7680	3.36118	0.0107	61.931	208.161	233.414	amino acid transporter, putative	10	null	amine transmembrane transporter activity	amino acid transport	integral to membrane	null	null	null
Tb927.11.4860	3.30269	0.0119	18.582	61.37	60.403	Ring finger domain containing protein, putative	0	null	zinc ion binding	null	null	protein binding, zinc ion binding	null	null
Tb927.11.6120	3.29611	0.00929	15.835	52.192	42.347	ABC transporter, putative	12	null	ATP binding, ATPase activity, coupled to transmembrane movement of substances	transport	integral to membrane, internal side of plasma membrane	ATP binding, ATPase activity, nucleoside-triphosphatase activity, nucleotide binding	null	null
Tb927.9.9780	3.27565	0.0122	63.204	207.034	113.707	peptidyl-prolyl cis-trans isomerase (cyclophilin- 40), putative, cyclophilin-40, putative	0	null	peptidyl-prolyl cis-trans isomerase activity	null	null	peptidyl-prolyl cis-trans isomerase activity, protein binding	protein folding	null
Tb927.1.2740	3.27063	0.0353	25.138	82.217	44.243	lipase-like protein, putative	1	NN Sum: 1, NN D: .31, HMM Prob: .72	triglyceride lipase activity	lipid metabolic process	null	triglyceride lipase activity	lipid metabolic process	null
Tb927.10.9840	3.26427	0.0186	45.967	150.047	72.393	chaperone protein DNAj, putative	0	null	heat shock protein binding, unfolded protein binding	protein folding	null	heat shock protein binding	null	null
Tb927.10.2260	3.23704	0.0131	20.321	65.78	26.126	Ubiquitin family, putative	0	null	null	null	null	protein binding	null	null
Tb927.10.12130	3.23355	0.00514	19.413	62.774	30.623	Ubiquitin family, putative	0	null	null	null	null	protein binding	null	null
Tb927.11.8170	3.22274	0.00526	28.855	92.993	110.284	Mitogen-activated protein kinase 8, putative (MPK8)	0	null	ATP binding, protein serine/threonine kinase activity, protein tyrosine kinase activity	protein phosphorylation	null	ATP binding, protein kinase activity, transferase activity, transferring phosphorus-containing groups	protein phosphorylation	null
Tb927.11.14160	3.21952	0.0347	31.391	101.065	54.265	Alpha/beta hydrolase family, putative	0	null	null	null	null	carboxylesterase activity	null	null
Tb927.7.1540	3.21199	0.0133	42.693	137.128	114.847	Staphylococcal nuclease homologue, putative	0	null	hydrolase activity, acting on ester bonds, nucleic acid binding	null	null	hydrolase activity, acting on ester bonds, nucleic acid binding	null	null
Tb927.1.2670	3.20453	0.0267	38.473	123.289	50.565	flagellar protein 16, axoneme central apparatus protein (FP16)	0	null	null	axoneme assembly, ciliary cell motility, cytokinesis after mitosis	acidocalcisome, axoneme	binding, protein binding	null	null
Tb927.6.3580	3.18468	0.0123	21.225	67.593	27.87	ATP-dependent DEAD/H DNA helicase recQ, putative	0	null	ATP binding, ATP-dependent helicase activity, helicase activity, nucleic acid binding	DNA recombination, nucleobase-containing compound metabolic process	null	ATP binding, ATP-dependent helicase activity, helicase activity, nucleic acid binding	null	null
Tb927.6.4390	3.14995	0.0228	24.844	78.258	47.384	kinesin, putative	0	null	ATP binding, microtubule motor activity, motor activity	microtubule-based movement	microtubule associated complex	ATP binding, microtubule motor activity	microtubule-based movement	null
Tb927.3.1860	3.14674	0.0304	21.514	67.698	30.412	ATP-grasp domain containing protein, putative	0	null	ATP binding, catalytic activity	null	null	ATP binding, metal ion binding, protein binding	null	null
Tb927.11.2270	3.11516	0.0422	22.796	71.014	26.499	dynein intermediate chain IC140 (IDA7), putative	0	null	null	ciliary cell motility	null	protein binding	null	null
Tb927.7.5920	3.11162	0.00951	24.405	75.94	30.333	mercaptopyruvate sulfurtransferase, putative (MST)	0	null	3-mercaptopyruvate sulfurtransferase activity	cyanide metabolic process, cysteine biosynthetic process via cystathionine	cytosol	null	null	null
Tb927.5.1550	3.10598	0.0109	35.872	111.419	28.954	mitochondrial carrier protein (MCP23)	0	null	null	transport	mitochondrial inner membrane, mitochondrion	null	null	null
Tb927.4.4050	3.092	0.0264	43.517	134.554	87.633	glycosomal transporter (GAT1) (GAT1)	1	null	ATP binding, ATPase activity, coupled to transmembrane movement of substances, transporter activity	fatty acid transport	glycosome membrane, integral to membrane	ATP binding, ATPase activity, ATPase activity, coupled to transmembrane movement of substances, nucleoside-triphosphatase activity, nucleotide binding	transmembrane transport, transport	integral to membrane, membrane
Tb927.6.5020	3.08889	0.0206	212.521	656.452	179.755	cyclin 7, putative, CYC2-like cyclin, putative (CYC7)	0	null	null	null	null	protein kinase binding	regulation of cyclin-dependent protein kinase activity	null
Tb927.10.8850	3.06608	0.0268	32.202	98.734	32.039	A distinct subfamily of CDD/CDA-like deaminases, putative	0	null	RNA binding, catalytic activity	null	null	catalytic activity	null	null
Tb927.8.5330	3.06252	0.0176	50.682	155.214	62.853	tyrosyl/methionyl-tRNA synthetase, putative	0	null	tRNA binding	tRNA aminoacylation	null	tRNA binding	null	null
Tb927.8.6070	3.04325	0.0391	17.388	52.916	17.271	basal body component, ML protein (TBBC)	0	null	null	cilium assembly	cilium, cilium basal body, nucleus	null	null	null
Tb927.9.10500	3.03639	0.0217	19.933	60.525	15.286	HAD hydrolase, TIGR01456 family/HAD hydrolase, family IIA, putative	0	null	hydrolase activity	metabolic process	mitochondrion	hydrolase activity	metabolic process	null
Tb927.9.5190	3.03273	0.0119	60.506	183.499	116.551	proliferative cell nuclear antigen (PCNA), putative	0	null	DNA binding, DNA polymerase processivity factor activity	regulation of DNA replication	PCNA complex	DNA binding, DNA polymerase processivity factor activity	regulation of DNA replication	PCNA complex
Tb927.10.11020	3.02275	0.0146	33.088	100.018	38.492	DNA mismatch repair protein MSH2, putative (MSH2)	0	null	ATP binding, damaged DNA binding, mismatched DNA binding	DNA metabolic process, mismatch repair	MutSalpha complex, MutSbeta complex	ATP binding, mismatched DNA binding	mismatch repair	MutSalpha complex, MutSbeta complex
Tb927.11.8460	3.02059	0.0269	26.888	81.218	52.503	amastin-like protein	4	null	null	null	null	null	null	null
Tb927.3.4570	3.0135	0.0217	23.07	69.52	42.973	UDP-GlcNAc:PI a1-6 GlcNAc-transferase, putative (TbGPI1)	4	null	phosphatidylinositol N-acetylglucosaminyltransferase activity	GPI anchor biosynthetic process	integral to membrane	phosphatidylinositol N-acetylglucosaminyltransferase activity	GPI anchor biosynthetic process	integral to membrane
Tb927.10.740	3.00371	0.0142	28.465	85.499	45.282	structural maintenance of chromosome 4, putative (SMC4)	0	null	ATP binding	chromosome organization, chromosome segregation, mitosis	chromosome, condensin complex, nucleus	ATP binding, protein binding	DNA recombination, DNA repair, chromosome condensation, chromosome organization, sister chromatid cohesion	chromosome
Tb927.11.8490	2.98552	0.015	5.351	15.976	12.115	DNA polymerase kappa, putative	0	null	DNA-directed DNA polymerase activity, damaged DNA binding	DNA repair	null	DNA-directed DNA polymerase activity, damaged DNA binding	DNA repair	null
Tb927.10.4160	2.98133	0.0168	31.495	93.897	72.685	predicted zinc finger protein	0	null	zinc ion binding	null	null	protein binding, zinc ion binding	null	null
Tb927.11.16290	2.98111	0.0206	44.954	134.014	61.188	AUT2/APG4/ATG4 cysteine peptidase, putative (ATG4.1)	0	null	peptidase activity	autophagy	null	null	null	null
Tb927.8.2050	2.97189	0.0415	40.965	121.744	119.652	GDP-mannose pyrophosphorylase	0	null	mannose-1-phosphate guanylyltransferase activity, nucleotidyltransferase activity	GDP-mannose biosynthetic process, protein glycosylation	cytoplasm	nucleotidyltransferase activity	biosynthetic process	null
Tb927.11.14040	2.96475	0.0119	18.726	55.519	19.581	RIC1, putative	0	null	null	null	null	null	null	null
Tb927.8.4840	2.9569	0.0386	18.726	55.371	18.293	kinesin, putative	0	null	ATP binding, microtubule motor activity, motor activity	microtubule-based movement	kinesin complex, microtubule associated complex	ATP binding, microtubule motor activity	microtubule-based movement	null
Tb927.10.5260	2.95298	0.0182	12.047	35.573	17.115	C2 domain containing protein, putative	0	NN Sum: 2, NN D: .31, HMM Prob: .85	null	null	null	protein binding	null	null
Tb927.11.14550	2.94848	0.0275	27.808	81.993	26.616	PPPDE putative peptidase domain containing protein, putative	0	null	null	null	null	null	null	null
Tb927.3.4390	2.94103	0.0081	31.121	91.527	42.778	dihydrolipoamide dehydrogenase, putative (GCVL-1)	0	null	dihydrolipoyl dehydrogenase activity, flavin adenine dinucleotide binding	cell redox homeostasis	cytoplasm	flavin adenine dinucleotide binding, oxidoreductase activity	cell redox homeostasis, oxidation-reduction process	cytoplasm
Tb927.9.1730	2.9383	0.0473	17.007	49.972	27.984	Primase zinc finger/Mcm10 replication factor, putative	0	null	null	null	null	null	DNA replication	nucleus
Tb927.11.7380	2.93281	0.0184	41.533	121.809	84.473	glycerol-3-phosphate dehydrogenase (FAD-dependent), mitochondrial	0	NN Sum: 0, NN D: .23, HMM Prob: .6	flavin adenine dinucleotide binding, glycerol-3-phosphate dehydrogenase activity	glycerol catabolic process, glycerol-3-phosphate metabolic process	acidocalcisome, glycerol-3-phosphate dehydrogenase complex, mitochondrion	oxidoreductase activity	oxidation-reduction process	null
Tb927.3.950	2.93148	0.0375	19.967	58.534	18.944	2OG-Fe(II) oxygenase superfamily, putative	0	NN Sum: 0, NN D: .35, HMM Prob: .7	oxidoreductase activity	null	mitochondrion	oxidoreductase activity, oxidoreductase activity, acting on paired donors, with incorporation or reduction of molecular oxygen, 2-oxoglutarate as one donor, and incorporation of one atom each of oxygen into both donors	oxidation-reduction process	null
Tb927.11.9740	2.92415	0.0322	23.044	67.383	53.33	tRNA intron endonuclease, catalytic C-terminal domain containing protein, putative	0	null	tRNA-intron endonuclease activity	tRNA splicing, via endonucleolytic cleavage and ligation	tRNA-intron endonuclease complex	tRNA-intron endonuclease activity	tRNA splicing, via endonucleolytic cleavage and ligation	null
Tb927.7.3410	2.91735	0.0286	105.663	308.257	186.819	centrin-4 (Centrin4)	0	null	calcium ion binding	regulation of nuclear division	cilium basal body	calcium ion binding	null	null
Tb927.3.1540	2.90116	0.025	13.736	39.849	29.397	CAAX amino terminal protease, putative, peptidase with unknown catalytic mechanism (family U48)	5	null	null	null	membrane	null	null	membrane
Tb927.9.2030	2.87954	0.012	15.249	43.911	15.882	AAA ATPase domain containing protein, putative	0	null	null	null	null	null	null	null
Tb927.10.8070	2.87721	0.00755	45.146	129.894	213.406	ATPase, putative	0	null	ATP binding, ATPase activity	null	null	ATP binding	null	null
Tb927.2.1810	2.8577	0.03	38.249	109.304	38.04	transcription silencer (ISWI)	0	null	ATP binding, DNA binding, helicase activity, hydrolase activity, acting on acid anhydrides, in phosphorus-containing anhydrides, nucleosome binding	ATP-dependent chromatin remodeling, modulation of development of symbiont involved in interaction with host, quorum sensing involved in interaction with host	chromatin remodeling complex, nucleus	ATP binding, DNA binding, helicase activity, hydrolase activity, acting on acid anhydrides, in phosphorus-containing anhydrides, nucleic acid binding, nucleosome binding	ATP-dependent chromatin remodeling, chromatin remodeling	chromatin remodeling complex, nucleus
Tb927.11.8190	2.85753	0.0311	53.423	152.658	96.543	DNA repair protein RAD51 (RAD51)	0	null	ATP binding, ATPase activity, damaged DNA binding, double-stranded DNA binding, double-stranded DNA-dependent ATPase activity, single-stranded DNA binding, single-stranded DNA-dependent ATPase activity	DNA recombination, double-strand break repair via homologous recombination, evasion or tolerance of host immune response, response to DNA damage stimulus	nucleus, site of double-strand break	ATP binding, DNA binding, DNA-dependent ATPase activity, damaged DNA binding, nucleoside-triphosphatase activity, nucleotide binding	DNA metabolic process, DNA repair	null
Tb927.8.7610	2.85403	0.0171	66.207	188.957	2275.19	amino acid transporter 1, putative (AATP1)	11	null	amine transmembrane transporter activity	amino acid transport	membrane	null	null	null
Tb927.7.4810	2.85111	0.0317	40.313	114.938	105.429	HD domain containing protein, putative	0	null	catalytic activity	null	null	catalytic activity, metal ion binding, phosphoric diester hydrolase activity	null	null
Tb927.7.4860	2.84216	0.0257	31.271	88.878	54.816	kinetoplastid kinetochore protein 13 (kkt13)	0	null	null	chromosome segregation	kinetochore	protein binding	null	null
Tb927.7.5300	2.81632	0.0176	16.715	47.074	20	C2 domain/Ankyrin repeats (3 copies), putative	0	null	null	null	null	protein binding	null	null
Tb927.8.820	2.81138	0.0112	36.045	101.336	40.527	VID27 cytoplasmic protein, putative	0	null	null	null	null	null	null	null
Tb927.11.5340	2.80718	0.0351	18.927	53.131	19.501	Cell division protein kinase, putative	0	null	ATP binding, protein serine/threonine kinase activity, protein tyrosine kinase activity	growth, protein phosphorylation	null	ATP binding, protein kinase activity, transferase activity, transferring phosphorus-containing groups	protein phosphorylation	null
Tb927.2.4840	2.80364	0.0195	31.116	87.239	85.44	Vitamin K epoxide reductase family, putative	3	NN Sum: 4, NN D: .81, HMM Prob: .98	null	null	null	null	null	null
Tb927.6.4970	2.79413	0.0385	54.094	151.145	62.734	serine/arginine-rich protein specific kinase SRPK, putative, protein kinase, putative	0	null	ATP binding, protein serine/threonine kinase activity, protein tyrosine kinase activity	growth, protein phosphorylation	acidocalcisome	ATP binding, protein kinase activity, transferase activity, transferring phosphorus-containing groups	protein phosphorylation	null
Tb927.7.3290	2.78144	0.0114	15.19	42.249	24.881	WD domain, G-beta repeat, putative	0	null	null	null	null	protein binding	null	null
Tb927.10.8710	2.77867	0.0241	60.374	167.759	86.003	centrin, putative	0	null	calcium ion binding	null	null	calcium ion binding	null	null
Tb927.9.5370	2.77481	0.0233	23.285	64.611	54.623	2OG-Fe(II) oxygenase superfamily, putative	0	NN Sum: 0, NN D: .26, HMM Prob: .92	oxidoreductase activity	null	mitochondrion	oxidoreductase activity, oxidoreductase activity, acting on paired donors, with incorporation or reduction of molecular oxygen, 2-oxoglutarate as one donor, and incorporation of one atom each of oxygen into both donors	oxidation-reduction process	null
Tb927.11.14460	2.77384	0.0251	27.9	77.39	84.759	ADP-ribosylation factor GTPase activating protein 1, putative	0	null	ARF GTPase activator activity, DNA binding, zinc ion binding	regulation of ARF GTPase activity	nucleus	ARF GTPase activator activity, zinc ion binding	regulation of ARF GTPase activity	null
Tb927.8.1150	2.76624	0.0268	43.34	119.888	89.309	kinetoplastid kinetochore protein 9 (kkt9)	0	null	null	chromosome segregation	kinetochore	null	null	null
Tb927.10.4730	2.7652	0.0173	23.247	64.284	27.857	ribonuclease HII, putative	0	null	RNA binding, endoribonuclease activity, ribonuclease H activity	RNA catabolic process	null	nucleic acid binding	null	null
Tb927.10.3110	2.76468	0.0199	22.925	63.381	26.326	DNA primase large subunit, putative (pril)	0	null	DNA primase activity	DNA replication, synthesis of RNA primer	alpha DNA polymerase:primase complex	DNA primase activity, nucleotidyltransferase activity	DNA replication, synthesis of RNA primer	null
Tb927.9.3650	2.75661	0.00526	29.178	80.432	54.108	Kinesin-13 1 (KIN13-1)	0	null	ATP binding, microtubule motor activity, motor activity	microtubule-based movement, mitotic spindle organization, regulation of chromosome segregation	microtubule associated complex, nucleus, spindle, spindle pole	ATP binding, microtubule motor activity	microtubule-based movement	null
Tb927.7.5900	2.74658	0.0113	107.856	296.235	149.566	ATG8/AUT7/APG8/PAZ2, putative, ubiquitin-like protein (ATG8A)	0	null	null	null	null	null	null	null
Tb927.11.5450	2.7354	0.00532	104.346	285.428	116.033	malic enzyme	0	null	NAD binding, NADP+ binding, malic enzyme activity, oxidoreductase activity, acting on the CH-OH group of donors, NAD or NADP as acceptor	malate metabolic process	acidocalcisome, mitochondrion	NAD binding, malate dehydrogenase (oxaloacetate-decarboxylating) activity, malic enzyme activity, oxidoreductase activity, acting on the CH-OH group of donors, NAD or NADP as acceptor	malate metabolic process, oxidation-reduction process	null
Tb927.11.14760	2.72389	0.0292	23.41	63.765	32.263	Clustered mitochondria/Translation initiation factor eIF3 subunit 135, putative	0	null	null	null	null	null	null	null
Tb927.5.420	2.71641	0.0169	64.434	175.028	83.943	invariant surface glycoprotein, putative	1	NN Sum: 4, NN D: .69, HMM Prob: .94	null	null	null	null	null	null
Tb927.11.14180	2.71599	0.0111	19.045	51.725	23.528	CLASP N terminal, putative	0	null	null	null	null	binding	null	null
Tb927.11.14890	2.71224	0.0274	18.397	49.898	32.447	DNA polymerase alpha/epsilon subunit B, putative	0	null	DNA binding, DNA-directed DNA polymerase activity	DNA replication	nucleus	DNA binding, DNA-directed DNA polymerase activity	DNA replication	null
Tb927.7.2200	2.70155	0.0362	121.299	327.694	85.927	Tim10/DDP family zinc finger, putative	0	null	null	protein import into mitochondrial inner membrane	mitochondrial intermembrane space protein transporter complex, mitochondrion	null	protein import into mitochondrial inner membrane, protein targeting to mitochondrion	mitochondrial intermembrane space protein transporter complex
Tb927.4.1690	2.70116	0.0292	37.435	101.119	91.902	Retinal Maintenance, putative	0	null	null	null	null	null	null	null
Tb927.5.2780	2.6994	0.0226	25.333	68.385	26.137	mitochondrial DNA polymerase beta	0	null	DNA binding, DNA-directed DNA polymerase activity, catalytic activity	DNA repair, DNA replication	acidocalcisome, mitochondrion	DNA binding, DNA-directed DNA polymerase activity, catalytic activity, nucleotidyltransferase activity	null	null
Tb927.11.20730	2.69497	0.0265	22.171	59.751	30.268	glycerophosphoryl diester phosphodiesterase, putative	1	NN Sum: 4, NN D: .77, HMM Prob: .98	glycerophosphodiester phosphodiesterase activity	glycerol metabolic process, lipid metabolic process	integral to membrane	glycerophosphodiester phosphodiesterase activity, phosphoric diester hydrolase activity	glycerol metabolic process, lipid metabolic process	null
Tb927.8.570	2.69441	0.0096	54.779	147.598	121.477	proteasome regulatory non-ATP-ase subunit 10	0	null	null	cell growth, ubiquitin-dependent protein catabolic process	proteasome complex	protein binding	null	null
Tb927.4.820	2.69418	0.0483	17.317	46.655	25.925	TFIIF-stimulated CTD phosphatase, putative	0	null	null	null	null	protein binding	null	null
Tb927.9.1670	2.68962	0.0165	14.981	40.292	12.493	protein kinase, putative	0	null	ATP binding, protein serine/threonine kinase activity, protein tyrosine kinase activity	growth, protein phosphorylation	null	ATP binding, protein kinase activity, transferase activity, transferring phosphorus-containing groups	protein phosphorylation	null
Tb927.10.9250	2.6819	0.0137	65.791	176.445	130.235	adenylyl cyclase-associated protein, putative	0	null	actin binding	activation of adenylate cyclase activity, cytoskeleton organization	null	actin binding	cytoskeleton organization	null
Tb927.6.2020	2.67679	0.0206	17.408	46.599	29.276	intergrin alpha chain protein, putative	0	null	null	null	null	protein binding	null	null
Tb927.6.2400	2.67436	0.0254	17.709	47.361	31.166	Spc97 / Spc98 family, putative	0	null	null	microtubule cytoskeleton organization	microtubule organizing center, spindle pole	null	microtubule cytoskeleton organization	microtubule organizing center, spindle pole
Tb927.8.6530	2.67286	0.0301	16.124	43.096	43.966	SET domain containing protein, putative	0	null	null	null	null	protein binding	null	null
Tb927.11.7100	2.66817	0.0182	26.887	71.739	72.945	cytoplasmic translation machinery associated protein, putative	0	null	RNA binding	ribosome biogenesis	acidocalcisome, cytosol, ribosome	RNA binding	null	null
Tb927.3.4310	2.66732	0.0245	76.224	203.314	119.267	73 kDa paraflagellar rod protein (PFRC)	0	null	calmodulin binding	ciliary cell motility, forward locomotion	cilium, microtubule-based flagellum	null	null	null
Tb927.10.13840	2.66709	0.0176	60.624	161.691	28.647	Domain of unknown function (DUF4475), putative	0	null	null	null	null	null	null	null
Tb927.9.1880	2.66022	0.0486	42.031	111.811	51.644	WD domain, G-beta repeat, putative	0	null	null	null	null	binding, protein binding	null	null
Tb927.3.3770	2.65815	0.0163	56.469	150.104	87.547	paraflagellar rod component, putative (PFC6)	0	null	null	null	null	null	null	null
Tb927.9.7290	2.63634	0.0273	3.944	10.397	15.929	variant surface glycoprotein (VSG)-related, putative	0	NN Sum: 3, NN D: .64, HMM Prob: .96	null	null	null	null	null	null
Tb927.10.9390	2.63131	0.0107	35.405	93.161	69.089	Macrocin-O-methyltransferase (TylF), putative	0	null	null	null	null	null	null	null
Tb927.4.3940	2.62948	0.0479	12.22	32.133	79.789	cysteine peptidase, Clan CA, family C2, putative, calpain-like cysteine peptidase, putative, Calpain-like protein 2 (CALP2)	0	null	calcium-dependent cysteine-type endopeptidase activity	proteolysis	intracellular	calcium-dependent cysteine-type endopeptidase activity	proteolysis	intracellular
Tb927.10.11910	2.62888	0.0286	25.214	66.284	43.772	major facilitator superfamily, putative	9	null	transporter activity	transport	integral to membrane	null	transmembrane transport	integral to membrane
Tb927.8.2720	2.62832	0.0153	45.475	119.524	131.033	Putative serine esterase (DUF676), putative	0	null	null	null	null	null	null	null
Tb927.10.13970	2.62226	0.0363	53.345	139.885	118.86	uracil-DNA glycosylase, putative	0	null	uracil DNA N-glycosylase activity	base-excision repair	null	uracil DNA N-glycosylase activity	base-excision repair	null
Tb927.10.4450	2.62003	0.0217	150.436	394.148	290.129	stress-inducible protein STI1-like, putative	0	null	null	null	null	protein binding	null	null
Tb927.10.14730	2.61909	0.0247	104.025	272.452	132.145	chaperone protein DNAj, putative	0	null	heat shock protein binding, unfolded protein binding	protein folding	null	heat shock protein binding	null	null
Tb927.11.3750	2.61516	0.035	39.323	102.837	29.909	NADH-cytochrome b5 reductase, putative (B5R)	1	NN Sum: 4, NN D: .82, HMM Prob: 1	cytochrome-b5 reductase activity, electron carrier activity	oxidation-reduction process	integral to membrane	oxidoreductase activity	oxidation-reduction process	null
Tb927.1.3560	2.60749	0.015	20.906	54.513	37.091	WW domain containing protein, putative	0	null	null	null	null	protein binding	null	null
Tb927.10.6670	2.59538	0.0385	57.174	148.387	125.296	dynein light chain, putative	0	null	microtubule motor activity	microtubule-based process	microtubule associated complex	null	microtubule-based process	microtubule associated complex
Tb927.11.10930	2.59141	0.0452	35.545	92.111	70.884	tubulin delta chain (TUBD1)	0	null	GTP binding, structural molecule activity	cell growth, microtubule-based movement, protein polymerization	microtubule, protein complex	null	protein polymerization	protein complex
Tb927.11.4690	2.58699	0.00785	19.225	49.735	24.761	mitochondrial DNA polymerase I protein B (POLIB)	0	null	DNA binding, DNA-directed DNA polymerase activity, exonuclease activity, active with either ribo- or deoxyribonucleic acids and producing 3'-phosphomonoesters	DNA replication, mitochondrial DNA replication	intracellular, mitochondrion	DNA binding, DNA-directed DNA polymerase activity, exonuclease activity, nucleic acid binding	DNA replication	intracellular
Tb927.11.9120	2.57799	0.0384	14.249	36.735	28.43	SNF2 family N-terminal domain/Ring finger domain containing protein, putative	0	null	zinc ion binding	null	null	ATP binding, DNA binding, protein binding, zinc ion binding	null	null
Tb927.10.14530	2.57721	0.0381	73.584	189.641	137.569	19S proteasome non-atpase subunit 8 (Rpn8)	0	null	endopeptidase activity	cell growth, ubiquitin-dependent protein catabolic process	proteasome regulatory particle	protein binding	null	null
Tb927.11.2630	2.5664	0.0111	21.59	55.409	18.767	diphthamide biosynthesis enzyme Dph1/Dph2 domain containing protein, putative	0	null	null	null	null	null	peptidyl-diphthamide biosynthetic process from peptidyl-histidine	cytoplasm
Tb927.10.11250	2.56515	0.00929	48.916	125.476	54.145	BRE1 E3 ubiquitin ligase, putative	0	null	null	null	null	null	null	null
Tb927.7.340	2.5516	0.0276	18.508	47.226	48.706	Alpha/beta hydrolase family, putative	0	null	null	null	mitochondrion	null	null	null
Tb927.10.8230	2.54612	0.0087	124.042	315.826	620.094	bloodstream- specific protein 2 precursor, protein disulfide isomerase 2 (PDI2)	0	NN Sum: 4, NN D: .76, HMM Prob: 1	protein disulfide isomerase activity	cell redox homeostasis, protein folding	acidocalcisome, cytoplasm	isomerase activity	cell redox homeostasis	null
Tb927.11.2710	2.5392	0.0245	25.632	65.085	21.014	cell division cycle 45 (CDC45), putative	0	null	null	DNA-dependent DNA replication initiation	null	null	DNA-dependent DNA replication initiation	null
Tb927.4.760	2.5336	0.0474	46.649	118.189	102.592	gamma-adaptin 1, putative, AP-1 adapter complex gamma subunit, putative	0	null	protein transporter activity	intracellular protein transport, response to drug, vesicle-mediated transport	Golgi apparatus, Golgi apparatus part, clathrin adaptor complex, membrane coat	binding, protein transporter activity	intracellular protein transport, protein transport, vesicle-mediated transport	Golgi apparatus, Golgi apparatus part, clathrin adaptor complex, membrane coat
Tb927.4.2860	2.52886	0.0194	34.605	87.511	73.968	EAP30/Vps36 family, putative	0	null	null	null	null	null	null	null
Tb927.8.7700	2.52311	0.0153	51.506	129.956	151.933	amino acid transporter, putative	10	null	amine transmembrane transporter activity	amino acid transport	integral to membrane	null	null	null
Tb927.11.9420	2.51266	0.0252	45.578	114.522	95.878	ATP synthase, putative	0	null	proton-transporting ATPase activity, rotational mechanism	ATP synthesis coupled proton transport	proton-transporting two-sector ATPase complex, catalytic domain	proton-transporting ATPase activity, rotational mechanism	ATP hydrolysis coupled proton transport	proton-transporting two-sector ATPase complex, catalytic domain
Tb927.5.3260	2.50207	0.0478	19.929	49.864	20.484	WD domain, G-beta repeat, putative	0	NN Sum: 1, NN D: .2, HMM Prob: .71	null	null	null	protein binding	null	null
Tb927.3.2820	2.4995	0.0275	27.66	69.136	42.569	TFIIF-stimulated CTD phosphatase, putative	1	NN Sum: 4, NN D: .72, HMM Prob: .21	null	null	integral to membrane	protein binding	null	null
Tb927.10.5930	2.49505	0.0256	157.474	392.907	169.743	protein kinase, putative	0	null	ATP binding, protein serine/threonine kinase activity, protein tyrosine kinase activity	modulation of development of symbiont involved in interaction with host, protein phosphorylation, quorum sensing involved in interaction with host	null	ATP binding, phospholipid binding, protein binding, protein kinase activity, transferase activity, transferring phosphorus-containing groups	protein phosphorylation	null
Tb927.10.14820	2.49389	0.0107	177.442	442.522	83.609	Mitochondrial ADP/ATP carrier protein 5c (MCP5c)	3	null	transporter activity	transport	acidocalcisome, mitochondrial inner membrane, mitochondrion	null	null	null
Tb927.2.5280	2.49278	0.0484	33.318	83.056	28.595	trans-sialidase, putative	0	NN Sum: 4, NN D: .79, HMM Prob: 1	exo-alpha-sialidase activity	pathogenesis	null	null	null	null
Tb927.11.16140	2.49114	0.0261	16.315	40.643	22.508	DNA replication licensing factor MCM7, putative	0	null	ATP binding, DNA binding	DNA replication, DNA-dependent DNA replication initiation	nucleus	ATP binding, DNA binding	DNA replication	null
Tb927.10.14840	2.48777	0.0122	179.881	447.503	82.026	Mitochondrial ADP/ATP carrier protein 5a, putative (MCP5a)	3	null	transporter activity	transport	acidocalcisome, mitochondrial inner membrane, mitochondrion	null	null	null
Tb927.10.14040	2.4863	0.0212	77.015	191.482	164.509	vacuolar ATP synthase subunit c, putative	0	NN Sum: 3, NN D: .55, HMM Prob: .99	hydrolase activity, acting on acid anhydrides, catalyzing transmembrane movement of substances	ATP synthesis coupled proton transport	proton-transporting V-type ATPase, V1 domain, proton-transporting two-sector ATPase complex	hydrolase activity, acting on acid anhydrides, catalyzing transmembrane movement of substances	ATP hydrolysis coupled proton transport	proton-transporting V-type ATPase, V1 domain
Tb927.10.8870	2.48442	0.0136	80.927	201.056	150.999	Myosin-like coiled-coil protein, putative	0	null	null	null	null	null	null	null
Tb927.8.1680	2.48149	0.0237	40.621	100.801	57.411	kinetoplastid kinetochore protein 12 (kkt12)	0	null	null	chromosome segregation	kinetochore	null	null	null
Tb927.6.3280	2.48141	0.0108	11.303	28.047	11.307	cyclosome subunit 1, putative	0	null	null	null	null	null	null	null
Tb927.11.13130	2.47261	0.035	29.19	72.174	40.51	membrane-bound acid phosphatase 1 precursor (MBAP1)	2	NN Sum: 4, NN D: .72, HMM Prob: .96	null	null	integral to membrane, lysosomal membrane	acid phosphatase activity	null	null
Tb927.11.15970	2.47047	0.0384	25.237	62.347	46.41	Guanine nucleotide exchange factor in Golgi transport N-terminal/Sec7 domain containing protein, putative	0	null	ARF guanyl-nucleotide exchange factor activity	regulation of ARF protein signal transduction	intracellular	ARF guanyl-nucleotide exchange factor activity	regulation of ARF protein signal transduction	intracellular
Tb927.11.5910	2.46961	0.0148	11.549	28.521	26.311	WASH complex subunit 7, N-terminal/WASH complex subunit 7/WASH complex subunit 7, C-terminal, putative	0	null	null	null	null	null	null	null
Tb927.6.2890	2.46746	0.0386	47.388	116.927	40.459	single strand-specific nuclease, putative	1	NN Sum: 4, NN D: .86, HMM Prob: .98	endonuclease activity, nucleic acid binding	DNA catabolic process	null	endonuclease activity, hydrolase activity, acting on ester bonds, nucleic acid binding	DNA catabolic process	null
Tb927.10.6490	2.46489	0.0366	100.183	246.939	179.166	KIAA1430 homologue, putative	0	null	null	null	null	null	null	null
Tb927.9.3670	2.46387	0.0211	25.949	63.936	52.954	Endonuclease/Exonuclease/phosphatase family, putative	0	null	null	null	mitochondrion	null	null	null
Tb927.11.9330	2.45716	0.0271	17.362	42.661	20.198	helicase-like protein	0	NN Sum: 2, NN D: .45, HMM Prob: .88	ATP binding, ATP-dependent DNA helicase activity, DNA binding, DNA helicase activity	DNA repair	mitochondrion	ATP binding, ATP-dependent DNA helicase activity, ATP-dependent helicase activity, DNA binding, hydrolase activity, acting on acid anhydrides, hydrolase activity, acting on acid anhydrides, in phosphorus-containing anhydrides, nucleic acid binding	nucleobase-containing compound metabolic process	null
Tb927.11.3420	2.45212	0.0389	21.379	52.424	47.28	leucine-rich repeat protein (LRRP), putative	0	null	null	null	null	protein binding	null	null
Tb927.3.3490	2.44468	0.0311	119.516	292.178	196.574	high mobility group protein, putative (TDP1)	0	null	DNA binding	null	acidocalcisome, nucleus	protein binding	null	null
Tb927.8.600	2.43799	0.0136	16.214	39.53	28.97	Bucentaur or craniofacial development, putative	0	null	null	null	null	null	null	null
Tb927.4.1720	2.42856	0.0247	30.652	74.441	49.612	nucleoside diphosphate kinase, putative	0	null	ATP binding, nucleoside diphosphate kinase activity	CTP biosynthetic process, GTP biosynthetic process, UTP biosynthetic process	null	ATP binding, nucleoside diphosphate kinase activity	CTP biosynthetic process, GTP biosynthetic process, UTP biosynthetic process, nucleoside diphosphate phosphorylation	null
Tb927.10.8040	2.42362	0.0217	38.156	92.476	94.179	adaptin complex 1 subunit, putative, beta adaptin, putative (BAD1)	0	null	protein transporter activity	intracellular protein transport, response to drug, vesicle-mediated transport	Golgi apparatus, clathrin coat of trans-Golgi network vesicle, coated pit, trans-Golgi network	binding, protein transporter activity	intracellular protein transport, protein transport, vesicle-mediated transport	membrane coat
Tb927.11.13470	2.42317	0.0165	94.024	227.837	293.502	PPPDE putative peptidase domain containing protein, putative	0	NN Sum: 1, NN D: .31, HMM Prob: .59	null	null	null	null	null	null
Tb927.5.3170	2.42198	0.034	46.037	111.5	60.38	ribose-phosphate pyrophosphokinase, putative (PRPS5)	0	null	magnesium ion binding, ribose phosphate diphosphokinase activity	nucleotide biosynthetic process	null	null	null	null
Tb927.10.9140	2.42126	0.0268	20.85	50.482	32.994	FAD dependent oxidoreductase, putative (POMP20)	0	null	oxidoreductase activity	null	mitochondrial outer membrane, mitochondrion	oxidoreductase activity	oxidation-reduction process	null
Tb927.10.14830	2.41936	0.015	179.17	433.476	78.278	Mitochondrial ADP/ATP carrier protein 5b, putative (MCP5b)	3	null	transporter activity	transport	acidocalcisome, mitochondrial inner membrane, mitochondrion	null	null	null
Tb927.10.6160	2.41751	0.04	20.017	48.391	39.419	Sec34-like family, putative	0	null	null	intracellular protein transport	cis-Golgi network, membrane	null	intracellular protein transport	cis-Golgi network, membrane
Tb927.10.4600	2.40912	0.033	25.351	61.074	27.785	predicted SET domain protein	0	null	null	null	null	protein binding	null	null
Tb927.9.12670	2.40067	0.015	25.393	60.96	29.846	predicted zinc finger protein	0	null	nucleic acid binding, zinc ion binding	null	null	nucleic acid binding, zinc ion binding	null	null
Tb927.9.12810	2.40003	0.0206	17.629	42.311	30.196	poly(ADP-ribose) glycohydrolase, putative	0	null	poly(ADP-ribose) glycohydrolase activity	carbohydrate metabolic process	null	poly(ADP-ribose) glycohydrolase activity	carbohydrate metabolic process	null
Tb927.11.11710	2.39201	0.0317	48.426	115.836	89.575	Putative serine esterase (DUF676), putative	0	null	null	null	null	null	null	null
Tb927.10.7710	2.38274	0.029	72.182	171.991	64.925	40S ribosomal protein S8, putative	0	null	structural constituent of ribosome	translation	intracellular, ribosome	null	null	null
Tb927.4.740	2.38198	0.0441	57.652	137.325	105.211	Rgp1, putative	0	null	null	null	null	null	null	null
Tb927.10.13630	2.37891	0.0141	74.787	177.913	74.672	glucosidase, putative	0	NN Sum: 4, NN D: .9, HMM Prob: 1	hydrolase activity, hydrolyzing O-glycosyl compounds	carbohydrate metabolic process	null	carbohydrate binding, catalytic activity, hydrolase activity, hydrolyzing O-glycosyl compounds	carbohydrate metabolic process	null
Tb927.7.5490	2.37778	0.0284	16.589	39.445	27.36	arginine N-methyltransferase, type III (PRMT7)	0	null	arginine N-methyltransferase activity	histone arginine methylation, peptidyl-arginine methylation	cytoplasm	protein methyltransferase activity	protein methylation	cytoplasm
Tb927.10.11840	2.37579	0.0353	19.481	46.282	17.259	WD domain, G-beta repeat, putative	0	null	null	null	null	protein binding	null	null
Tb927.8.6950	2.37444	0.0304	37.674	89.456	122.064	dynein light chain 2B, cytoplasmic, putative, predicted dynein modulator, roadblock/LC7 family member	0	null	microtubule motor activity	microtubule-based movement	cytoplasmic dynein complex	null	null	null
Tb927.11.15240	2.37254	0.0206	66.064	156.739	45.122	Ras-related protein RAB2B, putative (RAB2B)	0	null	GTP binding, GTPase activity	intracellular protein transport, nucleocytoplasmic transport, small GTPase mediated signal transduction	acidocalcisome, intracellular, mitochondrial outer membrane	GTP binding, GTPase activity	GTP catabolic process, intracellular protein transport, nucleocytoplasmic transport, protein transport, signal transduction, small GTPase mediated signal transduction	intracellular, membrane
Tb927.10.11130	2.37223	0.0475	22.112	52.456	31.999	SET domain containing protein, putative	0	null	null	null	null	protein binding	null	null
Tb927.9.12000	2.37047	0.0141	54.835	129.985	72.689	LEM3 (ligand-effect modulator 3) family / CDC50 family, putative	2	null	null	null	membrane	null	null	membrane
Tb927.10.16190	2.37005	0.0241	35.652	84.498	26.46	expression site-associated gene 4 (ESAG4) protein, putative	1	null	adenylate cyclase activity	cyclic nucleotide biosynthetic process, intracellular signal transduction	integral to membrane	phosphorus-oxygen lyase activity	cyclic nucleotide biosynthetic process, intracellular signal transduction	null
Tb927.7.1560	2.36988	0.0494	13.698	32.463	23.025	TPR repeat, putative	0	null	null	null	null	protein binding	null	null
Tb927.11.12060	2.36095	0.0226	30.101	71.067	99.237	Peroxisomal biogenesis factor 11 (PEX11), putative	0	null	null	null	null	null	peroxisome fission	integral to peroxisomal membrane
Tb927.10.1940	2.35686	0.0141	24.077	56.746	23.831	serine/threonine-protein kinase, putative	0	null	protein kinase activity, protein serine/threonine kinase activity	protein phosphorylation	null	ATP binding, protein kinase activity, transferase activity, transferring phosphorus-containing groups	protein phosphorylation	null
Tb927.8.5820	2.35347	0.0119	28.279	66.553	38.044	Las1-like, putative	0	null	null	null	null	null	null	null
Tb927.11.3770	2.34823	0.0147	27.803	65.288	40.753	Dpy-30 motif containing protein, putative	0	null	null	null	acidocalcisome	null	null	null
Tb927.6.2900	2.34764	0.0226	49.569	116.371	63.808	dendritic cell-derived IFNG-induced protein	0	null	catalytic activity	null	null	catalytic activity, metal ion binding, phosphoric diester hydrolase activity	null	null
Tb927.10.8580	2.34732	0.012	71.858	168.673	71.647	ADP-ribosylation factor-like protein	0	null	GTP binding	intracellular protein transport, small GTPase mediated signal transduction	intracellular	GTP binding	intracellular protein transport, protein transport, small GTPase mediated signal transduction	intracellular
Tb927.11.2090	2.3462	0.015	48.612	114.053	70.308	choline kinase (EK1)	0	null	ethanolamine kinase activity	phosphatidylethanolamine biosynthetic process	cytosol	phosphotransferase activity, alcohol group as acceptor, transferase activity, transferring phosphorus-containing groups	null	null
Tb927.7.1910	2.34366	0.0107	30.115	70.58	29.41	pyridoxal phosphate containing glycine decarboxylase, putative (GCVP)	0	null	glycine dehydrogenase (decarboxylating) activity	glycine decarboxylation via glycine cleavage system, oxidation-reduction process	mitochondrion	glycine dehydrogenase (decarboxylating) activity, lyase activity	cellular amino acid metabolic process, glycine metabolic process, oxidation-reduction process	null
Tb927.10.7240	2.34349	0.0422	42.446	99.471	56.199	kinetoplastid kinetochore protein 14 (kkt14)	0	null	null	chromosome segregation	kinetochore	null	null	null
Tb927.1.4490	2.34154	0.033	92.169	215.816	377.742	acetyltransferase, putative	0	null	N-acetyltransferase activity, palmitoyl-CoA oxidase activity	metabolic process	null	N-acetyltransferase activity	null	null
Tb11.02.5090	2.33953	0.0279	21.442	50.163	51.744	proliferator-activated receptor-interacting protein (PRIP) interacting protein (PIMT), putative, pseudogene	0	null	methyltransferase activity	7-methylguanosine RNA capping, RNA methylation	null	methyltransferase activity	7-methylguanosine RNA capping, RNA methylation	null
Tb927.11.1600	2.33271	0.0288	22.503	52.492	62.056	tatD related deoxyribonuclease, putative	0	null	deoxyribonuclease activity, endodeoxyribonuclease activity, producing 5'-phosphomonoesters	metabolic process	null	endodeoxyribonuclease activity, producing 5'-phosphomonoesters	null	null
Tb927.4.1400	2.33136	0.0169	8.968	20.909	20.813	vacuolar transport protein 4A, putative	0	null	ATP binding, nucleoside-triphosphatase activity	null	null	ATP binding, nucleoside-triphosphatase activity, nucleotide binding	null	null
Tb927.11.9100	2.32719	0.0252	38.168	88.825	29.763	Domain of unknown function (DUF4586), putative	0	null	null	null	null	null	null	null
Tb927.9.6720	2.32118	0.022	20.261	47.03	17.388	Putative methyltransferase, putative	0	null	null	null	null	null	null	null
Tb927.3.1750	2.31988	0.0173	15.775	36.595	47.265	Mad2-like HORMA domain containing protein (mad2)	0	null	null	mitosis	cilium basal body	null	null	null
Tb927.11.10900	2.31756	0.0446	39.87	92.402	45.779	MENG	0	null	null	ciliary cell motility	null	null	null	null
Tb927.3.4860	2.3106	0.0329	44.315	102.394	67.048	mitogen-activated protein kinase kinase, putative (MKK1)	0	null	ATP binding, mitogen-activated protein kinase binding, protein kinase activity, protein serine/threonine kinase activity, protein tyrosine kinase activity	protein phosphorylation	null	ATP binding, protein kinase activity, transferase activity, transferring phosphorus-containing groups	protein phosphorylation	null
Tb927.10.13610	2.3089	0.0112	29.38	67.836	32.234	zinc-finger of a C2HC-type/Double zinc ribbon, putative	0	null	zinc ion binding	null	intracellular	null	null	null
Tb927.10.13900	2.30837	0.0292	24.599	56.784	37.598	UDP-galactose transporter	7	NN Sum: 3, NN D: .63, HMM Prob: .98	nucleotide-sugar transmembrane transporter activity, sugar:hydrogen symporter activity	UDP-galactose transport, carbohydrate transport	Golgi membrane, integral to membrane	nucleotide-sugar transmembrane transporter activity, sugar:hydrogen symporter activity	carbohydrate transport, nucleotide-sugar transport	Golgi membrane, integral to membrane
Tb927.8.4880	2.30589	0.0324	28.301	65.259	32.667	DNA polymerase alpha catalytic subunit, DNA polymerase I	0	null	DNA binding, DNA-directed DNA polymerase activity, nucleotide binding	DNA replication, lagging strand elongation	DNA-directed RNA polymerase I complex, nucleus	DNA binding, DNA-directed DNA polymerase activity, nucleic acid binding, nucleotide binding	DNA replication, nucleobase-containing compound metabolic process	null
Tb927.10.2640	2.29973	0.0475	34.232	78.725	45.106	intraflagellar transport protein 81 (IFT81)	0	null	null	intraflagellar retrograde transport	cilium	null	null	null
Tb927.9.8450	2.29687	0.0105	162.427	373.073	331.791	adenylate kinase (ADKG)	0	null	ATP binding, adenylate kinase activity, cytidylate kinase activity, uridylate kinase activity	nucleobase-containing compound metabolic process, nucleobase-containing small molecule interconversion	null	ATP binding, nucleobase-containing compound kinase activity	nucleobase-containing compound metabolic process	null
Tb927.4.5430	2.29656	0.0352	3.977	9.133	9.263	variant surface glycoprotein (VSG, atypical), putative	0	NN Sum: 4, NN D: .59, HMM Prob: .95	null	antigenic variation	integral to membrane	null	null	null
Tb927.11.7180	2.28881	0.0315	30.21	69.145	39.695	MORN repeat, putative	0	null	null	null	null	null	null	null
Tb927.3.1240	2.28358	0.0366	42.629	97.346	52.128	protein phosphatase 2A, putative	0	null	hydrolase activity, protein serine/threonine phosphatase activity	protein dephosphorylation	null	hydrolase activity	null	null
Tb927.11.3680	2.27935	0.0417	52.196	118.973	69.88	calmodulin, putative	0	null	calcium ion binding	null	null	calcium ion binding	null	null
Tb927.10.4710	2.27549	0.0467	74.089	168.589	100.085	20S proteasome subunit, proteasome subunit beta type-2, putative (PSB4)	0	null	endopeptidase activity, threonine-type endopeptidase activity	ubiquitin-dependent protein catabolic process	proteasome core complex, proteasome core complex, beta-subunit complex	threonine-type endopeptidase activity	proteolysis involved in cellular protein catabolic process	proteasome core complex
Tb927.8.7380	2.27251	0.00965	35.972	81.746	55.957	dihydrolipoamide dehydrogenase, point mutation, acetoin dehydrogenase e3 component, putative	0	null	dihydrolipoyl dehydrogenase activity, disulfide oxidoreductase activity, flavin adenine dinucleotide binding	cell redox homeostasis, oxidation-reduction process	cytoplasm, mitochondrion	flavin adenine dinucleotide binding, oxidoreductase activity	cell redox homeostasis, oxidation-reduction process	cytoplasm
Tb927.11.14470	2.27133	0.0104	25.338	57.55	41.867	PTHB1 N-terminus/PTHB1 C-terminus, putative	0	null	null	null	null	null	null	null
Tb927.10.7970	2.26159	0.0366	25.783	58.31	65.347	Organic solute transporter Ostalpha, putative	7	null	null	null	null	null	null	null
Tb927.11.1890	2.26017	0.0226	54.266	122.65	82.138	WD domain, G-beta repeat, putative	0	null	null	null	null	protein binding	null	null
Tb927.1.1020	2.25795	0.0197	29.644	66.934	30.465	leucine-rich repeat-containing protein	0	null	null	null	null	null	null	null
Tb927.7.4000	2.25692	0.0247	36.683	82.791	57.277	glutathione synthetase, putative	0	null	ATP binding, glutathione synthase activity	glutathione biosynthetic process	null	ATP binding, glutathione synthase activity	glutathione biosynthetic process	null
Tb927.11.9530	2.25317	0.0221	142.521	321.124	179.357	14-3-3-I protein	0	null	DNA binding, protein domain specific binding	Ras protein signal transduction, endocytosis	acidocalcisome, eukaryotic translation initiation factor 4F complex	protein domain specific binding	null	null
Tb927.11.16080	2.24812	0.0361	58.907	132.429	218.234	Soluble NSF attachment protein, SNAP, putative	0	null	null	intracellular protein transport	Golgi apparatus, endoplasmic reticulum	null	null	null
Tb927.11.8790	2.24709	0.0489	42.153	94.721	78.27	target SNARE, putative	1	NN Sum: 1, NN D: .14, HMM Prob: .52	SNAP receptor activity	membrane fusion, vesicle-mediated transport	integral to membrane, membrane	protein binding	vesicle-mediated transport	membrane
Tb927.11.6680	2.24016	0.0118	121.449	272.066	414.586	amino acid permease/transporter, putative	10	null	amine transmembrane transporter activity, amino acid transmembrane transporter activity	amino acid transport	integral to membrane, membrane	amino acid transmembrane transporter activity	amino acid transmembrane transport	membrane
Tb927.7.4600	2.2389	0.0252	20.981	46.975	25.528	Calponin homology (CH) domain containing protein, putative	0	null	null	null	null	protein binding	null	null
Tb927.11.7300	2.23685	0.034	37.005	82.775	55.242	major facilitator superfamily, putative	10	null	transporter activity	transport	integral to membrane	null	transmembrane transport	integral to membrane
Tb927.10.12380	2.23592	0.0227	57.071	127.605	99.201	chaperone protein DNAj, putative	0	null	heat shock protein binding, unfolded protein binding	null	null	heat shock protein binding	null	null
Tb927.7.3530	2.23369	0.0104	38.1	85.104	81.436	Vacuolar protein 14 C-terminal Fig4p binding, putative	0	null	null	null	null	binding	null	null
Tb927.11.15440	2.23321	0.0364	36.202	80.847	97.33	NADH-ubiquinone oxidoreductase complex I subunit, putative (TAP151)	1	null	null	null	mitochondrial respiratory chain complex I, mitochondrion	null	null	null
Tb927.2.2160	2.22872	0.0347	91.501	203.931	43.158	paraflagellar rod component, putative (PFC11)	0	null	null	intracellular protein transport	Golgi apparatus, acidocalcisome, endoplasmic reticulum	null	null	null
Tb927.7.3180	2.2268	0.013	65.018	144.783	167.784	Mu-adaptin 1, putative, adaptor complex AP-1 medium subunit, putative	0	null	null	intracellular protein transport, vesicle-mediated transport	clathrin adaptor complex	protein binding	intracellular protein transport, transport, vesicle-mediated transport	clathrin adaptor complex
Tb927.10.7050	2.22644	0.0242	20.401	45.421	24.863	chromatin assembly factor 1 subunit B, putative	0	null	histone binding, unfolded protein binding	chromatin assembly, chromatin assembly or disassembly, nucleosome assembly	null	protein binding	null	null
Tb927.9.14080	2.21761	0.0266	83.821	185.883	109.546	vesicle-associated membrane protein, putative	0	null	null	vesicle-mediated transport	integral to membrane	null	transport, vesicle-mediated transport	integral to membrane
Tb927.11.7510	2.21594	0.0298	83.41	184.832	164.234	glucose-regulated protein 78, putative, luminal binding protein 1 (BiP), putative (BiP)	0	NN Sum: 4, NN D: .91, HMM Prob: 1	ATP binding	SRP-dependent cotranslational protein targeting to membrane, protein folding	acidocalcisome, endoplasmic reticulum	null	null	null
Tb927.4.2510	2.21575	0.0463	15.249	33.788	14.26	p-glycoprotein, multidrug resistance-associated protein, putative (MRPA)	12	NN Sum: 4, NN D: .59, HMM Prob: .08	ATP binding, ATPase activity, coupled to transmembrane movement of substances	cadmium ion transport, transport	ATP-binding cassette (ABC) transporter complex, integral to membrane	ATP binding, ATPase activity, ATPase activity, coupled to transmembrane movement of substances, nucleoside-triphosphatase activity, nucleotide binding	transmembrane transport, transport	integral to membrane
Tb927.3.3000	2.21401	0.0342	46.215	102.32	52.62	Putative intraflagellar transport protein C3 (PIFTC3)	0	null	null	intraflagellar anterograde transport, intraflagellar transport involved in cilium morphogenesis	null	protein binding	null	null
Tb927.10.15910	2.21205	0.0385	9.447	20.897	47.058	glycerol uptake protein, putative	12	null	null	null	null	null	null	null
Tb927.4.1820	2.21071	0.0476	13.885	30.695	20.385	selenocysteine-tRNA-specific elongation factor, putative	0	null	GTP binding, GTPase activity	null	null	GTP binding, GTPase activity	null	null
Tb927.11.14240	2.20746	0.0254	26.632	58.789	23.577	WD domain, G-beta repeat, putative	0	null	null	null	null	protein binding	null	null
Tb927.10.12890	2.19758	0.0187	107.754	236.799	164.008	bifunctional aminoacyl-tRNA synthetase, putative	0	null	ATP binding, proline-tRNA ligase activity	prolyl-tRNA aminoacylation, translation	cytoplasm, mitochondrion	ATP binding, aminoacyl-tRNA ligase activity, nucleotide binding, proline-tRNA ligase activity	prolyl-tRNA aminoacylation, tRNA aminoacylation for protein translation	cytoplasm
Tb927.1.4600	2.19276	0.034	22.515	49.371	93.108	cyclin-like F-box protein (CFB1D)	0	null	null	null	null	protein binding	null	null
Tb927.9.4360	2.19245	0.0446	19.748	43.297	44.156	KREL1 (KREL1)	0	null	ATP binding, RNA ligase (ATP) activity	RNA modification	mitochondrial mRNA editing complex, mitochondrion	ATP binding, RNA ligase (ATP) activity, ligase activity	null	null
Tb927.3.4730	2.19085	0.0307	23.901	52.364	27.651	leucine-rich repeat-containing protein, Protein tilB homolog, putative (LRTP)	0	null	null	cytokinesis after mitosis, microtubule basal body duplication	cilium basal body	protein binding	null	null
Tb927.11.4640	2.18362	0.0224	15.051	32.866	21.205	calpain-like protein, putative	0	null	calcium-dependent cysteine-type endopeptidase activity	proteolysis	intracellular	calcium-dependent cysteine-type endopeptidase activity	proteolysis	intracellular
Tb927.11.15910	2.18158	0.0223	209.899	457.913	134.542	iron superoxide dismutase	0	null	metal ion binding, superoxide dismutase activity	oxidation-reduction process, superoxide metabolic process	null	metal ion binding, superoxide dismutase activity	oxidation-reduction process, superoxide metabolic process	null
Tb927.9.4900	2.17889	0.0311	21.878	47.669	23.204	condensin subunit 1, putative	0	null	null	mitotic chromosome condensation	condensin complex	binding	null	null
Tb927.10.9420	2.17059	0.0265	19.032	41.311	26.574	mitochondrial chaperone BCS1, putative	1	null	ATP binding, nucleoside-triphosphatase activity, protein transmembrane transporter activity	aerobic respiration, protein insertion into mitochondrial membrane from inner side	mitochondrion	ATP binding, nucleoside-triphosphatase activity, nucleotide binding	null	null
Tb927.4.2140	2.16651	0.0317	21.55	46.689	19.997	MBO2	0	null	null	ciliary cell motility	null	null	null	null
Tb927.3.1770	2.16596	0.022	24.688	53.473	27.368	leucine-rich repeat protein (LRRP), putative	0	null	null	null	null	protein binding	null	null
Tb927.9.10490	2.15796	0.0221	44.251	95.491	59.757	pre-RNA processing PIH1/Nop17, putative	0	null	null	ciliary cell motility	null	null	null	null
Tb927.8.3740	2.157	0.0206	43.742	94.351	108.509	pterin 4 alpha carbinolamine dehydratase, putative	0	null	4-alpha-hydroxytetrahydrobiopterin dehydratase activity	tetrahydrobiopterin biosynthetic process	mitochondrion	4-alpha-hydroxytetrahydrobiopterin dehydratase activity	tetrahydrobiopterin biosynthetic process	null
Tb927.10.1270	2.15525	0.0477	23.61	50.885	19.978	mismatch repair protein, putative	0	null	ATP binding, damaged DNA binding, mismatched DNA binding, transporter activity	mismatch repair, transport	membrane	ATP binding, mismatched DNA binding	mismatch repair	null
Tb927.4.2700	2.14918	0.0389	23.785	51.119	17.813	Hydroxymethylglutaryl-CoA lyase, mitochondrial, putative	0	null	calcium ion binding, hydroxymethylglutaryl-CoA synthase activity	null	mitochondrion	catalytic activity	null	null
Tb927.10.15570	2.14873	0.04	26.692	57.355	34.37	transcription factor IIa, putative (TFIIA-1)	0	null	null	null	null	null	null	null
Tb927.8.7270	2.14724	0.0156	34.948	75.042	70.346	Endoplasmic Reticulum-Golgi Intermediate Compartment (ERGIC)/Endoplasmic reticulum vesicle transporter, putative	1	null	null	null	null	null	null	null
Tb927.8.3050	2.1443	0.0347	40.879	87.656	40.393	Chitobiase/beta-hexosaminidase C-terminal domain containing protein, putative	1	NN Sum: 3, NN D: .58, HMM Prob: .01	null	null	acidocalcisome	null	null	null
Tb927.11.9270	2.14127	0.0307	18.442	39.489	24.035	differentiation inhibitory kinase (ZFK)	0	null	ATP binding, kinase activity, phosphatidylinositol binding, protein serine/threonine kinase activity, protein tyrosine kinase activity, zinc ion binding	cell communication, negative regulation of G1/S transition of mitotic cell cycle, negative regulation of development of symbiont in host, negative regulation of growth, protein phosphorylation	cytoplasm	ATP binding, phosphatidylinositol binding, protein binding, protein kinase activity, transferase activity, transferring phosphorus-containing groups	cell communication, protein phosphorylation	null
Tb927.10.4300	2.14096	0.0264	20.578	44.056	41.129	Trk system potassium uptake protein (HKT1)	10	null	cation transmembrane transporter activity	potassium ion homeostasis, potassium ion transport	null	cation transmembrane transporter activity	cation transport, transmembrane transport	null
Tb927.11.330	2.1384	0.0162	27.21	58.186	35.827	Nucleoporin (TbMlp-1)	0	null	null	null	nuclear pore	null	null	null
Tb927.11.15600	2.13431	0.0292	24.234	51.722	38.665	histone deacetylase 2 (HDAC2)	0	null	histone deacetylase activity	histone deacetylation	cytosol, nucleus	null	null	null
Tb927.11.14500	2.13256	0.0165	29.553	63.023	19.431	Protein kinase domain containing protein, putative	0	null	ATP binding, protein serine/threonine kinase activity	protein phosphorylation	null	ATP binding, protein kinase activity, transferase activity, transferring phosphorus-containing groups	protein phosphorylation	null
Tb927.10.4900	2.132	0.0247	75.531	161.032	78.085	TPR-repeat-containing chaperone protein DNAJ, putative	0	null	heat shock protein binding	protein folding	null	heat shock protein binding, protein binding	null	null
Tb927.2.1890	2.1294	0.0247	65.73	139.965	80.882	E2-like ubiquitin-conjugation enzyme (ATG3)	0	null	null	autophagy, protein transport	null	null	null	null
Tb927.11.11740	2.12809	0.0183	108.405	230.696	134.571	membrane-bound acid phosphatase, putative	2	NN Sum: 4, NN D: .89, HMM Prob: 1	acid phosphatase activity	null	null	null	null	null
Tb927.9.10310	2.12463	0.0209	187.871	399.155	146.311	mitochondrial carrier protein (MCP11)	1	null	null	transport	acidocalcisome, mitochondrial inner membrane, mitochondrion	null	null	null
Tb927.1.4180	2.12061	0.0422	21.883	46.406	26.006	leucine-rich repeat protein (LRRP), putative	0	null	null	null	null	null	null	null
Tb927.9.13360	2.11837	0.0218	24.636	52.188	23.482	ubiquitin-protein ligase, putative (upl3)	0	null	ubiquitin-protein ligase activity	cellular protein modification process	intracellular	acid-amino acid ligase activity	cellular protein modification process	intracellular
Tb927.4.960	2.11696	0.0379	17.407	36.85	42.825	WD domain, G-beta repeat, putative	0	null	null	null	null	protein binding	null	null
Tb927.8.7440	2.11157	0.0375	80.093	169.121	83.105	lipase, putative	1	null	triglyceride lipase activity	null	null	triglyceride lipase activity	lipid metabolic process	null
Tb927.8.1610	2.10616	0.0247	104.985	221.115	68.676	MSP-B, putative	0	NN Sum: 4, NN D: .83, HMM Prob: 1	metalloendopeptidase activity, zinc ion binding	cell adhesion, proteolysis	membrane	metalloendopeptidase activity, zinc ion binding	cell adhesion, proteolysis	membrane
Tb927.9.8950	2.1052	0.0196	77.472	163.094	131.136	CAAX prenyl protease 1, putative, metallo- peptidase, Clan M- Family M48 (FACE1)	5	NN Sum: 2, NN D: .53, HMM Prob: .69	metalloendopeptidase activity	CAAX-box protein processing, proteolysis	membrane, mitochondrial inner membrane, mitochondrial outer membrane	metalloendopeptidase activity	proteolysis	membrane
Tb927.2.4390	2.09898	0.0272	37.572	78.862	47.357	endo/exonuclease Mre11 (MRE11)	0	null	damaged DNA binding, endonuclease activity, exonuclease activity, hydrolase activity, manganese ion binding	double-strand break repair	nucleus	endonuclease activity, exonuclease activity, hydrolase activity, manganese ion binding	DNA metabolic process, double-strand break repair	nucleus
Tb927.4.500	2.09528	0.0182	26.691	55.925	188.658	FHA domain containing protein, putative	0	null	null	null	intracellular	protein binding	null	null
Tb927.11.2550	2.09509	0.0234	25.644	53.726	37.961	recombinase rad51, putative	0	null	ATP binding, DNA-dependent ATPase activity, damaged DNA binding	DNA recombination, DNA repair	null	ATP binding, DNA binding, DNA-dependent ATPase activity, nucleoside-triphosphatase activity, nucleotide binding	DNA metabolic process	null
Tb927.2.2440	2.09364	0.015	41.103	86.055	45.504	proteasome regulatory non-ATPase subunit 6 (RPN6)	0	null	endopeptidase activity	ubiquitin-dependent protein catabolic process	proteasome regulatory particle	protein binding	null	null
Tb927.9.10670	2.08501	0.0184	39.543	82.447	52.062	Bardet-Biedl syndrome 1 protein homolog (BBS1-like protein 1), putative	0	null	null	cilium assembly	BBSome	protein binding	null	null
Tb927.10.5510	2.08465	0.0328	18.702	38.987	21.197	endonuclease/exonuclease/phosphatase, putative	0	null	null	null	null	null	phosphatidylinositol phosphorylation	null
Tb927.11.12600	2.07779	0.0211	30.159	62.664	39.114	ATP-dependent DNA helicase, putative	0	null	ATP binding, ATP-dependent DNA helicase activity, DNA binding	DNA repair, DNA unwinding involved in replication	nucleus	ATP binding, hydrolase activity	null	null
Tb927.4.2240	2.07754	0.0185	144.4	299.996	196.324	Aminotransferase class IV, putative	0	null	catalytic activity	metabolic process	null	catalytic activity	metabolic process	null
Tb927.9.12700	2.07504	0.0141	57.004	118.285	25.019	phospholipase A1, putative	2	NN Sum: 2, NN D: .52, HMM Prob: 0	1-alkyl-2-acetylglycerophosphocholine esterase activity, phosphatidylcholine 1-acylhydrolase activity	lipid catabolic process	extracellular region	1-alkyl-2-acetylglycerophosphocholine esterase activity	lipid catabolic process	null
Tb927.5.4620	2.07028	0.0192	21.276	44.048	21.855	expression site-associated gene (ESAG) protein, putative, expression site-associated gene 9 (ESAG9) protein, putative	0	NN Sum: 4, NN D: .8, HMM Prob: 1	null	null	null	null	null	null
Tb927.11.9210	2.0696	0.0375	18.52	38.328	26.485	NOL1/NOP2/sun family, putative	0	null	null	null	null	null	null	null
Tb927.4.4960	2.0637	0.0285	12.663	26.133	16.325	metal-ion transporter, putative, zinc transporter, putative (ZnT)	5	null	cation transmembrane transporter activity	cation transport	acidocalcisome, membrane	cation transmembrane transporter activity	cation transport, transmembrane transport	integral to membrane
Tb927.3.2020	2.06021	0.0281	22.656	46.676	28.563	kinesin, putative	0	null	ATP binding, microtubule motor activity, motor activity	microtubule-based movement	microtubule associated complex	ATP binding, microtubule motor activity	microtubule-based movement	null
Tb927.11.7370	2.05786	0.0453	70.103	144.263	92.306	haloacid dehalogenase hydrolase, putative	0	null	hydrolase activity	metabolic process	null	catalytic activity	metabolic process	null
Tb927.1.2100	2.05772	0.0475	139.098	286.225	184.744	cysteine peptidase, Clan CA, family C2, putative, Calpain-like protein 1.1 (CALP1.1)	0	null	calcium-dependent cysteine-type endopeptidase activity	proteolysis	acidocalcisome, intracellular	calcium-dependent cysteine-type endopeptidase activity	proteolysis	intracellular
Tb927.10.7880	2.05063	0.0226	48.493	99.442	42.768	Sperm tail/Sperm tail C-terminal domain containing protein, putative	0	null	null	null	null	null	null	null
Tb927.3.3090	2.04606	0.0422	21.871	44.749	25.05	helicase, putative	0	null	ATP binding, ATP-dependent DNA helicase activity, DNA binding	nucleobase-containing compound metabolic process	nucleus	ATP binding, ATP-dependent DNA helicase activity, ATP-dependent helicase activity, DNA binding, hydrolase activity, hydrolase activity, acting on acid anhydrides, hydrolase activity, acting on acid anhydrides, in phosphorus-containing anhydrides, nucleic acid binding	nucleobase-containing compound metabolic process	null
Tb927.11.11750	2.04473	0.0227	108.148	221.135	132.39	membrane-bound acid phosphatase, putative	2	NN Sum: 4, NN D: .89, HMM Prob: 1	acid phosphatase activity	null	null	null	null	null
Tb927.8.3790	2.04124	0.0194	40.077	81.806	34.096	paraflagellar rod component, putative (PFC2)	0	null	null	null	null	null	null	null
Tb927.9.9990	2.03948	0.0206	52.853	107.793	37.701	kinetoplastid-specific dual specificity phosphatase, putative	0	null	protein tyrosine/serine/threonine phosphatase activity	protein dephosphorylation	null	phosphatase activity, protein tyrosine/serine/threonine phosphatase activity	dephosphorylation, protein dephosphorylation	null
Tb927.8.6480	2.03921	0.0182	30.023	61.224	50.493	folate-binding protein YgfZ, putative	0	NN Sum: 3, NN D: .52, HMM Prob: .89	aminomethyltransferase activity	glycine decarboxylation via glycine cleavage system	cytoplasm, extracellular region	aminomethyltransferase activity	glycine catabolic process	cytoplasm
Tb927.8.6090	2.03232	0.0204	82.133	166.92	42.459	ubiquitin-conjugating enzyme E2, putative, ubiquitin-protein ligase, putative, ubiquitin carrier protein, putative	0	null	ATP binding, ubiquitin-protein ligase activity	cellular protein modification process, post-translational protein modification, protein ubiquitination, regulation of protein metabolic process	null	acid-amino acid ligase activity	null	null
Tb927.3.5490	2.02445	0.022	62.913	127.363	58.095	Putative intraflagellar transport protein B2 (PIFTB2)	0	null	null	intraflagellar anterograde transport, intraflagellar transport involved in cilium morphogenesis	null	protein binding	null	null
Tb927.8.4980	2.01289	0.0148	106.118	213.603	177.403	Paraflagellar rod protein 2 (PFR2)	0	null	calmodulin binding	ciliary cell motility, forward locomotion	cilium, microtubule-based flagellum	null	null	null
Tb927.1.990	2.00903	0.0292	38.75	77.851	64.129	Enkuring domain-containig protein	0	null	calmodulin binding	null	null	null	null	null
Tb927.3.3360	2.00825	0.0226	74.267	149.147	103.447	acyltransferase, putative	6	NN Sum: 4, NN D: .79, HMM Prob: .98	transferase activity, transferring acyl groups	metabolic process	null	transferase activity, transferring acyl groups	metabolic process	null
Tb927.11.3250	2.0075	0.0291	42.971	86.265	29.573	dynein heavy chain, putative	0	null	ATP binding, ATPase activity, microtubule motor activity	microtubule-based movement	acidocalcisome, dynein complex	ATP binding, ATPase activity, microtubule motor activity, nucleoside-triphosphatase activity, nucleotide binding	microtubule-based movement	dynein complex
Tb927.11.5690	2.00019	0.0211	27.717	55.44	34.218	SWI/SNF-related matrix-associated actin-dependent regulator of chromatin subfamily-related, putative, SNF2 family protein	0	null	ATP binding, DNA binding, helicase activity	DNA repair	null	ATP binding, DNA binding, helicase activity, nucleic acid binding	null	null
Tb927.10.11280	311.258	0.000443	0.011	3.438	0.445	hypothetical protein	0	null	null	null	mitochondrion	null	null	null
Tb927.10.12750	22.0789	0.0115	29.948	661.218	10.937	hypothetical protein	6	NN Sum: 3, NN D: .53, HMM Prob: .02	null	null	null	null	null	null
Tb927.10.13410	18.643	0.0261	18.725	349.084	183.711	hypothetical protein	2	null	null	null	null	null	null	null
Tb927.8.7970	10.5306	0.00467	23.303	245.394	43.34	hypothetical protein	0	null	null	null	null	null	null	null
Tb927.10.5160	9.13992	0.0243	6.395	58.447	0.437	hypothetical protein	2	null	null	null	null	null	null	null
Tb927.7.7350	8.93797	0.0496	11.984	107.111	36.814	hypothetical protein	0	null	null	null	null	null	null	null
Tb927.4.4780	8.42802	0.0268	6.152	51.847	2.15	hypothetical protein	2	null	null	null	null	null	null	null
Tb927.10.500	8.22309	0.0106	9.245	76.021	14.618	hypothetical protein	4	NN Sum: 4, NN D: .68, HMM Prob: .04	null	null	null	null	null	null
Tb927.7.6100	6.80705	0.0439	9.986	67.972	35.132	hypothetical protein	1	NN Sum: 4, NN D: .91, HMM Prob: 1	null	null	mitochondrion	null	null	null
Tb927.11.9410	6.66221	0.0131	10.126	67.461	81.526	hypothetical protein	0	null	null	null	null	null	null	null
Tb927.10.490	6.34123	0.0224	7.234	45.871	9.905	hypothetical protein	4	null	null	null	null	null	null	null
Tb927.10.7950	5.40714	0.0439	8.633	46.679	2.021	hypothetical protein	0	null	null	null	null	null	null	null
Tb927.6.2530	5.18026	0.00526	9.017	46.712	0.586	hypothetical protein	4	NN Sum: 4, NN D: .69, HMM Prob: .99	null	null	null	null	null	null
Tb927.10.2420	5.0774	0.00747	33.135	168.24	37.456	hypothetical protein	0	NN Sum: 3, NN D: .55, HMM Prob: .73	null	null	null	null	null	null
Tb927.4.2810	4.25433	0.0228	26.921	114.532	43.146	hypothetical protein	4	null	null	null	null	null	null	null
Tb04.3I12.100	4.00188	0.0411	13.139	52.58	26.987	hypothetical protein	3	null	null	null	null	null	null	null
Tb927.9.6830	3.63963	0.0471	3.945	14.359	0.247	hypothetical protein	2	null	null	null	null	null	null	null
Tb927.9.10650	3.41122	0.0231	10.984	37.469	71.533	hypothetical protein	0	null	null	null	null	null	null	null
Tb927.8.930	3.3845	0.0217	30.479	103.155	190.738	hypothetical protein	0	NN Sum: 4, NN D: .84, HMM Prob: .99	null	null	null	null	null	null
Tb927.8.950	3.2702	0.0146	34.482	112.762	209.912	hypothetical protein	0	NN Sum: 4, NN D: .84, HMM Prob: .99	null	null	null	null	null	null
Tb927.7.5070	2.89477	0.0182	25.646	74.238	97.275	hypothetical protein	0	null	null	null	null	null	null	null
Tb927.9.780	2.75126	0.0379	12.489	34.361	18.419	hypothetical protein	1	NN Sum: 2, NN D: .53, HMM Prob: .26	null	null	membrane	null	null	null
Tb927.8.5910	2.70437	0.0204	22.547	60.976	132.977	hypothetical protein	0	NN Sum: 4, NN D: .78, HMM Prob: 1	null	null	null	null	null	null
Tb927.7.5800	2.5365	0.0363	25.229	63.993	51.665	hypothetical protein	0	null	null	null	null	null	null	null
Tb927.4.4900	2.34155	0.0239	26.261	61.492	39.571	hypothetical protein	0	null	null	null	null	null	null	null
Tb927.11.7660	2.23416	0.0143	38.08	85.076	55.57	hypothetical protein	0	null	null	null	null	null	null	null
Tb927.10.12320	2.11601	0.0131	28.829	61.003	47.334	hypothetical protein	0	null	null	null	null	null	null	null
Tb927.8.970	2.0772	0.0492	31.616	65.672	358.862	hypothetical protein	0	NN Sum: 4, NN D: .84, HMM Prob: .99	null	null	null	null	null	null
Tb927.9.7860	95.773	0.00469	0.011	1.058	0.042	hypothetical protein, conserved	0	NN Sum: 4, NN D: .75, HMM Prob: .99	null	null	null	null	null	null
Tb927.10.14900	15.8106	0.00133	14.124	223.316	78.143	hypothetical protein, conserved	0	null	null	null	null	null	null	null
Tb927.11.7000	12.3942	0.0418	1.224	15.177	3.347	hypothetical protein, conserved	4	NN Sum: 4, NN D: .7, HMM Prob: .99	null	null	integral to membrane	null	null	null
Tb927.7.5420	11.2857	0.00117	25.316	285.713	157.08	hypothetical protein, conserved	2	NN Sum: 4, NN D: .61, HMM Prob: .82	null	null	null	null	null	null
Tb927.7.5400	10.9264	0.000979	27.739	303.091	189.669	hypothetical protein, conserved	2	NN Sum: 4, NN D: .61, HMM Prob: .82	null	null	null	null	null	null
Tb927.10.14100	10.1565	0.0355	1.525	15.489	17.891	hypothetical protein, conserved	0	null	null	null	null	null	null	null
Tb927.7.5320	8.57975	0.0123	12.164	104.362	17.993	hypothetical protein, conserved	0	null	null	null	acidocalcisome	null	null	null
Tb927.10.8800	8.43948	0.00186	13.964	117.849	50.494	hypothetical protein, conserved	0	null	null	null	null	null	null	null
Tb927.10.10000	8.36566	0.000833	34.555	289.073	194.389	hypothetical protein, conserved	0	NN Sum: 4, NN D: .86, HMM Prob: 1	null	null	null	null	null	null
Tb927.7.6920	8.18762	0.00337	26.629	218.028	61.85	hypothetical protein, conserved	1	NN Sum: 2, NN D: .48, HMM Prob: .81	null	null	null	null	null	null
Tb927.10.15960	8.11611	0.00233	36.616	297.177	219.166	hypothetical protein, conserved	0	null	null	null	null	protein binding	null	null
Tb927.9.14300	6.28925	0.00514	12.61	79.309	21.645	hypothetical protein, conserved	0	null	null	null	null	null	null	null
Tb927.2.5650	5.94372	0.0175	10.962	65.154	78.549	hypothetical protein, conserved	0	null	null	null	null	null	null	null
Tb927.6.3470	5.90573	0.00767	30.548	180.411	42.767	hypothetical protein, conserved	0	null	null	null	null	null	null	null
Tb927.10.11830	5.32809	0.0341	10.727	57.157	28.61	hypothetical protein, conserved	0	null	null	null	null	null	null	null
Tb927.5.1180	5.09986	0.00569	23.683	120.779	39.358	hypothetical protein, conserved	0	null	null	null	null	null	null	null
Tb927.10.15320	5.07395	0.0141	20.686	104.961	66.491	hypothetical protein, conserved	2	NN Sum: 4, NN D: .61, HMM Prob: 1	null	null	null	null	null	null
Tb927.9.13110	4.97603	0.00353	27.705	137.86	44.238	hypothetical protein, conserved	0	null	null	null	null	null	null	null
Tb927.10.8980	4.97264	0.0141	88.6	440.576	136.153	hypothetical protein, conserved	0	null	null	null	acidocalcisome, mitochondrion	null	null	null
Tb927.9.8030	4.86905	0.00652	23.19	112.911	83.979	hypothetical protein, conserved	0	null	null	null	mitochondrion	null	null	null
Tb927.3.5710	4.76588	0.025	0.426	2.032	1.683	hypothetical protein, conserved	0	NN Sum: 3, NN D: .59, HMM Prob: .89	null	null	null	null	null	null
Tb927.2.5480	4.71584	0.0417	12.512	59.006	76.804	hypothetical protein, conserved	0	null	null	null	null	null	null	null
Tb927.8.3440	4.63892	0.0173	13.812	64.073	33.047	hypothetical protein, conserved	0	null	null	null	null	null	null	null
Tb927.10.11880	4.58772	0.0329	22.374	102.647	90.005	hypothetical protein, conserved	0	null	null	null	null	null	null	null
Tb927.3.5720	4.55353	0.0405	0.301	1.369	2.693	hypothetical protein, conserved	0	NN Sum: 3, NN D: .59, HMM Prob: .89	null	null	null	null	null	null
Tb927.10.12230	4.47136	0.0087	38.851	173.715	95.26	hypothetical protein, conserved	0	null	null	null	null	protein binding	null	null
Tb927.9.13140	4.46681	0.015	16.995	75.914	46.189	hypothetical protein, conserved	0	null	null	null	null	null	null	null
Tb927.10.7270	4.44982	0.0261	16.001	71.2	18.448	hypothetical protein, conserved	5	NN Sum: 3, NN D: .45, HMM Prob: .03	null	null	null	null	null	null
Tb927.9.7090	4.38865	0.0305	11.092	48.677	29.692	hypothetical protein, conserved	0	null	null	null	null	null	null	null
Tb927.3.5200	4.31678	0.0353	23.196	100.131	34.462	hypothetical protein, conserved	0	null	null	null	null	null	null	null
Tb927.11.9540	4.20172	0.00526	29.742	124.967	33.979	hypothetical protein, conserved	0	null	null	null	null	null	null	null
Tb927.8.6300	4.15603	0.0263	22.814	94.816	42.821	hypothetical protein, conserved	0	null	null	null	null	null	null	null
Tb927.4.2400	4.14281	0.0104	15.606	64.655	12.046	hypothetical protein, conserved	0	null	null	null	null	null	null	null
Tb927.4.4180	4.13159	0.0206	13.296	54.932	15.057	hypothetical protein, conserved	0	null	null	null	null	null	null	null
Tb927.11.6420	4.12032	0.0197	18.578	76.547	42.095	hypothetical protein, conserved	0	null	null	null	null	binding	null	null
Tb927.11.12760	4.07228	0.0211	11.826	48.158	38.451	hypothetical protein, conserved	0	null	null	null	null	null	null	null
Tb927.11.5790	4.03924	0.0361	46.776	188.941	87.54	hypothetical protein, conserved	0	null	null	null	null	null	null	null
Tb927.6.1180	4.03675	0.0441	10.373	41.872	18.424	hypothetical protein, conserved	0	null	null	null	null	null	null	null
Tb927.6.3180	3.9115	0.0323	30.854	120.686	52.648	hypothetical protein, conserved	0	null	null	null	null	null	null	null
Tb927.2.5440	3.8597	0.0435	16.579	63.988	52.205	hypothetical protein, conserved	0	null	null	null	null	null	null	null
Tb927.10.12820	3.83031	0.0118	19.354	74.133	44.784	hypothetical protein, conserved	0	null	null	null	null	null	null	null
Tb927.4.2780	3.82493	0.00895	16.722	63.959	20.684	hypothetical protein, conserved	0	null	null	null	null	null	null	null
Tb927.7.4370	3.80054	0.0134	9.102	34.591	12.469	hypothetical protein, conserved	0	null	null	null	null	null	null	null
Tb927.8.2970	3.79655	0.0087	41.056	155.872	129.661	hypothetical protein, conserved	0	null	null	null	mitochondrion	null	null	null
Tb927.11.340	3.76241	0.00549	22.246	83.698	24.833	hypothetical protein, conserved	0	null	null	null	null	null	null	null
Tb927.11.8390	3.7556	0.015	30.524	114.635	67.739	hypothetical protein, conserved	0	null	null	null	null	null	null	null
Tb927.4.3120	3.73925	0.0115	16.997	63.557	25.809	hypothetical protein, conserved	0	null	null	null	null	null	null	null
Tb927.10.10090	3.71321	0.0241	16.453	61.092	28.299	hypothetical protein, conserved	0	null	Rab GTPase activator activity	ciliary cell motility, regulation of Rab GTPase activity	intracellular	Rab GTPase activator activity, protein binding	regulation of Rab GTPase activity	intracellular
Tb927.11.13530	3.67786	0.0132	29.809	109.635	50.741	hypothetical protein, conserved	0	null	null	null	null	null	null	null
Tb927.10.7120	3.65117	0.0166	28.547	104.23	64.199	hypothetical protein, conserved	0	null	null	null	null	null	null	null
Tb927.10.4580	3.65038	0.0075	38.945	142.164	41.752	hypothetical protein, conserved	0	null	null	null	null	null	null	null
Tb927.7.7150	3.6371	0.0155	12.691	46.158	17.878	hypothetical protein, conserved	0	null	null	null	null	null	null	null
Tb927.10.15000	3.63326	0.0281	35.903	130.446	41.754	hypothetical protein, conserved	0	null	null	null	acidocalcisome	null	null	nucleus
Tb927.2.5000	3.60811	0.0131	21.205	76.509	51.734	hypothetical protein, conserved	0	null	null	null	null	null	null	null
Tb927.8.6100	3.59805	0.00514	23.731	85.386	36.716	hypothetical protein, conserved	0	null	null	null	null	null	null	null
Tb927.5.4340	3.57018	0.00687	17.143	61.204	23.099	hypothetical protein, conserved	0	null	null	null	null	null	null	null
Tb927.10.480	3.52422	0.00949	18.861	66.471	22.987	hypothetical protein, conserved	0	null	null	null	null	null	null	null
Tb927.9.15070	3.50458	0.0188	34.662	121.477	37.333	hypothetical protein, conserved	0	null	null	null	null	null	null	null
Tb927.11.5410	3.49904	0.00929	16	55.983	20.528	hypothetical protein, conserved	0	null	null	null	null	null	null	null
Tb927.11.8810	3.43275	0.018	25.616	87.934	41.36	hypothetical protein, conserved	0	null	null	null	null	null	null	null
Tb927.6.3220	3.41992	0.00847	26.145	89.414	31.953	hypothetical protein, conserved	0	null	null	null	null	null	null	null
Tb927.10.10030	3.40915	0.0128	63.407	216.165	67.314	hypothetical protein, conserved	0	null	null	null	null	null	null	null
Tb927.10.8960	3.38602	0.0182	19.862	67.254	25.963	hypothetical protein, conserved	0	null	null	null	null	protein binding	null	null
Tb927.9.15230	3.37811	0.00329	27.393	92.536	48.757	hypothetical protein, conserved	0	null	null	null	null	null	null	null
Tb927.7.480	3.35529	0.0411	13.603	45.643	31.109	hypothetical protein, conserved	3	null	null	null	null	null	null	null
Tb927.8.7180	3.35356	0.012	15.677	52.574	34.659	hypothetical protein, conserved	0	null	null	null	null	null	null	null
Tb927.10.12350	3.32538	0.0365	24.09	80.107	93.222	hypothetical protein, conserved	0	null	null	null	null	null	null	null
Tb927.8.5870	3.30792	0.0182	136.63	451.961	93.38	hypothetical protein, conserved	0	null	null	null	null	null	null	null
Tb927.7.4610	3.30303	0.00276	23.46	77.491	34.401	hypothetical protein, conserved	0	null	null	null	null	null	null	null
Tb927.5.2710	3.28904	0.0226	10.428	34.299	16.259	hypothetical protein, conserved	0	null	null	null	null	null	null	null
Tb927.7.1700	3.27786	0.009	22.922	75.135	28.811	hypothetical protein, conserved	1	NN Sum: 4, NN D: .63, HMM Prob: .53	null	null	null	null	null	null
Tb927.11.14800	3.2695	0.0112	25.698	84.019	36.691	hypothetical protein, conserved	0	null	null	null	null	null	null	null
Tb927.4.4130	3.2602	0.0142	16.061	52.362	18.771	hypothetical protein, conserved	0	null	null	null	null	null	null	null
Tb927.11.7830	3.25773	0.0105	32.282	105.165	51.551	hypothetical protein, conserved	0	null	null	null	null	null	null	null
Tb927.11.13450	3.22143	0.0185	48.052	154.797	126.294	hypothetical protein, conserved	0	null	null	null	null	null	null	null
Tb927.11.12460	3.216	0.0183	13.494	43.398	19.088	hypothetical protein, conserved	0	null	null	null	null	null	null	null
Tb927.11.14830	3.20726	0.0247	29.67	95.158	45.814	hypothetical protein, conserved	0	null	null	null	null	null	null	null
Tb927.8.8010	3.20695	0.04	10.528	33.763	13.511	hypothetical protein, conserved	0	null	null	null	null	null	null	null
Tb927.11.7120	3.19756	0.033	15.115	48.332	19.898	hypothetical protein, conserved	0	null	null	vesicle docking involved in exocytosis	exocyst	null	null	null
Tb927.10.8240	3.19454	0.0227	48.28	154.231	99.761	hypothetical protein, conserved	0	null	null	null	null	null	null	null
Tb927.7.5370	3.18292	0.0216	13.732	43.709	15.686	hypothetical protein, conserved	0	null	null	null	null	null	null	null
Tb927.11.5160	3.15328	0.0275	14.118	44.518	29.183	hypothetical protein, conserved	1	null	null	null	null	null	null	null
Tb927.5.850	3.15131	0.0206	23.347	73.573	29.234	hypothetical protein, conserved	0	null	null	null	null	null	null	null
Tb927.8.780	3.14772	0.0168	12.707	39.997	13.678	hypothetical protein, conserved	0	null	null	null	null	null	null	null
Tb927.11.2970	3.1367	0.0222	23.411	73.432	42.723	hypothetical protein, conserved	0	null	null	null	null	binding	null	null
Tb927.10.12630	3.11611	0.0261	25.83	80.489	46.739	hypothetical protein, conserved	0	null	calcium ion binding	null	null	calcium ion binding	null	null
Tb927.11.12580	3.09873	0.0432	42.007	130.168	81.708	hypothetical protein, conserved	0	null	null	null	null	null	null	null
Tb927.11.14770	3.07916	0.018	51.59	158.855	68.489	hypothetical protein, conserved	0	null	null	null	null	null	null	null
Tb927.8.6570	3.05268	0.0139	22.172	67.685	73.085	hypothetical protein, conserved	4	NN Sum: 4, NN D: .62, HMM Prob: .82	null	null	null	null	null	null
Tb927.3.2730	3.04623	0.0307	13.638	41.545	14.843	hypothetical protein, conserved	0	null	null	null	null	null	null	null
Tb927.10.15890	3.04138	0.0138	21.309	64.808	41	hypothetical protein, conserved	0	null	null	null	null	null	null	null
Tb927.8.3980	3.03491	0.0226	15.663	47.537	21.323	hypothetical protein, conserved	0	null	null	null	null	null	null	null
Tb927.9.9950	3.02926	0.00825	41.287	125.07	75.158	hypothetical protein, conserved	0	null	null	null	null	null	null	null
Tb927.10.15660	3.02851	0.0476	14.756	44.689	18.532	hypothetical protein, conserved	0	null	null	null	null	null	null	null
Tb927.7.3920	3.022	0.0155	35.842	108.315	66.083	hypothetical protein, conserved	0	null	null	null	null	null	null	null
Tb927.4.580	2.97975	0.0206	21.885	65.211	38.767	hypothetical protein, conserved	0	null	null	null	null	null	null	null
Tb927.11.15590	2.96735	0.0405	34.945	103.693	158.91	hypothetical protein, conserved	0	null	catalytic activity	metabolic process	null	null	null	null
Tb927.1.3150	2.96032	0.018	53.532	158.473	56.332	hypothetical protein, conserved	4	null	null	null	null	null	null	null
Tb927.7.6250	2.95881	0.0425	16.394	48.506	20.548	hypothetical protein, conserved	0	null	null	null	null	null	null	null
Tb927.10.1350	2.95417	0.0182	33.534	99.064	48.335	hypothetical protein, conserved	0	null	null	null	null	null	null	null
Tb927.10.5600	2.93174	0.0267	11.537	33.824	15.221	hypothetical protein, conserved	0	null	null	null	null	null	null	null
Tb927.2.6100	2.88753	0.0463	32.221	93.039	48.609	hypothetical protein, conserved	0	null	null	null	null	null	null	null
Tb927.10.8810	2.87886	0.0305	12.879	37.078	19.148	hypothetical protein, conserved	0	null	null	null	null	null	null	null
Tb927.11.16700	2.87443	0.0087	27.091	77.871	43.549	hypothetical protein, conserved	0	null	null	null	null	null	null	null
Tb927.10.11060	2.86966	0.0428	19.568	56.153	49.637	hypothetical protein, conserved	0	null	null	null	null	null	null	null
Tb927.9.2860	2.86356	0.0268	12.766	36.556	14.534	hypothetical protein, conserved	1	NN Sum: 4, NN D: .77, HMM Prob: .95	transferase activity	null	null	transferase activity	null	null
Tb927.7.3300	2.84929	0.00842	35.028	99.806	34.09	hypothetical protein, conserved	0	null	null	null	null	null	null	null
Tb927.4.1150	2.84787	0.00684	19.937	56.777	36.4	hypothetical protein, conserved	1	null	null	null	null	null	null	null
Tb927.11.5660	2.8272	0.0185	21.523	60.849	13.999	hypothetical protein, conserved	0	null	null	null	null	null	null	null
Tb927.4.1730	2.8188	0.0264	26.335	74.233	34.996	hypothetical protein, conserved	0	null	null	null	null	null	null	null
Tb927.10.6520	2.79843	0.0206	10.412	29.137	16.299	hypothetical protein, conserved	0	null	null	null	null	protein binding	null	null
Tb927.10.3970	2.7743	0.0104	35.178	97.593	30.033	hypothetical protein, conserved	0	null	null	cell redox homeostasis	null	null	cell redox homeostasis	null
Tb927.11.3950	2.77205	0.0201	21.22	58.823	44.877	hypothetical protein, conserved	0	null	null	null	null	null	null	null
Tb927.11.430	2.76716	0.0464	28.46	78.754	53.59	hypothetical protein, conserved	0	null	null	null	null	null	null	null
Tb927.3.3530	2.76078	0.0223	16.623	45.893	42.007	hypothetical protein, conserved	0	null	null	null	null	null	null	null
Tb927.1.2730	2.75947	0.0217	36.577	100.934	30.042	hypothetical protein, conserved	0	NN Sum: 2, NN D: .44, HMM Prob: 1	null	null	mitochondrion	null	null	null
Tb927.10.550	2.75473	0.0279	55.759	153.602	70.944	hypothetical protein, conserved	4	null	null	null	null	null	null	null
Tb927.11.15360	2.74509	0.0255	22.615	62.081	85.483	hypothetical protein, conserved	3	null	null	null	null	null	null	null
Tb927.4.1320	2.7438	0.022	18.027	49.461	16.199	hypothetical protein, conserved	0	null	null	null	null	null	null	null
Tb927.10.2660	2.74328	0.0243	79.893	219.169	172.501	hypothetical protein, conserved	0	null	null	null	null	null	null	null
Tb927.9.1650	2.73215	0.0168	25.441	69.509	94.112	hypothetical protein, conserved	0	NN Sum: 2, NN D: .46, HMM Prob: .9	null	null	mitochondrion	null	null	null
Tb927.8.6120	2.71818	0.0206	24.831	67.494	53.042	hypothetical protein, conserved	0	null	null	null	null	null	null	null
Tb927.11.11600	2.71797	0.0497	10.023	27.242	17.984	hypothetical protein, conserved	0	null	null	null	null	null	null	null
Tb927.3.1880	2.71256	0.0375	15.84	42.968	24.875	hypothetical protein, conserved	0	null	null	null	null	null	null	null
Tb927.5.3190	2.70256	0.0366	22.485	60.768	33.822	hypothetical protein, conserved	0	null	null	null	null	null	null	null
Tb927.11.2570	2.69593	0.0405	28.494	76.817	38.196	hypothetical protein, conserved	0	NN Sum: 0, NN D: .24, HMM Prob: .65	null	null	acidocalcisome	null	null	null
Tb927.7.7440	2.69523	0.0184	27.763	74.827	55.599	hypothetical protein, conserved	0	null	null	null	mitochondrion	null	null	null
Tb927.5.3280	2.69395	0.0453	19.732	53.156	20.603	hypothetical protein, conserved	0	null	null	null	null	null	null	null
Tb927.8.1900	2.68882	0.0103	16.949	45.572	26.169	hypothetical protein, conserved	0	null	null	null	null	null	null	null
Tb927.6.900	2.68171	0.0417	15.872	42.564	25.015	hypothetical protein, conserved	0	null	null	null	null	null	null	null
Tb927.7.4280	2.68086	0.0487	68.983	184.934	84.451	hypothetical protein, conserved	2	NN Sum: 4, NN D: .91, HMM Prob: 1	null	null	null	null	null	null
Tb927.11.4040	2.67633	0.0314	28.865	77.252	42.603	hypothetical protein, conserved	0	NN Sum: 4, NN D: .52, HMM Prob: .26	null	null	null	null	null	null
Tb927.8.6700	2.67267	0.015	32.765	87.569	38.444	hypothetical protein, conserved	6	NN Sum: 4, NN D: .82, HMM Prob: .99	null	null	null	null	null	null
Tb927.11.14450	2.65229	0.00843	23.577	62.534	22.803	hypothetical protein, conserved	0	null	null	null	null	null	null	null
Tb927.10.12010	2.63837	0.0189	27.449	72.42	163.138	hypothetical protein, conserved	0	NN Sum: 3, NN D: .57, HMM Prob: .97	null	null	null	null	null	null
Tb927.6.1660	2.62761	0.00812	49.705	130.605	46.315	hypothetical protein, conserved	0	null	null	null	null	null	null	null
Tb927.8.7240	2.62222	0.0146	13.682	35.877	19.357	hypothetical protein, conserved	0	null	null	null	null	null	null	null
Tb927.10.9040	2.61179	0.038	18.857	49.251	19.593	hypothetical protein, conserved	0	null	null	null	null	null	null	null
Tb927.8.4590	2.60366	0.0264	71.84	187.048	90.936	hypothetical protein, conserved	0	null	null	null	null	null	null	null
Tb927.2.1730	2.58934	0.0168	20.48	53.029	58.338	hypothetical protein, conserved	0	null	null	null	null	null	null	null
Tb927.8.7070	2.58578	0.00965	26.004	67.241	37.909	hypothetical protein, conserved	0	null	null	null	null	null	null	null
Tb927.11.7600	2.58362	0.0143	173.452	448.135	211.807	hypothetical protein, conserved	0	null	null	null	null	null	null	null
Tb927.10.6250	2.5792	0.0446	15.161	39.103	40.614	hypothetical protein, conserved	1	null	null	null	null	null	null	null
Tb927.7.5690	2.56782	0.0341	32.947	84.601	47.615	hypothetical protein, conserved	0	null	null	null	null	null	null	null
Tb927.11.15570	2.5641	0.0298	13.548	34.738	20.309	hypothetical protein, conserved	0	null	null	null	null	null	null	null
Tb927.4.1560	2.55325	0.029	19.617	50.087	19.938	hypothetical protein, conserved	0	null	null	null	null	null	null	null
Tb927.10.12410	2.55306	0.0176	46.969	119.914	83.393	hypothetical protein, conserved	0	null	null	null	null	null	null	null
Tb927.11.9260	2.55171	0.00843	25.021	63.848	55.55	hypothetical protein, conserved	0	null	null	null	null	null	null	null
Tb927.10.400	2.54222	0.0459	62.045	157.732	38.927	hypothetical protein, conserved	0	null	null	null	null	null	null	null
Tb927.10.1530	2.53393	0.0264	15.2	38.516	24.465	hypothetical protein, conserved	0	null	null	null	null	null	null	null
Tb927.4.4790	2.53335	0.0289	28.706	72.722	38.929	hypothetical protein, conserved	1	NN Sum: 3, NN D: .65, HMM Prob: .1	null	null	null	null	null	null
Tb927.10.1230	2.53005	0.0268	33.23	84.073	78.142	hypothetical protein, conserved	5	null	null	null	null	null	null	null
Tb927.9.8190	2.52628	0.0163	40.432	102.142	58.158	hypothetical protein, conserved	0	null	null	null	null	null	null	null
Tb927.10.12150	2.5226	0.0328	10.1	25.479	23.667	hypothetical protein, conserved	0	null	null	null	null	null	null	null
Tb927.10.13380	2.52196	0.0136	18.433	46.487	31.389	hypothetical protein, conserved	0	null	null	null	null	null	null	null
Tb927.10.13260	2.51971	0.0347	28.188	71.026	57.975	hypothetical protein, conserved	0	null	protein domain specific binding	null	null	null	null	null
Tb927.3.2970	2.51022	0.0204	28.401	71.293	63.264	hypothetical protein, conserved	2	null	null	null	mitochondrion	null	null	null
Tb927.3.3790	2.4944	0.0227	57.058	142.325	90.121	hypothetical protein, conserved	0	null	null	null	null	null	null	null
Tb927.7.3330	2.48424	0.0262	33.208	82.497	21.749	hypothetical protein, conserved	0	null	null	regulation of transcription, DNA-dependent, vesicle-mediated transport	acidocalcisome, membrane, nucleus	null	null	null
Tb927.8.3700	2.47548	0.0373	15.857	39.255	13.682	hypothetical protein, conserved	0	null	null	null	null	null	null	null
Tb927.9.12390	2.47172	0.0226	96.418	238.319	77.514	hypothetical protein, conserved	0	null	null	null	null	null	null	null
Tb927.8.2220	2.47067	0.0394	15.174	37.49	18.821	hypothetical protein, conserved	0	null	zinc ion binding	null	null	protein binding, zinc ion binding	null	null
Tb927.9.14290	2.46765	0.022	47.282	116.676	70.72	hypothetical protein, conserved	0	null	null	null	null	null	null	null
Tb927.11.4520	2.46739	0.0394	20.33	50.163	27.941	hypothetical protein, conserved	0	null	null	null	null	null	null	null
Tb927.4.3960	2.4666	0.0206	13.285	32.768	33.831	hypothetical protein, conserved	0	null	null	null	mitochondrion	null	null	null
Tb927.4.4700	2.46547	0.0119	66.217	163.257	69.186	hypothetical protein, conserved	0	null	null	null	acidocalcisome	null	null	null
Tb927.5.3730	2.46391	0.0193	28.547	70.338	38.647	hypothetical protein, conserved	0	null	null	null	null	null	null	null
Tb927.3.1720	2.46053	0.0204	80.522	198.128	65.594	hypothetical protein, conserved	0	null	null	null	mitochondrion	null	null	null
Tb927.6.1220	2.45765	0.0249	23.081	56.725	36.731	hypothetical protein, conserved	0	null	null	null	null	null	null	null
Tb927.10.10640	2.44765	0.0306	32.461	79.452	124.714	hypothetical protein, conserved	1	null	null	null	null	null	null	null
Tb927.11.5620	2.44671	0.0163	59.675	146.008	143.535	hypothetical protein, conserved	0	null	null	null	null	null	null	null
Tb927.9.7480	2.44374	0.0225	43.734	106.875	82.487	hypothetical protein, conserved	0	null	null	null	null	null	null	null
Tb927.4.4100	2.43529	0.04	18.844	45.889	40.584	hypothetical protein, conserved	0	null	null	null	null	null	null	null
Tb927.11.14370	2.43246	0.0136	24.48	59.547	39.948	hypothetical protein, conserved	0	null	null	null	null	null	null	null
Tb927.11.11010	2.43067	0.0108	119.119	289.54	136.517	hypothetical protein, conserved	0	null	null	null	acidocalcisome	null	null	null
Tb927.11.7970	2.42651	0.0177	22.873	55.503	43.947	hypothetical protein, conserved	0	null	null	null	null	null	null	null
Tb927.6.3880	2.42523	0.0215	46.012	111.59	50.598	hypothetical protein, conserved	0	null	null	null	null	null	null	null
Tb927.5.830	2.41513	0.0253	18.761	45.31	27.09	hypothetical protein, conserved	0	NN Sum: 3, NN D: .46, HMM Prob: .56	null	null	null	null	null	null
Tb927.9.8670	2.40685	0.0101	59.14	142.342	131.854	hypothetical protein, conserved	0	null	null	null	null	null	null	null
Tb927.10.15670	2.393	0.0359	25.066	59.982	47.649	hypothetical protein, conserved	0	null	diacylglycerol kinase activity	protein kinase C-activating G-protein coupled receptor signaling pathway	null	NAD+ kinase activity, diacylglycerol kinase activity	metabolic process, protein kinase C-activating G-protein coupled receptor signaling pathway	null
Tb927.8.610	2.38855	0.039	24.951	59.598	15.227	hypothetical protein, conserved	0	null	null	null	acidocalcisome	protein binding	null	null
Tb927.9.6460	2.3858	0.0476	26.904	64.187	26.343	hypothetical protein, conserved	0	null	null	null	null	null	null	null
Tb927.11.4670	2.37988	0.0445	81.634	194.279	71.91	hypothetical protein, conserved	0	null	null	null	null	null	null	null
Tb927.2.5950	2.37766	0.039	33.647	80.001	27.538	hypothetical protein, conserved	0	null	null	null	null	null	null	null
Tb927.11.1340	2.37731	0.0206	25.472	60.555	12.431	hypothetical protein, conserved	0	null	null	null	null	transferase activity, transferring phosphorus-containing groups	null	null
Tb927.7.1410	2.36662	0.0212	25.433	60.189	32.59	hypothetical protein, conserved	0	null	null	null	null	null	null	null
Tb927.7.6240	2.35276	0.0415	18.486	43.493	22.356	hypothetical protein, conserved	0	null	null	null	null	null	null	null
Tb927.10.12720	2.33242	0.05	20.998	48.975	32.145	hypothetical protein, conserved	0	null	null	null	null	null	null	null
Tb927.9.10550	2.33158	0.0358	29.434	68.629	32.227	hypothetical protein, conserved	0	null	null	null	null	null	null	null
Tb927.5.4400	2.33065	0.0284	21.801	50.811	38.736	hypothetical protein, conserved	0	null	null	null	null	null	null	null
Tb927.10.15190	2.32319	0.0378	18.789	43.651	24.557	hypothetical protein, conserved	0	null	null	null	null	null	null	null
Tb927.8.2030	2.31942	0.0405	161.124	373.714	187.189	hypothetical protein, conserved	0	null	null	null	null	null	null	null
Tb927.4.3440	2.31311	0.0407	19.08	44.135	28.137	hypothetical protein, conserved	0	null	null	null	null	null	null	null
Tb11.01.2730	2.30605	0.0498	9.622	22.19	13.072	hypothetical protein, conserved	0	null	null	null	null	protein binding	null	null
Tb927.5.3460	2.29916	0.0169	16.99	39.063	32.994	hypothetical protein, conserved	0	null	null	cell wall macromolecule catabolic process	null	null	cell wall macromolecule catabolic process	null
Tb927.6.3560	2.29866	0.0322	20.601	47.355	24.464	hypothetical protein, conserved	0	null	null	null	null	protein binding	null	null
Tb927.9.1360	2.29663	0.0375	21.474	49.318	33.013	hypothetical protein, conserved	0	null	null	null	mitochondrion	null	null	null
Tb927.7.7270	2.29534	0.0168	24.489	56.21	32.206	hypothetical protein, conserved	0	null	null	null	null	null	null	null
Tb927.7.750	2.29273	0.0415	18.709	42.894	11.125	hypothetical protein, conserved	0	null	null	null	null	null	null	null
Tb927.8.4220	2.29264	0.0163	134.812	309.074	179.904	hypothetical protein, conserved	0	null	null	null	null	null	null	null
Tb927.11.14860	2.28449	0.0296	25.625	58.541	26.484	hypothetical protein, conserved	0	null	null	null	null	null	null	null
Tb927.11.8370	2.27742	0.0217	20.733	47.217	24.334	hypothetical protein, conserved	0	null	null	null	null	null	null	null
Tb927.11.11320	2.27212	0.0201	49.751	113.04	59.916	hypothetical protein, conserved	0	null	null	null	null	null	null	null
Tb927.8.6260	2.26231	0.0187	26.414	59.757	18.904	hypothetical protein, conserved	0	null	null	null	null	null	null	null
Tb927.11.2770	2.26063	0.0273	30.876	69.8	46.536	hypothetical protein, conserved	0	null	null	null	null	null	null	null
Tb927.11.15740	2.25707	0.0267	17.733	40.024	41.819	hypothetical protein, conserved	0	null	null	null	null	null	null	null
Tb927.2.3390	2.25038	0.0136	28.273	63.624	37.195	hypothetical protein, conserved	10	null	null	null	null	null	null	null
Tb927.3.1320	2.25008	0.0389	28.24	63.542	46.592	hypothetical protein, conserved	0	null	null	null	null	null	null	null
Tb927.10.250	2.24781	0.0394	20.824	46.809	24.323	hypothetical protein, conserved	0	null	null	null	null	null	null	null
Tb927.11.12170	2.24398	0.0185	19.836	44.513	34.034	hypothetical protein, conserved	0	null	null	null	null	null	null	null
Tb927.7.2350	2.23837	0.0494	26.943	60.309	18.209	hypothetical protein, conserved	0	null	null	null	null	null	null	null
Tb927.11.12920	2.23335	0.0378	17.332	38.709	22.925	hypothetical protein, conserved	0	NN Sum: 3, NN D: .37, HMM Prob: .32	ATP binding, nucleoside-triphosphatase activity	null	null	nucleoside-triphosphatase activity, nucleotide binding	null	null
Tb927.11.15520	2.22876	0.0162	28.754	64.087	38.019	hypothetical protein, conserved	0	null	null	null	null	null	null	null
Tb927.1.610	2.2285	0.0408	54.368	121.159	61.83	hypothetical protein, conserved	0	null	null	null	null	null	null	null
Tb927.11.4840	2.2237	0.0163	47.069	104.668	69.404	hypothetical protein, conserved	1	NN Sum: 4, NN D: .87, HMM Prob: 1	null	null	null	null	null	null
Tb927.11.6560	2.22187	0.0186	23.7	52.659	47.679	hypothetical protein, conserved	0	null	null	null	null	null	null	null
Tb927.11.5980	2.21732	0.0457	26.692	59.184	20.512	hypothetical protein, conserved	0	null	null	null	null	protein binding	null	null
Tb927.8.1070	2.2147	0.0424	14.825	32.833	32.525	hypothetical protein, conserved	0	null	null	null	null	null	null	null
Tb927.10.11950	2.21331	0.0119	42.331	93.692	51.437	hypothetical protein, conserved	0	null	null	null	null	null	null	null
Tb927.11.5130	2.18592	0.0247	16.23	35.478	24.033	hypothetical protein, conserved	0	null	null	null	null	null	null	null
Tb927.11.2310	2.18419	0.0222	13.937	30.44	19.453	hypothetical protein, conserved	0	null	null	null	null	null	null	null
Tb927.3.2250	2.18415	0.0411	45.847	100.136	68.305	hypothetical protein, conserved	0	null	null	null	null	null	null	null
Tb927.5.2670	2.17148	0.0335	27.559	59.845	46.884	hypothetical protein, conserved	0	NN Sum: 3, NN D: .53, HMM Prob: .68	null	null	null	null	null	null
Tb927.8.4900	2.17061	0.0186	30.274	65.713	30.887	hypothetical protein, conserved	0	null	null	null	null	null	null	null
Tb927.10.2600	2.16649	0.0128	14.064	30.469	26.9	hypothetical protein, conserved	0	null	null	null	null	null	null	null
Tb927.11.5640	2.16151	0.0489	23.062	49.848	15.268	hypothetical protein, conserved	0	null	null	null	null	null	null	null
Tb927.11.9570	2.15247	0.0484	29.888	64.333	65.734	hypothetical protein, conserved	2	null	null	null	acidocalcisome	null	null	null
Tb927.11.11240	2.14969	0.0247	49.044	105.428	120.095	hypothetical protein, conserved	0	null	null	null	null	null	null	null
Tb927.10.10150	2.14912	0.0224	27.299	58.668	38.051	hypothetical protein, conserved	0	null	null	null	null	null	null	null
Tb927.6.3590	2.1452	0.0217	32.497	69.713	42.36	hypothetical protein, conserved	0	null	null	null	null	null	null	null
Tb927.8.6400	2.13583	0.0479	22.611	48.293	35.647	hypothetical protein, conserved	0	null	null	null	mitochondrion	null	null	null
Tb927.5.3490	2.13316	0.0311	19.135	40.818	27.825	hypothetical protein, conserved	0	null	null	null	null	null	null	null
Tb927.11.2620	2.13079	0.0265	32.123	68.447	22.803	hypothetical protein, conserved	0	null	null	null	null	null	null	null
Tb927.9.4250	2.12431	0.0322	37.019	78.641	52.043	hypothetical protein, conserved	0	null	null	null	null	null	null	null
Tb927.11.13700	2.12318	0.0453	32.728	69.488	42.879	hypothetical protein, conserved	0	null	null	null	null	null	null	null
Tb927.2.2770	2.12092	0.0136	167.751	355.786	90.844	hypothetical protein, conserved	0	null	null	null	null	null	null	null
Tb927.8.2120	2.11849	0.0209	33.324	70.596	57.698	hypothetical protein, conserved	0	null	null	null	null	null	null	null
Tb927.10.14660	2.11503	0.0247	48.818	103.251	118.196	hypothetical protein, conserved	0	null	null	null	null	null	null	null
Tb927.8.1210	2.11401	0.0298	42.724	90.319	70.762	hypothetical protein, conserved	0	null	DNA topoisomerase type I activity	DNA topological change	chromosome	null	null	null
Tb927.9.4570	2.10875	0.0323	63.385	133.664	44.574	hypothetical protein, conserved	0	null	null	null	null	null	null	null
Tb927.9.2250	2.10827	0.0492	17.534	36.965	22.155	hypothetical protein, conserved	0	null	null	null	null	null	null	null
Tb927.10.12220	2.10657	0.0254	32.775	69.043	110.883	hypothetical protein, conserved	0	null	null	null	null	null	null	null
Tb927.11.14650	2.10451	0.0257	22.314	46.96	33.3	hypothetical protein, conserved	0	null	null	null	null	null	null	null
Tb927.6.2760	2.09324	0.0206	18.607	38.949	17.968	hypothetical protein, conserved	0	null	null	null	null	null	null	null
Tb927.9.6110	2.09214	0.0222	25.198	52.718	28.115	hypothetical protein, conserved	0	null	null	null	null	null	null	null
Tb927.11.2590	2.09154	0.0226	25.813	53.988	24.386	hypothetical protein, conserved	0	null	null	null	null	null	null	null
Tb927.5.2360	2.08665	0.0446	17.982	37.522	55.175	hypothetical protein, conserved	0	null	null	null	null	null	null	null
Tb927.10.330	2.08288	0.0385	22.635	47.147	67.035	hypothetical protein, conserved	0	null	null	null	null	null	null	null
Tb927.11.8920	2.07695	0.0223	18.979	39.418	19.482	hypothetical protein, conserved	0	null	null	null	null	null	null	null
Tb927.11.5020	2.07463	0.0497	20.478	42.484	13.921	hypothetical protein, conserved	0	null	zinc ion binding	null	null	binding, protein binding, zinc ion binding	null	null
Tb927.11.4630	2.06817	0.0211	16.687	34.511	28.451	hypothetical protein, conserved	0	null	null	null	null	null	null	null
Tb927.4.4710	2.06636	0.0272	16.748	34.607	19.784	hypothetical protein, conserved	0	null	null	null	null	binding	null	null
Tb927.4.2490	2.06147	0.0193	17.499	36.073	20.337	hypothetical protein, conserved	0	null	null	null	null	null	null	null
Tb927.7.3370	2.05837	0.034	43.352	89.234	52.043	hypothetical protein, conserved	0	null	null	null	acidocalcisome	null	null	null
Tb927.8.7360	2.05736	0.0342	24.372	50.142	34.383	hypothetical protein, conserved	0	null	null	null	null	null	null	null
Tb927.11.6800	2.04162	0.0174	19.577	39.968	44.992	hypothetical protein, conserved	0	null	null	null	null	null	null	null
Tb927.3.3170	2.04093	0.0206	47.092	96.111	70.795	hypothetical protein, conserved	0	null	null	intracellular signal transduction	null	null	intracellular signal transduction	null
Tb927.6.4450	2.04091	0.0334	34.091	69.577	66.532	hypothetical protein, conserved	0	null	null	null	mitochondrion	null	null	null
Tb927.10.4650	2.04052	0.0353	21.401	43.668	38.243	hypothetical protein, conserved	0	null	null	null	null	protein binding	null	null
Tb927.7.670	2.03847	0.0384	26.706	54.439	34.223	hypothetical protein, conserved	0	null	null	null	null	null	null	null
Tb927.2.4470	2.03811	0.0226	22.344	45.54	24.452	hypothetical protein, conserved	8	null	null	null	null	null	null	null
Tb927.11.5590	2.03116	0.0264	17.781	36.116	15.165	hypothetical protein, conserved	0	null	null	null	null	null	null	null
Tb927.7.4870	2.02823	0.0238	75.035	152.188	62.279	hypothetical protein, conserved	0	null	null	null	null	null	null	null
Tb927.3.920	2.02721	0.0268	21.676	43.942	30.172	hypothetical protein, conserved	0	null	null	null	null	null	null	null
Tb927.8.2510	2.02415	0.0136	41.787	84.583	99.834	hypothetical protein, conserved	1	NN Sum: 4, NN D: .74, HMM Prob: 1	null	null	null	null	null	null
Tb927.10.2300	2.01171	0.0362	40.084	80.638	105.915	hypothetical protein, conserved	0	null	null	null	mitochondrion	null	null	null
Tb927.7.2150	2.00394	0.0378	28.068	56.247	22.528	hypothetical protein, conserved	0	null	null	null	null	null	null	null

## Sheet: MG to PV 2-Fold Down
Gene ID	FC MG to PV	FC Down MG to PV	P value MG to PV	MG - linear total RPKM	PV - linear total RPKM	SG - linear total RPKM	Product	[# TM Domains]	[SignalP Scores]	[Annotated GO Function Term]	[Annotated GO Process Term]	[Annotated GO Component Term]	[Predicted GO Function Term]	[Predicted GO Process Term]	[Predicted GO Component Term]	[Ortholog count]
Tb927.6.5240	0.0135209	73.9594	0.000781	0.817	0.011	0.165	variant surface glycoprotein (VSG, atypical), putative	0	NN Sum: 3, NN D: .63, HMM Prob: .99	null	antigenic variation	integral to membrane	null	null	null	3
Tb927.9.18050	0.0257609	38.8185	0.000206	0.429	0.011	0.181	variant surface glycoprotein (VSG, atypical), putative	0	NN Sum: 3, NN D: .66, HMM Prob: .99	null	antigenic variation	integral to membrane	null	null	null	10
Tb927.6.2790	0.0274086	36.4848	0.000179	1534.81	42.067	199.476	L-threonine 3-dehydrogenase, putative	0	NN Sum: 4, NN D: .6, HMM Prob: .99	catalytic activity, coenzyme binding	cellular metabolic process	acidocalcisome, mitochondrion	catalytic activity, coenzyme binding	cellular metabolic process	null	13
Tb927.6.5450	0.0359193	27.8402	0.00492	0.307	0.011	0.015	variant surface glycoprotein (VSG, atypical), putative	0	null	null	antigenic variation	integral to membrane	null	null	null	24
Tb927.3.210	0.0416986	23.9816	0.000185	0.265	0.011	0.014	variant surface glycoprotein (VSG, atypical), putative	0	NN Sum: 4, NN D: .62, HMM Prob: .98	null	antigenic variation	integral to membrane	null	null	null	20
Tb927.5.2200	0.0444216	22.5116	0.0132	2045.31	90.856	227.084	META domain containing protein, putative	0	null	null	null	null	null	null	null	50
Tb927.9.17050	0.049763	20.0952	0.000442	0.222	0.011	0.061	variant surface glycoprotein (VSG, atypical), putative	1	NN Sum: 4, NN D: .71, HMM Prob: .98	null	antigenic variation, evasion or tolerance of host immune response	integral to membrane	null	evasion or tolerance of host immune response	null	7
Tb927.9.160	0.0504872	19.807	0.000443	0.219	0.011	0.028	variant surface glycoprotein (VSG, atypical), putative	0	NN Sum: 4, NN D: .84, HMM Prob: .95	null	antigenic variation, evasion or tolerance of host immune response	integral to membrane	null	evasion or tolerance of host immune response	null	23
Tb927.6.480	0.0595105	16.8038	0.00177	13116.8	780.59	217.764	EP3-2 procyclin, PARP A-beta, surface protein EP3-2, surface protein EP3-2 procyclin precursor, procyclic form specific polypeptide A-beta precursor	1	NN Sum: 4, NN D: .79, HMM Prob: 1	null	null	cell surface, integral to membrane, membrane	null	null	membrane	5
Tb927.3.4500	0.0668968	14.9484	0.0156	567.547	37.967	20.47	fumarate hydratase, class I (FHc)	0	null	fumarate hydratase activity	generation of precursor metabolites and energy	cytosol	fumarate hydratase activity, hydro-lyase activity, lyase activity	generation of precursor metabolites and energy	null	66
Tb927.10.12780	0.0689598	14.5012	0.015	671.175	46.284	48.969	Zinc finger CCCH domain-containing protein 37 (ZC3H37)	0	null	RNA binding, nucleic acid binding, zinc ion binding	null	null	nucleic acid binding, zinc ion binding	null	null	35
Tb927.10.10260	0.0798382	12.5253	0.0104	27453.4	2191.83	733.322	EP1 procyclin (EP1)	1	NN Sum: 4, NN D: .79, HMM Prob: 1	null	null	cell surface, membrane	null	null	membrane	3
Tb927.6.450	0.0821622	12.171	0.00348	8305.82	682.425	180.108	EP3-2 procyclin, PARP, procyclin PARP A, procyclin B1- alpha, procyclic acidic repetitive protein A.beta, procyclic form specific polypeptide B1-alpha precursor	1	NN Sum: 4, NN D: .79, HMM Prob: 1	null	null	cell surface, integral to membrane, membrane	null	null	membrane	5
Tb927.10.8490	0.0918616	10.8859	0.000949	314.662	28.905	52.074	glucose transporter, putative	12	null	substrate-specific transmembrane transporter activity	transmembrane transport, transport	integral to membrane, membrane	substrate-specific transmembrane transporter activity, transmembrane transporter activity	transmembrane transport	integral to membrane, membrane	162
Tb927.10.8510	0.0925004	10.8108	0.00044	301.128	27.854	52.116	glucose transporter, putative	12	null	substrate-specific transmembrane transporter activity	transmembrane transport, transport	integral to membrane, membrane	substrate-specific transmembrane transporter activity, transmembrane transporter activity	transmembrane transport	integral to membrane, membrane	162
Tb927.8.6060	0.0931613	10.7341	0.00102	572.633	53.347	99.557	2-amino-3-ketobutyrate coenzyme A ligase, putative, glycine acetyltransferase, putative	0	null	glycine C-acetyltransferase activity, pyridoxal phosphate binding, transferase activity, transferring nitrogenous groups	biosynthetic process, threonine catabolic process	acidocalcisome, mitochondrion	glycine C-acetyltransferase activity, pyridoxal phosphate binding, transferase activity	biosynthetic process	null	13
Tb927.10.8520	0.09447	10.5854	0.000857	320.436	30.272	50.774	glucose transporter, putative	12	null	substrate-specific transmembrane transporter activity	transmembrane transport, transport	integral to membrane, membrane	substrate-specific transmembrane transporter activity, transmembrane transporter activity	transmembrane transport	integral to membrane, membrane	162
Tb927.10.8530	0.100564	9.94389	0.00044	291.378	29.302	47.113	glucose transporter 2A (THT2A)	12	null	hexose transmembrane transporter activity	hexose transport, transmembrane transport	integral to membrane, membrane	substrate-specific transmembrane transporter activity, transmembrane transporter activity	transmembrane transport	integral to membrane, membrane	162
Tb927.7.1790	0.107207	9.32776	0.00226	634.011	67.97	54.793	Adenine phosphoribosyltransferase, putative	0	null	adenine phosphoribosyltransferase activity	purine ribonucleoside salvage	acidocalcisome	null	nucleoside metabolic process	null	13
Tb927.10.8500	0.110062	9.08576	0.00117	314.056	34.566	54.654	glucose transporter, putative	12	null	substrate-specific transmembrane transporter activity	transmembrane transport, transport	integral to membrane, membrane	substrate-specific transmembrane transporter activity, transmembrane transporter activity	transmembrane transport	integral to membrane, membrane	162
Tb927.10.10250	0.112544	8.88541	0.0226	20534.1	2310.99	531.695	EP2 procyclin (EP2)	1	NN Sum: 4, NN D: .78, HMM Prob: 1	null	null	cell surface, membrane	null	null	membrane	1
Tb927.9.11600	0.120268	8.31477	0.00166	615.309	74.002	257.58	Gim5B protein, glycosomal membrane protein (gim5B)	1	null	null	null	acidocalcisome, glycosome membrane	null	peroxisome fission	integral to peroxisomal membrane	39
Tb927.10.2560	0.122615	8.15564	0.00116	1505.52	184.598	481.535	mitochondrial malate dehydrogenase (mMDH)	0	NN Sum: 1, NN D: .44, HMM Prob: .81	L-malate dehydrogenase activity, malate dehydrogenase activity, oxidoreductase activity	glycolysis, malate metabolic process, oxidation-reduction process, tricarboxylic acid cycle	acidocalcisome, mitochondrial inner membrane, mitochondrion	L-malate dehydrogenase activity, catalytic activity, oxidoreductase activity, oxidoreductase activity, acting on the CH-OH group of donors, NAD or NADP as acceptor	carbohydrate metabolic process, cellular carbohydrate metabolic process, malate metabolic process, oxidation-reduction process	null	95
Tb927.6.520	0.124038	8.06203	0.0209	49682.3	6162.5	1143.26	EP3-2 procyclin, PARP A-beta, surface protein EP3-3 procyclin precursor, procyclic form specific polypeptide A-beta precursor	1	NN Sum: 4, NN D: .81, HMM Prob: 1	null	null	cell surface, integral to membrane, membrane	null	null	membrane	4
Tb927.10.15410	0.130605	7.65665	0.00245	1279.57	167.119	121.254	glycosomal malate dehydrogenase (gMDH)	0	NN Sum: 3, NN D: .49, HMM Prob: .69	L-malate dehydrogenase activity, malate dehydrogenase activity, oxidoreductase activity	glycolysis, malate metabolic process, oxidation-reduction process, tricarboxylic acid cycle	acidocalcisome, glycosome	L-malate dehydrogenase activity, catalytic activity, oxidoreductase activity, oxidoreductase activity, acting on the CH-OH group of donors, NAD or NADP as acceptor	carbohydrate metabolic process, cellular carbohydrate metabolic process, malate metabolic process, oxidation-reduction process	null	95
Tb927.8.3530	0.134336	7.444	0.000837	1408.4	189.2	879.694	glycerol-3-phosphate dehydrogenase [NAD+], glycosomal	0	NN Sum: 1, NN D: .38, HMM Prob: .95	NAD binding, glycerol-3-phosphate dehydrogenase [NAD+] activity, protein homodimerization activity	carbohydrate metabolic process, glycerol-3-phosphate catabolic process, glycerol-3-phosphate metabolic process, oxidation-reduction process	acidocalcisome, cytoplasm, glycerol-3-phosphate dehydrogenase complex, glycosome	NAD binding, glycerol-3-phosphate dehydrogenase [NAD+] activity, oxidoreductase activity, acting on CH-OH group of donors, oxidoreductase activity, acting on the CH-OH group of donors, NAD or NADP as acceptor, protein homodimerization activity	carbohydrate metabolic process, glycerol-3-phosphate catabolic process, glycerol-3-phosphate metabolic process, oxidation-reduction process	cytoplasm, glycerol-3-phosphate dehydrogenase complex	34
Tb927.9.7470	0.137549	7.27013	0.0088	2275.92	313.051	133.986	purine nucleoside transporter (NT10)	10	NN Sum: 4, NN D: .65, HMM Prob: .01	nucleoside transmembrane transporter activity	adenosine transport, inosine transport, nucleoside transport	integral to membrane, membrane	nucleoside transmembrane transporter activity	transport	integral to membrane	56
Tb927.10.12260	0.139796	7.15326	0.00575	439.929	61.5	25.657	cytosolic nonspecific dipeptidase, putative	0	null	hydrolase activity, metallopeptidase activity, protein dimerization activity	proteolysis	acidocalcisome	hydrolase activity	metabolic process	null	68
Tb927.10.9600	0.147943	6.75936	0.0337	132.653	19.625	19.214	serine/threonine kinase, putative	0	null	ATP binding, protein serine/threonine kinase activity	null	null	ATP binding, protein kinase activity, transferase activity, transferring phosphorus-containing groups	protein phosphorylation	null	32
Tb927.10.8050	0.149353	6.69555	0.0128	447.302	66.806	83.298	TFIIF-stimulated CTD phosphatase, putative	0	null	null	null	mitochondrion	protein binding	null	null	32
Tb927.10.12800	0.153916	6.49705	0.0217	206.611	31.801	113.773	Zinc finger CCCH domain-containing protein 38 (ZC3H38)	0	null	nucleic acid binding, zinc ion binding	null	null	nucleic acid binding, zinc ion binding	null	null	35
Tb927.11.1490	0.154155	6.48698	0.0227	212.096	32.696	13.589	receptor-type adenylate cyclase GRESAG 4, putative (fragment)	0	NN Sum: 3, NN D: .51, HMM Prob: .95	null	null	null	null	null	null	563
Tb927.7.4390	0.159983	6.25067	0.00329	277.15	44.339	187.415	threonine synthase, putative	0	null	pyridoxal phosphate binding, threonine synthase activity	threonine biosynthetic process	null	catalytic activity, pyridoxal phosphate binding, threonine synthase activity	metabolic process, threonine biosynthetic process	null	32
Tb927.7.5970	0.161345	6.19789	0.0119	702.738	113.383	168.069	protein associated with differentiation 5, putative (PAD5)	13	null	null	null	null	null	transmembrane transport	integral to membrane	168
Tb927.11.3080	0.167538	5.9688	0.0115	536.313	89.853	340.786	vesicular protein trafficking mediator, putative	0	null	null	protein transport, vesicle-mediated transport	null	null	protein transport	null	32
Tb927.9.11580	0.17154	5.82954	0.000994	518.664	88.972	244.667	Gim5A protein, glycosomal membrane protein (gim5A)	1	null	null	null	acidocalcisome, glycosome membrane	null	peroxisome fission	integral to peroxisomal membrane	39
Tb927.8.6170	0.180797	5.53107	0.00175	370.332	66.955	107.421	transketolase, putative (TK)	0	null	transketolase activity	pentose-phosphate shunt	acidocalcisome, cytoplasm, glycosome	catalytic activity, transketolase activity	metabolic process	null	35
Tb927.6.3490	0.180825	5.53022	0.0133	804.181	145.416	150.404	zinc finger protein 1 (ZFP1)	0	null	RNA binding, nucleic acid binding, protein domain specific binding, zinc ion binding	null	null	nucleic acid binding, zinc ion binding	null	null	35
Tb927.11.15080	0.183304	5.45541	0.0151	543.923	99.703	201.822	Transmembrane proteins 14C, putative	4	NN Sum: 2, NN D: .39, HMM Prob: .58	null	null	membrane	null	null	membrane	0
Tb927.8.8300	0.185755	5.38345	0.0182	2734.31	507.91	397.23	amino acid transporter, putative	11	null	amine transmembrane transporter activity	amino acid transport	integral to membrane	null	null	null	182
Tb927.7.5990	0.188068	5.31724	0.0127	476.165	89.551	132.039	protein associated with differentiation 7, putative (PAD7)	13	null	null	null	null	null	transmembrane transport	integral to membrane	168
Tb927.11.6040	0.189661	5.27255	0.00226	928.999	176.195	217.521	Nodulin-like, putative	14	null	null	null	integral to membrane	null	null	null	36
Tb927.7.4570	0.19008	5.26093	0.0107	253.626	48.209	67.342	inosine-guanine nucleoside hydrolase (IG-NH)	0	null	inosine nucleosidase activity	guanosine salvage, inosine salvage	null	null	null	null	56
Tb927.3.3270	0.198937	5.02672	0.00892	122.66	24.402	175.697	ATP-dependent phosphofructokinase (PFK)	0	null	6-phosphofructokinase activity, ATP binding	glycolysis	6-phosphofructokinase complex, acidocalcisome, glycosome	6-phosphofructokinase activity, ATP binding	glycolysis	6-phosphofructokinase complex	35
Tb927.7.2980	0.2043	4.89477	0.0153	309.448	63.22	53.943	Nitroreductase family, putative	0	null	oxidoreductase activity	null	null	oxidoreductase activity	null	null	49
Tb927.7.5950	0.209564	4.77182	0.0304	414.367	86.836	132.209	protein associated with differentiation 3, putative (PAD3)	13	null	null	null	null	null	transmembrane transport	integral to membrane	168
Tb927.11.8990	0.211483	4.72851	0.0107	101.676	21.503	13.856	cation transporter, putative	8	null	metal ion transmembrane transporter activity	metal ion transport	mitochondrial membrane	metal ion transmembrane transporter activity	metal ion transport, transmembrane transport	membrane	14
Tb927.11.530	0.216942	4.60953	0.0422	328.333	71.229	72.75	RNA-binding protein, putative (RBP3)	0	null	RNA binding	null	cytoplasm	nucleic acid binding	null	null	30
Tb927.11.5940	0.221975	4.50502	0.00492	258.575	57.397	56.399	receptor-type adenylate cyclase GRESAG 4, putative	1	NN Sum: 1, NN D: .34, HMM Prob: .73	adenylate cyclase activity	cyclic nucleotide biosynthetic process, intracellular signal transduction	integral to membrane	phosphorus-oxygen lyase activity	cyclic nucleotide biosynthetic process, intracellular signal transduction	null	563
Tb927.6.4470	0.222732	4.48969	0.00415	300.78	66.993	117.483	prozyme, S-adenosylmethionine decarboxylaseregulator	0	null	adenosylmethionine decarboxylase activity	spermidine biosynthetic process, spermine biosynthetic process	null	adenosylmethionine decarboxylase activity	spermidine biosynthetic process, spermine biosynthetic process	null	33
Tb927.10.8450	0.223189	4.48051	0.00297	122.447	27.329	79.823	glucose transporter 1E (THT1E)	12	null	glucose transmembrane transporter activity	glucose transport, transmembrane transport	integral to membrane, membrane	substrate-specific transmembrane transporter activity, transmembrane transporter activity	transmembrane transport	integral to membrane, membrane	162
Tb927.7.3520	0.224361	4.4571	0.0087	709.637	159.215	657.274	mitochondrial pyruvate carrier protein 2, putative	2	null	pyruvate transmembrane transporter activity	pyruvate transport	mitochondrial membrane, mitochondrion	null	null	null	30
Tb927.7.5930	0.225294	4.43865	0.0183	1283.6	289.186	257.033	Protein Associated with Differentiation (PAD1)	13	null	null	citrate transport, regulation of developmental process, response to temperature stimulus	cell surface, plasma membrane	null	transmembrane transport	integral to membrane	168
Tb927.4.2740	0.226152	4.4218	0.0134	840.25	190.024	790.325	p25-alpha, putative	0	null	null	null	null	null	null	null	42
Tb927.10.11970	0.229116	4.36461	0.00706	387.023	88.673	95.581	glutamine aminotransferase (GlnAT) (GlnAT)	0	null	1-aminocyclopropane-1-carboxylate synthase activity, L-cysteine:2-oxoglutarate aminotransferase activity, L-glutamine aminotransferase activity, L-leucine transaminase activity, pyridoxal phosphate binding	biosynthetic process	cytosol	pyridoxal phosphate binding, transferase activity	biosynthetic process	null	28
Tb927.7.7500	0.232796	4.29561	0.00528	213.367	49.671	130.407	thymine-7-hydroxylase, putative (TLP7)	0	null	ferrous iron binding, oxidoreductase activity	metabolic process	acidocalcisome	oxidoreductase activity, oxidoreductase activity, acting on paired donors, with incorporation or reduction of molecular oxygen, 2-oxoglutarate as one donor, and incorporation of one atom each of oxygen into both donors	oxidation-reduction process	null	46
Tb927.8.3240	0.233967	4.27411	0.0133	158.558	37.097	49.881	lathosterol oxidase, putative	4	null	C-5 sterol desaturase activity, iron ion binding, oxidoreductase activity	fatty acid biosynthetic process, lipid metabolic process, oxidation-reduction process	endoplasmic reticulum, integral to membrane	iron ion binding, oxidoreductase activity	fatty acid biosynthetic process, oxidation-reduction process	null	34
Tb927.6.4280	0.237662	4.20765	0.00761	393.498	93.519	663.43	glyceraldehyde 3-phosphate dehydrogenase, glycosomal (GAPDH)	0	null	glyceraldehyde-3-phosphate dehydrogenase (NAD+) (phosphorylating) activity, protein complex binding	glycolysis	acidocalcisome, glycosome	NAD binding, NADP binding, oxidoreductase activity, acting on the aldehyde or oxo group of donors, NAD or NADP as acceptor	glucose metabolic process, oxidation-reduction process	null	99
Tb927.10.780	0.241221	4.14558	0.039	337.66	81.451	209.641	Ring finger domain containing protein, putative	0	null	zinc ion binding	null	null	protein binding, zinc ion binding	null	null	10
Tb927.9.12550	0.241393	4.14263	0.0222	259.381	62.613	239.56	glycerol kinase, glycosomal (glk1)	0	null	ATP binding, glycerol kinase activity	carbohydrate metabolic process, glycerol-3-phosphate metabolic process	glycosome	glycerol kinase activity, phosphotransferase activity, alcohol group as acceptor	carbohydrate metabolic process, glycerol-3-phosphate metabolic process	null	47
Tb927.11.1020	0.243307	4.11003	0.00812	338.226	82.293	95.227	ribokinase, putative	0	null	ribokinase activity	D-ribose metabolic process	acidocalcisome	null	null	null	33
Tb927.7.7470	0.246675	4.05392	0.0217	113.815	28.075	14.55	receptor-type adenylate cyclase GRESAG 4, putative	1	NN Sum: 4, NN D: .82, HMM Prob: 1	adenylate cyclase activity	cyclic nucleotide biosynthetic process, intracellular signal transduction	integral to membrane	phosphorus-oxygen lyase activity	cyclic nucleotide biosynthetic process, intracellular signal transduction	null	563
Tb927.11.15550	0.246904	4.05016	0.0268	468.853	115.762	79.733	NADH-cytochrome b5 reductase, putative (B5R)	0	NN Sum: 4, NN D: .55, HMM Prob: .96	cytochrome-b5 reductase activity, electron carrier activity	oxidation-reduction process	acidocalcisome	oxidoreductase activity	oxidation-reduction process	null	34
Tb927.7.3020	0.250731	3.98833	0.0257	281.119	70.485	56.297	Nitroreductase family, putative	0	null	oxidoreductase activity	null	null	oxidoreductase activity	null	null	49
Tb927.10.8470	0.252129	3.96623	0.00158	109.269	27.55	81.542	glucose transporter, putative	12	null	substrate-specific transmembrane transporter activity	transmembrane transport, transport	integral to membrane, membrane	substrate-specific transmembrane transporter activity, transmembrane transporter activity	transmembrane transport	integral to membrane, membrane	162
Tb927.7.5940	0.255209	3.91836	0.00584	2158.09	550.763	310.317	Protein Associated with Differentiation (PAD2)	14	null	null	citrate transport, regulation of developmental process, response to temperature stimulus	acidocalcisome, flagellar pocket, plasma membrane	null	transmembrane transport	integral to membrane	168
Tb927.8.740	0.257912	3.87729	0.0384	319.227	82.333	156.163	nucleolar RNA-binding protein, truncated	0	null	RNA binding	null	nucleolus	null	null	null	3
Tb927.6.4300	0.258535	3.86795	0.00781	402.207	103.984	661.564	glyceraldehyde 3-phosphate dehydrogenase, glycosomal (GAPDH)	0	null	glyceraldehyde-3-phosphate dehydrogenase (NAD+) (phosphorylating) activity	glycolysis	acidocalcisome, glycosome	null	null	null	99
Tb927.4.3290	0.25869	3.86562	0.0439	1.581	0.409	0.142	Trypanosomal VSG domain containing protein, putative	0	NN Sum: 4, NN D: .7, HMM Prob: .99	null	null	null	null	null	null	124
Tb927.11.5520	0.264328	3.78317	0.00919	459.068	121.345	197.221	triosephosphate isomerase (TIM)	0	null	triose-phosphate isomerase activity	glycolysis	acidocalcisome, glycosome	triose-phosphate isomerase activity	metabolic process	null	33
Tb927.10.2890	0.266577	3.75126	0.00864	503.206	134.143	550.833	enolase	0	null	magnesium ion binding, phosphopyruvate hydratase activity	null	phosphopyruvate hydratase complex	magnesium ion binding, phosphopyruvate hydratase activity	glycolysis	phosphopyruvate hydratase complex	51
Tb927.4.440	0.270759	3.69332	0.0217	606.738	164.28	302.65	NADH:ubiquinone oxidoreductase, ESSS subunit, putative, NADH-ubiquinone oxidoreductase complex I subunit, putative	1	null	null	null	mitochondrial respiratory chain complex I, mitochondrion	null	null	null	50
Tb927.10.560	0.270822	3.69246	0.0285	2912.85	788.865	1049.95	40S ribosomal proteins S11, putative	0	null	structural constituent of ribosome	translation	acidocalcisome, intracellular, organellar small ribosomal subunit, ribosome	structural constituent of ribosome	translation	intracellular, ribosome	59
Tb927.10.13040	0.279253	3.58098	0.0252	178.602	49.875	18.828	receptor-type adenylate cyclase GRESAG 4, putative (GRESAG4)	1	NN Sum: 4, NN D: .84, HMM Prob: 1	adenylate cyclase activity	cyclic nucleotide biosynthetic process, intracellular signal transduction	null	phosphorus-oxygen lyase activity	cyclic nucleotide biosynthetic process, intracellular signal transduction	null	563
Tb927.7.2670	0.279525	3.5775	0.0362	188.45	52.676	45.881	zinc finger protein family member, putative (ZC3H21)	0	null	RNA binding	null	acidocalcisome	nucleic acid binding, zinc ion binding	null	null	28
Tb927.9.5960	0.279642	3.57601	0.00465	952.774	266.435	735.942	succinate dehydrogenase, putative	0	null	iron-sulfur cluster binding, oxidoreductase activity	null	acidocalcisome, mitochondrion	iron-sulfur cluster binding	null	null	61
Tb927.9.4310	0.290262	3.44516	0.00569	166.797	48.415	76.247	tricarboxylate carrier, putative	5	null	cation transmembrane transporter activity	cation transport	mitochondrial inner membrane	cation transmembrane transporter activity	cation transport, transmembrane transport	membrane	54
Tb927.6.1520	0.290437	3.44309	0.0105	685.882	199.205	56.948	Aquaglyceroporin 1 (AQP1)	6	null	drug transmembrane transporter activity, glycerol channel activity, water channel activity	detection of osmotic stimulus, drug transmembrane transport, glycerol transport, hypotonic response, response to drug	acidocalcisome, membrane	transporter activity	transmembrane transport, transport, water transport	integral to membrane, membrane	91
Tb927.6.4140	0.292497	3.41883	0.00687	446.503	130.601	205.095	paraflagellar rod component, putative (PFC4)	0	NN Sum: 1, NN D: .28, HMM Prob: .69	null	null	null	null	null	null	30
Tb927.4.4730	0.292511	3.41867	0.0124	4113.76	1203.32	560.379	amino acid transporter, putative (AATP11)	11	null	amine transmembrane transporter activity	amino acid transport	null	null	null	null	182
Tb927.8.3380	0.296458	3.37316	0.00578	222.475	65.954	388.415	electron transfer protein, putative	0	null	electron carrier activity, iron-sulfur cluster binding, oxidoreductase activity	oxidation-reduction process, tricarboxylic acid cycle	acidocalcisome	electron carrier activity, iron-sulfur cluster binding, oxidoreductase activity	oxidation-reduction process, tricarboxylic acid cycle	null	61
Tb927.9.15210	0.297364	3.36288	0.0441	2504.63	744.786	2106	ribosomal protein L36, putative	0	null	structural constituent of ribosome	translation	intracellular, ribosome	structural constituent of ribosome	translation	intracellular, ribosome	60
Tb927.9.5150	0.298405	3.35115	0.0259	455.34	135.876	229.938	ribosomal protein S6, putative, NHP2/RS6-like protein (NHP2)	0	null	structural constituent of ribosome	translation	acidocalcisome, ribosome	null	null	null	30
Tb927.10.8460	0.299458	3.33937	0.00261	88.396	26.471	80.467	glucose transporter, putative	12	null	substrate-specific transmembrane transporter activity	transmembrane transport, transport	integral to membrane, membrane	substrate-specific transmembrane transporter activity, transmembrane transporter activity	transmembrane transport	integral to membrane, membrane	162
Tb927.11.13740	0.301829	3.31314	0.0323	51.846	15.649	17.373	receptor-type adenylate cyclase GRESAG 4, putative	2	NN Sum: 4, NN D: .64, HMM Prob: .98	adenylate cyclase activity	cyclic nucleotide biosynthetic process, intracellular signal transduction	integral to membrane	phosphorus-oxygen lyase activity	cyclic nucleotide biosynthetic process, intracellular signal transduction	null	563
Tb927.10.11630	0.301914	3.31221	0.019	93.265	28.158	13.538	PSP1 C-terminal conserved region, putative	0	null	null	null	null	null	null	null	5
Tb927.10.12840	0.306462	3.26305	0.0117	331.792	101.682	164.459	mitochondrial carrier protein (MCP12)	4	null	null	transport	acidocalcisome, membrane, mitochondrial inner membrane, mitochondrion	null	null	null	56
Tb927.10.9880	0.309891	3.22695	0.0424	1959.62	607.268	953.365	60S ribosomal protein L18, putative (TbL18LP)	0	null	structural constituent of ribosome	translation	intracellular, ribosome	null	null	null	56
Tb927.8.5600	0.31163	3.20893	0.0112	194.842	60.719	79.552	transaldolase, putative	0	null	sedoheptulose-7-phosphate:D-glyceraldehyde-3-phosphate glyceronetransferase activity	pentose-phosphate shunt	cytoplasm	sedoheptulose-7-phosphate:D-glyceraldehyde-3-phosphate glyceronetransferase activity	carbohydrate metabolic process, pentose-phosphate shunt	cytoplasm	35
Tb927.10.12680	0.311698	3.20823	0.0483	2673.37	833.286	1423.31	60S ribosomal protein L34, putative	0	null	structural constituent of ribosome	translation	intracellular, ribosome	structural constituent of ribosome	translation	intracellular, ribosome	59
Tb927.9.2320	0.317516	3.14944	0.0143	109.83	34.873	11.857	methyltransferase domain containing protein, putative (POMP1)	1	NN Sum: 2, NN D: .41, HMM Prob: .75	methyltransferase activity	metabolic process	acidocalcisome, mitochondrial outer membrane	null	null	null	33
Tb927.10.2010	0.31962	3.12871	0.00749	152.208	48.649	91.294	hexokinase (HK1)	0	null	ATP binding, hexokinase activity	carbohydrate metabolic process, glycolysis, protein hexamerization	acidocalcisome, glycosome	ATP binding, phosphotransferase activity, alcohol group as acceptor	carbohydrate metabolic process	null	56
Tb927.2.4210	0.319996	3.12504	0.00799	538.391	172.283	169.984	glycosomal phosphoenolpyruvate carboxykinase (PEPCK)	0	null	ATP binding, microtubule binding, phosphoenolpyruvate carboxykinase (ATP) activity	gluconeogenesis	acidocalcisome, glycosome, vesicle membrane	ATP binding, phosphoenolpyruvate carboxykinase (ATP) activity, phosphoenolpyruvate carboxykinase activity, purine nucleotide binding	gluconeogenesis	null	70
Tb927.4.1670	0.322993	3.09605	0.015	132.271	42.723	48.799	cytochrome b5-like Heme/Steroid binding domain containing protein, putative (POMP29)	0	NN Sum: 0, NN D: .35, HMM Prob: .69	heme binding	null	mitochondrial outer membrane	heme binding	null	null	54
Tb927.10.8430	0.322994	3.09603	0.0268	3574.12	1154.42	1366.7	40S ribosomal protein S12, putative	0	null	structural constituent of ribosome	translation	intracellular, ribosome	null	null	null	8
Tb927.11.1310	0.323222	3.09385	0.0173	118.506	38.304	30.728	NADH-cytochrome b5 reductase, putative (B5R)	0	null	cytochrome-b5 reductase activity, electron carrier activity	oxidation-reduction process	mitochondrion	oxidoreductase activity	oxidation-reduction process	null	34
Tb927.7.2660	0.323542	3.09078	0.0306	191.168	61.851	53.302	zinc finger protein family member, putative (ZC3H20)	0	null	RNA binding	null	null	nucleic acid binding, zinc ion binding	null	null	11
Tb927.11.2690	0.325379	3.07334	0.0104	586.369	190.792	166.726	succinyl-coA:3-ketoacid-coenzyme A transferase, mitochondrial precursor, putative	0	null	CoA-transferase activity	ketone body catabolic process, metabolic process	acidocalcisome, mitochondrion	CoA-transferase activity	ketone body catabolic process, metabolic process	null	82
Tb927.1.580	0.326992	3.05818	0.00372	684.919	223.963	686.523	phosphate-repressible phosphate permease, putative	10	NN Sum: 4, NN D: .65, HMM Prob: .51	inorganic phosphate transmembrane transporter activity, phosphate ion transmembrane transporter activity	null	membrane	inorganic phosphate transmembrane transporter activity	phosphate ion transport	membrane	109
Tb927.10.12040	0.33253	3.00725	0.0224	82.658	27.486	52.58	mitogen-activated protein kinase 11, putative	0	null	ATP binding, protein kinase activity, protein serine/threonine kinase activity, protein tyrosine kinase activity	protein phosphorylation	null	ATP binding, protein kinase activity, transferase activity, transferring phosphorus-containing groups	protein phosphorylation	null	64
Tb927.10.8480	0.333808	2.99573	0.00761	74.336	24.814	77.714	glucose transporter, putative	12	null	substrate-specific transmembrane transporter activity	transmembrane transport, transport	integral to membrane, membrane	substrate-specific transmembrane transporter activity, transmembrane transporter activity	transmembrane transport	integral to membrane, membrane	162
Tb927.10.9080	0.335296	2.98244	0.0146	5157.46	1729.27	553.53	pteridine transporter, putative	11	null	biopterin transporter activity	biopterin transport	null	null	null	null	325
Tb927.4.3500	0.335903	2.97705	0.0432	910.612	305.877	591.821	Amastin surface glycoprotein, putative	4	NN Sum: 4, NN D: .85, HMM Prob: .97	null	null	null	null	null	null	2
Tb927.10.5370	0.34586	2.89134	0.0462	2362.83	817.207	1041.2	40S ribosomal protein S10, putative	0	null	RNA binding	translation	cytoplasm	null	null	null	48
Tb927.8.2270	0.347325	2.87915	0.0202	29.41	10.215	10.008	hypothetical protein, conserved (POMP39C)	0	null	null	null	mitochondrial outer membrane	null	null	null	1
Tb927.3.1840	0.348915	2.86603	0.0173	315.336	110.025	148.401	3-oxo-5-alpha-steroid 4-dehydrogenase, putative	4	null	oxidoreductase activity, acting on the CH-CH group of donors	dolichol biosynthetic process, glycosylation	acidocalcisome, cytoplasm, integral to membrane, mitochondrial inner membrane, mitochondrial outer membrane	oxidoreductase activity, acting on the CH-CH group of donors	lipid metabolic process	cytoplasm, integral to membrane	33
Tb927.11.1480	0.353014	2.83275	0.0111	266.274	93.998	25.156	receptor-type adenylate cyclase GRESAG 4, putative	1	NN Sum: 3, NN D: .5, HMM Prob: .97	adenylate cyclase activity	cyclic nucleotide biosynthetic process, intracellular signal transduction	integral to membrane	phosphorus-oxygen lyase activity	cyclic nucleotide biosynthetic process, intracellular signal transduction	null	563
Tb927.10.2020	0.35436	2.82199	0.00949	164.638	58.341	100.514	hexokinase (HK2)	0	null	ATP binding, hexokinase activity	carbohydrate metabolic process, glycolysis	acidocalcisome, glycosome	ATP binding, phosphotransferase activity, alcohol group as acceptor	carbohydrate metabolic process	null	56
Tb927.9.9520	0.355052	2.81649	0.0304	93.427	33.172	88.868	zinc finger protein family member, putative (ZC3H29)	0	null	RNA binding, zinc ion binding	null	null	nucleic acid binding, zinc ion binding	null	null	12
Tb927.8.1340	0.357267	2.79903	0.0379	2570.12	918.219	1374.74	60S ribosomal protein L7a, putative	0	null	structural constituent of ribosome	translation	acidocalcisome, ribosome	null	null	null	57
Tb927.4.1860	0.361189	2.76863	0.0166	3177.22	1147.58	1502.94	ribosomal protein S19, putative	0	null	structural constituent of ribosome	translation	intracellular, ribosome	structural constituent of ribosome	translation	intracellular, ribosome	48
Tb927.5.3620	0.36134	2.76748	0.0247	76.986	27.818	29.242	kinetoplastid-specific dual specificity phosphatase, putative	0	null	protein tyrosine/serine/threonine phosphatase activity	protein dephosphorylation	null	phosphatase activity, protein tyrosine/serine/threonine phosphatase activity	dephosphorylation, protein dephosphorylation	null	34
Tb927.10.7330	0.361351	2.76739	0.0245	2193.61	792.664	1528.06	40S ribosomal protein S24E, putative	0	null	structural constituent of ribosome	translation	intracellular, ribosome	null	null	null	43
Tb927.8.7340	0.361445	2.76667	0.0379	27.749	10.03	6.7	trans-sialidase, putative, neuraminidase, putative	0	NN Sum: 4, NN D: .82, HMM Prob: 1	exo-alpha-sialidase activity	pathogenesis	null	null	null	null	94
Tb927.6.200	0.361473	2.76646	0.0141	138.372	50.018	23.844	receptor-type adenylate cyclase GRESAG 4, putative	1	null	adenylate cyclase activity	cyclic nucleotide biosynthetic process, intracellular signal transduction	integral to membrane	phosphorus-oxygen lyase activity	cyclic nucleotide biosynthetic process, intracellular signal transduction	null	563
Tb927.10.7180	0.365709	2.73441	0.0464	381.033	139.347	33.499	cysteine-rich, acidic integral membrane protein precursor (CRAM)	1	NN Sum: 4, NN D: .71, HMM Prob: .96	null	null	flagellar pocket, integral to membrane	null	null	null	18
Tb927.11.16280	0.371193	2.69402	0.0389	1772.84	658.064	980.578	60S ribosomal protein L2, putative, 60S ribosomal protein L8, putative	0	null	structural constituent of ribosome	translation	intracellular, ribosome	structural constituent of ribosome	translation	intracellular, ribosome	69
Tb927.10.14170	0.373545	2.67706	0.0193	129.723	48.457	34.534	aquaglyceroporin 2 (AQP2)	6	null	glycerol channel activity, water channel activity, water transmembrane transporter activity	glycerol transport	flagellar pocket, plasma membrane	transporter activity	transport	membrane	3
Tb927.5.340	0.376148	2.65852	0.0195	114.814	43.187	42.564	expression site-associated gene (ESAG) protein, putative, expression site-associated gene 5 (ESAG5) protein, putative	0	NN Sum: 4, NN D: .84, HMM Prob: 1	lipid binding	null	null	lipid binding	null	null	7
Tb927.11.9730	0.37755	2.64865	0.0384	2726.74	1029.48	1907.29	60S ribosomal protein L34, putative	0	null	structural constituent of ribosome	translation	intracellular, ribosome	structural constituent of ribosome	translation	intracellular, ribosome	59
Tb927.11.5290	0.379094	2.63787	0.0256	125.764	47.677	60.946	mitochondrial carrier protein (MCP9)	1	null	null	transport	acidocalcisome, integral to membrane, membrane, mitochondrial inner membrane, mitochondrion	null	null	null	56
Tb927.5.1360	0.382558	2.61398	0.0235	300.578	114.988	232.273	nucleoside 2-deoxyribosyltransferase (NDRT)	0	null	null	null	null	deoxyribonucleoside 5'-monophosphate N-glycosidase activity, nucleoside deoxyribosyltransferase activity	deoxyribonucleoside monophosphate catabolic process	null	45
Tb927.11.4450	0.386142	2.58972	0.0296	510.763	197.227	186.716	ALBA-Domain Protein (ALBA2)	0	null	nucleic acid binding	null	acidocalcisome, cytoplasm, cytoplasmic stress granule	nucleic acid binding	null	null	35
Tb927.11.680	0.387182	2.58277	0.0179	2319.63	898.117	1295.58	ribosomal protein L21E (60S), putative	0	null	structural constituent of ribosome	translation	intracellular, ribosome	structural constituent of ribosome	translation	intracellular, ribosome	50
Tb927.11.3620	0.390466	2.56104	0.0168	818.67	319.663	240.6	nucleobase/nucleoside transporter 8.1 (NT8.1)	9	NN Sum: 3, NN D: .55, HMM Prob: .82	nucleobase transmembrane transporter activity, nucleoside transmembrane transporter activity	nucleobase transport	external side of plasma membrane, integral to membrane, membrane	nucleoside transmembrane transporter activity	transport	integral to membrane	54
Tb927.10.14580	0.391106	2.55685	0.0304	2449.86	958.154	1476.92	60S ribosomal protein L17, putative	0	null	structural constituent of ribosome	translation	intracellular, large ribosomal subunit, ribosome	structural constituent of ribosome	translation	intracellular, large ribosomal subunit, ribosome	54
Tb927.11.3590	0.391615	2.55353	0.0407	2569.31	1006.18	1569.08	40S ribosomal protein S4, putative	0	null	RNA binding, protein complex binding, structural constituent of ribosome	translation	acidocalcisome, intracellular, ribosome	null	null	null	54
Tb927.8.7670	0.393884	2.53882	0.0119	210.235	82.808	253.114	amino acid transporter, putative	11	null	amine transmembrane transporter activity	amino acid transport	membrane	null	null	null	182
Tb927.9.14370	0.397364	2.51658	0.0337	1857.23	737.998	1530.43	60S ribosomal protein L26, putative	0	null	structural constituent of ribosome	translation	large ribosomal subunit	structural constituent of ribosome	translation	large ribosomal subunit	55
Tb927.1.600	0.4005	2.49688	0.00919	643.402	257.682	639.679	phosphate-repressible phosphate permease, putative	10	NN Sum: 4, NN D: .65, HMM Prob: .51	inorganic phosphate transmembrane transporter activity, phosphate ion transmembrane transporter activity	null	membrane	inorganic phosphate transmembrane transporter activity	phosphate ion transport	membrane	109
Tb927.4.1360	0.402502	2.48446	0.0165	133.517	53.741	32.44	aldose 1-epimerase, putative	0	null	carbohydrate binding, isomerase activity	carbohydrate metabolic process	acidocalcisome	carbohydrate binding, catalytic activity, isomerase activity	carbohydrate metabolic process	null	32
Tb927.8.2280	0.404162	2.47426	0.00971	61.699	24.936	34.491	hypothetical protein, conserved (POMP39D)	0	null	null	null	mitochondrial outer membrane	null	null	null	1
Tb927.8.6180	0.405371	2.46688	0.0319	2272.98	921.401	1597.25	60S ribosomal protein L26, putative	0	null	structural constituent of ribosome	translation	large ribosomal subunit	structural constituent of ribosome	translation	large ribosomal subunit	55
Tb927.9.12500	0.406321	2.46111	0.0136	194.494	79.027	25.226	hypothetical protein, conserved (POMP7)	0	NN Sum: 1, NN D: .35, HMM Prob: .6	null	null	mitochondrial outer membrane, mitochondrion	null	null	null	34
Tb927.4.3770	0.407109	2.45635	0.0366	65.186	26.538	48.692	protein kinase, putative	0	null	ATP binding, protein kinase activity, protein serine/threonine kinase activity, protein tyrosine kinase activity, zinc ion binding	protein phosphorylation	null	ATP binding, protein kinase activity, transferase activity, transferring phosphorus-containing groups, zinc ion binding	protein phosphorylation	null	28
Tb927.9.7770	0.407238	2.45556	0.0141	228.503	93.055	251.496	spermidine synthase (SpSyn)	0	null	spermidine synthase activity	null	null	catalytic activity	null	null	35
Tb927.11.5860	0.409863	2.43984	0.031	95.991	39.343	41.844	protein kinase, putative	0	null	ATP binding, protein serine/threonine kinase activity, protein tyrosine kinase activity	protein phosphorylation	null	ATP binding, protein kinase activity, transferase activity, transferring phosphorus-containing groups	protein phosphorylation	null	14
Tb927.1.1820	0.410386	2.43673	0.0247	92.167	37.824	83.533	hypothetical PIN domain-containing protein	0	null	RNA binding	null	null	null	null	null	3
Tb927.10.1570	0.411946	2.4275	0.0184	536.258	220.909	194.549	ATPase subunit 9, putative	2	null	proton-transporting ATPase activity, rotational mechanism	ATP synthesis coupled proton transport, proton transport	mitochondrial proton-transporting ATP synthase complex, mitochondrion, proton-transporting ATP synthase complex, coupling factor F(o)	hydrogen ion transmembrane transporter activity	ATP hydrolysis coupled proton transport	proton-transporting two-sector ATPase complex, proton-transporting domain	117
Tb927.8.2260	0.413348	2.41927	0.0322	55.756	23.047	38.554	hypothetical protein, conserved (POMP39B)	0	null	null	null	mitochondrial outer membrane	null	null	null	1
Tb927.11.14130	0.416578	2.40051	0.0361	2451.49	1021.23	1264.45	ribosomal protein L18, putative	0	null	structural constituent of ribosome	translation	acidocalcisome, intracellular, ribosome	structural constituent of ribosome	translation	ribosome	54
Tb927.10.430	0.41698	2.3982	0.02	107.034	44.631	55.972	peroxidase, putative	0	NN Sum: 0, NN D: .31, HMM Prob: .54	heme binding, peroxidase activity	response to oxidative stress	mitochondrion	heme binding, peroxidase activity	oxidation-reduction process, response to oxidative stress	null	32
Tb927.11.3610	0.420506	2.37809	0.0185	749.255	315.066	230.905	nucleobase/nucleoside transporter 8.1 (NT8.1)	9	NN Sum: 3, NN D: .55, HMM Prob: .82	nucleobase transmembrane transporter activity, nucleoside transmembrane transporter activity	nucleobase transport	external side of plasma membrane, membrane	nucleoside transmembrane transporter activity	transport	integral to membrane	54
Tb927.10.5610	0.421454	2.37274	0.0385	2391.95	1008.1	1679.69	40S ribosomal protein S9, putative	0	null	RNA binding, rRNA binding, structural constituent of ribosome	translation	intracellular, ribosome, small ribosomal subunit	RNA binding, rRNA binding, structural constituent of ribosome	translation	intracellular, small ribosomal subunit	57
Tb927.4.3320	0.428899	2.33155	0.0378	399.338	171.276	61.41	uracil phosphoribosyltransferase, putative	0	null	null	nucleoside metabolic process	null	null	nucleoside metabolic process	null	54
Tb927.5.1470	0.430499	2.32289	0.0264	231.154	99.511	115.462	NADH-cytochrome b5 reductase, putative (B5R)	0	NN Sum: 3, NN D: .56, HMM Prob: .99	electron carrier activity, oxidoreductase activity	null	acidocalcisome	oxidoreductase activity	oxidation-reduction process	null	90
Tb927.10.7340	0.432745	2.31083	0.0231	2291.26	991.53	1717.98	40S ribosomal protein S24E, putative	0	null	structural constituent of ribosome	translation	intracellular, ribosome	structural constituent of ribosome	translation	intracellular, ribosome	43
Tb927.10.12210	0.433138	2.30873	0.0485	148.327	64.246	83.071	ribulose-5-phosphate 3-epimerase, putative	0	null	ribulose-phosphate 3-epimerase activity	pentose-phosphate shunt	null	catalytic activity, racemase and epimerase activity, acting on carbohydrates and derivatives, ribulose-phosphate 3-epimerase activity	carbohydrate metabolic process, metabolic process, pentose-phosphate shunt	null	33
Tb927.8.1330	0.436719	2.2898	0.0244	2017.88	881.248	1193.35	60S ribosomal protein L7a, putative	0	null	structural constituent of ribosome	translation	acidocalcisome, ribosome	null	null	null	57
Tb927.8.6640	0.439876	2.27337	0.0257	145.823	64.144	53.624	Male sterility protein, putative	0	null	catalytic activity	metabolic process	acidocalcisome, mitochondrion	oxidoreductase activity, acting on the aldehyde or oxo group of donors, NAD or NADP as acceptor	oxidation-reduction process	null	34
Tb927.3.1410	0.445449	2.24493	0.0226	1060.74	472.506	59.975	cytochrome oxidase subunit VII (COXVII)	0	null	null	null	acidocalcisome, mitochondrion	null	null	null	35
Tb927.11.1070	0.44734	2.23543	0.0112	113.479	50.764	54.378	glycosomal transporter (GAT3), putative (gat3)	3	null	ATP binding, ATPase activity	transport	ATP-binding cassette (ABC) transporter complex, integral to membrane, membrane	ATP binding, ATPase activity, ATPase activity, coupled to transmembrane movement of substances, nucleoside-triphosphatase activity, nucleotide binding	transmembrane transport, transport	integral to membrane, membrane	31
Tb927.3.1790	0.447403	2.23512	0.0366	202.174	90.453	374.931	pyruvate dehydrogenase E1 beta subunit, putative	0	NN Sum: 2, NN D: .39, HMM Prob: .95	catalytic activity	metabolic process	acidocalcisome, mitochondrial inner membrane, mitochondrion	catalytic activity	metabolic process	null	32
Tb927.11.6510	0.447857	2.23285	0.0308	1909.06	854.985	1257.03	40S ribosomal protein S21, putative	0	null	structural constituent of ribosome	translation	intracellular, ribosome	structural constituent of ribosome	translation	intracellular, ribosome	52
Tb927.6.2110	0.453756	2.20383	0.0489	994.703	451.353	828.524	40S ribosomal protein S30, putative	0	null	structural constituent of ribosome	translation	intracellular, ribosome	structural constituent of ribosome	translation	intracellular, ribosome	51
Tb927.7.4180	0.453912	2.20307	0.0269	231.274	104.978	223.676	fatty acid elongase, putative	5	null	fatty acid elongase activity	long-chain fatty acid biosynthetic process	integral to endoplasmic reticulum membrane	null	null	integral to membrane	89
Tb927.10.15350	0.45587	2.19361	0.0463	279.085	127.227	71.877	histone H3 variant (h3vaR)	0	null	DNA binding	chromosome organization, nucleosome assembly, termination of RNA polymerase II transcription	chromosome, telomeric region, nucleosome, nucleus	DNA binding	nucleosome assembly	nucleosome	29
Tb927.9.15660	0.455879	2.19356	0.0226	70.848	32.298	12.908	expression site-associated gene 4 (ESAG4) protein, putative, receptor-type adenylate cyclase, putative	2	NN Sum: 4, NN D: .64, HMM Prob: .81	adenylate cyclase activity	cyclic nucleotide biosynthetic process, intracellular signal transduction	integral to membrane	phosphorus-oxygen lyase activity	cyclic nucleotide biosynthetic process, intracellular signal transduction	null	563
Tb927.8.6340	0.456097	2.19252	0.0376	179.671	81.947	38.289	CYC2-like cyclin, putative (CYC10)	0	null	null	null	null	protein kinase binding	regulation of cyclin-dependent protein kinase activity	null	33
Tb927.11.140	0.45934	2.17704	0.0265	9.745	4.476	5.086	receptor-type adenylate cyclase, expression site-associated gene 4 (ESAG4) protein, putative	1	null	adenylate cyclase activity	cyclic nucleotide biosynthetic process, intracellular signal transduction	integral to membrane	phosphorus-oxygen lyase activity	cyclic nucleotide biosynthetic process, intracellular signal transduction	null	563
Tb927.10.1590	0.460799	2.17015	0.0499	1605.41	739.769	1443.78	ribosomal protein L36, putative	0	null	structural constituent of ribosome	translation	intracellular, ribosome	structural constituent of ribosome	translation	intracellular, ribosome	60
Tb927.9.8160	0.461185	2.16833	0.0275	110.311	50.874	39.403	chaperone protein DNAj, putative	8	null	heat shock protein binding, unfolded protein binding	protein folding	acidocalcisome, integral to membrane	heat shock protein binding	null	null	33
Tb927.11.3000	0.464321	2.15368	0.0223	1864.93	865.924	1174.72	60S ribosomal protein L37, putative	0	null	structural constituent of ribosome	translation	intracellular, ribosome	structural constituent of ribosome	translation	intracellular, ribosome	52
Tb927.10.5360	0.46619	2.14505	0.0247	1561.04	727.742	816.638	40S ribosomal protein S10, putative	0	null	RNA binding	translation	cytoplasm	null	null	null	48
Tb927.10.470	0.466891	2.14183	0.043	85.798	40.058	17.29	choline dehydrogenase, putative	1	null	choline dehydrogenase activity, oxidoreductase activity, acting on paired donors, with incorporation or reduction of molecular oxygen	carotenoid biosynthetic process, glycine betaine biosynthetic process from choline	acidocalcisome, mitochondrion	flavin adenine dinucleotide binding, oxidoreductase activity, acting on CH-OH group of donors	oxidation-reduction process	null	33
Tb927.10.2350	0.467049	2.1411	0.0338	169.331	79.086	132.851	pyruvate dehydrogenase complex E3 binding protein, putative	0	NN Sum: 2, NN D: .48, HMM Prob: .58	biotin binding, dihydrolipoyllysine-residue acetyltransferase activity	generation of precursor metabolites and energy	acidocalcisome, mitochondrion, pyruvate dehydrogenase complex	null	null	null	31
Tb927.10.11390	0.467496	2.13906	0.0124	2718.74	1271	1770.14	60S ribosomal protein L6, putative	0	null	structural constituent of ribosome	translation	acidocalcisome, intracellular, organellar large ribosomal subunit, ribosome	structural constituent of ribosome	translation	intracellular, ribosome	55
Tb927.5.1110	0.469615	2.1294	0.0205	1621.53	761.496	1044.41	60S ribosomal protein L8, putative, 60S ribosomal protein L2, putative	0	null	protein complex binding, structural constituent of ribosome	translation	intracellular, ribosome	structural constituent of ribosome	translation	intracellular, ribosome	69
Tb927.7.2750	0.473394	2.11241	0.0136	134.146	63.504	106.626	protein kinase, putative	0	null	ATP binding, protein serine/threonine kinase activity, protein tyrosine kinase activity	growth, protein phosphorylation	null	ATP binding, protein kinase activity, transferase activity, transferring phosphorus-containing groups	protein phosphorylation	null	32
Tb927.3.3900	0.473683	2.11112	0.0269	296.351	140.376	146.126	carnitine O-palmitoyltransferase II, putative (CPT II)	0	null	transferase activity, transferring acyl groups	null	acidocalcisome	transferase activity, transferring acyl groups	null	null	35
Tb927.4.1800	0.47488	2.1058	0.0263	2325.32	1104.25	1254.42	ribosomal protein L3, mitochondrial, putative	0	null	structural constituent of ribosome	translation	intracellular, ribosome	null	null	null	67
Tb927.3.4650	0.475279	2.10403	0.0197	165.671	78.74	40.491	C-8 sterol isomerase, putative	1	NN Sum: 4, NN D: .77, HMM Prob: .95	C-8 sterol isomerase activity	ergosterol biosynthetic process	acidocalcisome, endoplasmic reticulum	C-8 sterol isomerase activity	ergosterol biosynthetic process	endoplasmic reticulum	32
Tb927.6.3650	0.478431	2.09016	0.0193	255.657	122.315	269.679	ADP-ribosylation factor, putative	0	null	GTP binding	intracellular protein transport, small GTPase mediated signal transduction	intracellular	GTP binding	intracellular protein transport, small GTPase mediated signal transduction	intracellular	30
Tb927.4.1790	0.478791	2.08859	0.0235	2304.57	1103.41	1260.73	ribosomal protein L3, putative	0	null	structural constituent of ribosome	translation	intracellular, ribosome	structural constituent of ribosome	translation	intracellular, ribosome	67
Tb927.6.3740	0.484274	2.06495	0.0353	238.551	115.524	155.964	heat shock 70 kDa protein, mitochondrial precursor, putative	0	NN Sum: 2, NN D: .38, HMM Prob: .9	ATP binding, unfolded protein binding	protein folding	acidocalcisome, mitochondrion	ATP binding, unfolded protein binding	protein folding	null	109
Tb927.11.7060	0.484464	2.06414	0.0197	138.259	66.981	170.19	acidocalcisomal pyrophosphatase	0	null	inorganic diphosphatase activity, magnesium ion binding, pyrophosphatase activity	metabolic process, phosphate-containing compound metabolic process	cytoplasm, membrane	inorganic diphosphatase activity, magnesium ion binding	phosphate-containing compound metabolic process	cytoplasm	38
Tb927.2.3720	0.489589	2.04253	0.0405	77.967	38.172	22.396	ubiquitin-conjugating enzyme, putative	0	null	ubiquitin-protein ligase activity	cellular protein modification process, post-translational protein modification, regulation of protein metabolic process	nucleus	acid-amino acid ligase activity	null	null	33
Tb927.10.160	0.490274	2.03968	0.0162	89.741	43.998	44.023	RNA polymerase II	0	null	polynucleotide adenylyltransferase activity	mRNA polyadenylation	mitochondrion	null	null	null	28
Tb927.11.14000	0.498533	2.00589	0.0208	1012.34	504.687	898.658	NRBD1 (NRBD1)	0	null	RNA binding, protein binding	RNA processing	nucleus	nucleic acid binding	null	null	38
Tb927.10.1000	0.221054	4.52377	0.0417	243.813	53.896	50.351	hypothetical protein	0	null	null	null	null	null	null	null	2
Tb927.10.12560	0.00442591	225.942	6.98e-05	2.495	0.011	0.168	hypothetical protein	0	null	null	null	mitochondrion	null	null	null	0
Tb927.10.140	0.426113	2.3468	0.0444	28.019	11.939	0.727	hypothetical protein	0	null	null	null	null	null	null	null	4
Tb927.10.9530	0.00579362	172.604	0.000609	1.906	0.011	0.011	hypothetical protein	0	NN Sum: 0, NN D: .24, HMM Prob: .87	null	null	null	null	null	null	0
Tb927.4.3480	0.445974	2.24228	0.0298	78.599	35.053	75.984	hypothetical protein	4	NN Sum: 4, NN D: .73, HMM Prob: 1	null	null	null	null	null	null	2
Tb927.5.4020	0.310724	3.21829	0.0312	1220.97	379.385	180.413	hypothetical protein	0	NN Sum: 4, NN D: .82, HMM Prob: 1	null	null	null	null	null	null	9
Tb927.7.3480	0.00579664	172.514	6.29e-05	1.905	0.011	0.011	hypothetical protein	1	null	null	null	null	null	null	null	3
Tb927.8.6630	0.21728	4.60236	0.0464	686.904	149.25	192.655	hypothetical protein	0	null	null	null	null	null	null	null	2
Tb927.9.13200	0.333031	3.00273	0.0107	1351.59	450.122	127.115	hypothetical protein	0	NN Sum: 4, NN D: .59, HMM Prob: 1	null	null	null	null	null	null	0
Tb927.1.530	0.237684	4.20727	0.0443	147.226	34.993	99.643	hypothetical protein, conserved	0	null	null	null	null	null	null	null	33
Tb927.10.2810	0.477342	2.09494	0.0217	117.23	55.959	49.108	hypothetical protein, conserved	0	null	null	null	null	null	null	null	32
Tb927.10.4090	0.450738	2.21858	0.0372	93.025	41.93	89.67	hypothetical protein, conserved	2	NN Sum: 3, NN D: .71, HMM Prob: .92	null	null	null	null	null	null	28
Tb927.10.5220	0.482857	2.071	0.0219	180.208	87.015	79.188	hypothetical protein, conserved	0	null	null	null	mitochondrion	binding	null	null	33
Tb927.10.6130	0.472189	2.1178	0.0462	94.535	44.639	38.716	hypothetical protein, conserved	0	null	null	null	null	null	null	null	3
Tb927.11.13510	0.257244	3.88736	0.022	107.932	27.765	39.431	hypothetical protein, conserved	0	null	null	null	acidocalcisome, mitochondrion	null	null	null	33
Tb927.11.1830	0.397535	2.5155	0.0292	156.347	62.153	32.036	hypothetical protein, conserved	6	NN Sum: 4, NN D: .91, HMM Prob: 1	null	null	null	null	null	null	61
Tb927.11.2410	0.23262	4.29885	0.00348	1419.06	330.102	184.896	hypothetical protein, conserved	0	null	null	null	acidocalcisome	null	null	null	30
Tb927.11.4330	0.458793	2.17963	0.0168	61.811	28.358	52.95	hypothetical protein, conserved	1	null	null	null	mitochondrion	null	null	null	30
Tb927.11.780	0.235086	4.25376	0.0394	148.13	34.823	33.12	hypothetical protein, conserved	0	null	null	null	null	null	null	null	11
Tb927.2.4700	0.330984	3.02129	0.0197	294.818	97.58	224.557	hypothetical protein, conserved	2	null	null	null	mitochondrial inner membrane, mitochondrion	null	null	null	29
Tb927.3.1690	0.40256	2.4841	0.00929	385.79	155.304	127.147	hypothetical protein, conserved	0	null	null	null	mitochondrion	null	null	null	31
Tb927.3.4250	0.499391	2.00244	0.0225	158.011	78.909	73.103	hypothetical protein, conserved	0	null	null	null	null	null	null	null	32
Tb927.4.1000	0.192138	5.2046	0.00687	780.729	150.007	166.568	hypothetical protein, conserved	0	null	null	null	null	null	null	null	0
Tb927.4.1390	0.378516	2.64189	0.0459	94.457	35.754	53.648	hypothetical protein, conserved	1	NN Sum: 4, NN D: .9, HMM Prob: 1	null	null	null	null	null	null	39
Tb927.5.150	0.295341	3.38591	0.0173	115.948	34.244	44.201	hypothetical protein, conserved	0	NN Sum: 4, NN D: .73, HMM Prob: .97	null	null	null	null	null	null	6
Tb927.5.3780	0.449591	2.22424	0.0169	172.408	77.513	78.589	hypothetical protein, conserved	0	null	null	null	null	null	null	null	12
Tb927.5.510	0.440065	2.27239	0.0376	175.362	77.171	421.213	hypothetical protein, conserved	1	NN Sum: 0, NN D: .25, HMM Prob: .56	null	null	mitochondrial membrane, mitochondrion	null	null	null	31
Tb927.5.750	0.404113	2.47456	0.042	85.693	34.63	58.023	hypothetical protein, conserved	1	null	null	null	null	null	null	null	31
Tb927.6.690	0.133325	7.50046	0.0133	166.273	22.168	23.6	hypothetical protein, conserved	0	null	null	null	null	null	null	null	4
Tb927.7.2090	0.208896	4.78707	0.034	142.494	29.767	21.851	hypothetical protein, conserved	0	null	null	null	mitochondrion	null	null	null	36
Tb927.7.4270	0.403154	2.48044	0.0206	257.629	103.864	43.969	hypothetical protein, conserved	1	NN Sum: 4, NN D: .88, HMM Prob: 1	null	null	null	null	null	null	30
Tb927.8.1790	0.297892	3.35692	0.0252	102.61	30.567	33.258	hypothetical protein, conserved	0	null	null	null	null	null	null	null	23
Tb927.8.2470	0.297267	3.36398	0.0143	460.581	136.915	78.93	hypothetical protein, conserved	0	null	null	null	mitochondrion	null	null	null	30
Tb927.8.4420	0.364274	2.74519	0.0165	178.094	64.875	71.27	hypothetical protein, conserved	0	null	null	null	null	null	null	null	9
Tb927.9.1590	0.305313	3.27533	0.0226	130.804	39.936	41.679	hypothetical protein, conserved	0	null	null	null	null	null	null	null	32
Tb927.9.2390	0.2825	3.53982	0.0377	573.227	161.937	208.219	hypothetical protein, conserved	0	null	null	null	null	null	null	null	3
Tb927.9.3640	0.427086	2.34145	0.0268	132.943	56.778	113.495	hypothetical protein, conserved	0	null	null	null	mitochondrion	null	null	null	30
Tb927.9.4550	0.427743	2.33785	0.0398	246.898	105.609	62.313	hypothetical protein, conserved	0	NN Sum: 4, NN D: .49, HMM Prob: .61	null	null	null	null	null	null	9
Tb927.9.7800	0.334634	2.98834	0.0209	114.515	38.321	72.713	hypothetical protein, conserved	5	null	null	null	null	null	null	null	10
Tb927.9.7830	0.400479	2.49701	0.0494	801.651	321.045	287.772	hypothetical protein, conserved	1	null	null	null	mitochondrial membrane, mitochondrion	null	null	null	33

## Sheet: PV to SG 2-Fold Up
Gene ID	FC PV to SG	P value PV to SG	MG - linear total RPKM	PV - linear total RPKM	SG - linear total RPKM	Product	[# TM Domains]	[SignalP Scores]	[Annotated GO Function Term]	[Annotated GO Process Term]	[Annotated GO Component Term]	[Predicted GO Function Term]	[Predicted GO Process Term]	[Predicted GO Component Term]	[Ortholog count]
Tb927.11.17720	603.416	0.0163	0.533	0.029	17.613	variant surface glycoprotein (VSG, atypical), putative	0	NN Sum: 4, NN D: .83, HMM Prob: 1	null	antigenic variation	integral to membrane	null	null	null	15
Tb927.9.15550	87.1201	0.000743	6.999	11.962	1042.09	BARP protein (BARP)	0	NN Sum: 4, NN D: .8, HMM Prob: 1	null	null	cell surface, membrane raft	null	null	null	4
ILTat_mVSG-1.22	85.5388	0.000259	24.322	60.975	5215.76	ILTat_mVSG-1.22
ILTat_1.64_mVSG	73.0888	0.00428	29.38	61.402	4487.81	ILTat_1.64_mVSG
ILTat_1.63_VSG	67.1967	0.0028	9.213	37.139	2495.64	ILTat_1.63_VSG
ILTat_1.61_mVSG	57.404	0.000418	11.564	56.814	3261.35	ILTat_1.61_mVSG
Tb927.5.3990	50.1723	0.000544	4.166	3.661	183.688	variant surface glycoprotein (VSG, atypical), putative	0	NN Sum: 4, NN D: .89, HMM Prob: 1	null	evasion or tolerance of host immune response	null	null	evasion or tolerance of host immune response	null	3
Tb927.6.220	26.434	0.00084	15.665	19.173	506.817	purine nucleoside transporter (TbNT9)	10	NN Sum: 4, NN D: .64, HMM Prob: .04	nucleoside transmembrane transporter activity, nucleoside:hydrogen symporter activity	nucleoside transport	integral to membrane, membrane	nucleoside transmembrane transporter activity	transport	integral to membrane	56
Tb927.10.7090	21.7981	0.000296	27.707	22.366	487.547	Alternative oxidase, mitochondrial, Trypanosome alternative oxidase, mitochondrial (AOX)	1	null	alternative oxidase activity, ferric iron binding, oxidoreductase activity	oxidation-reduction process, respiratory gaseous exchange	acidocalcisome, mitochondrial envelope, mitochondrial inner membrane, mitochondrion	null	oxidation-reduction process, respiratory gaseous exchange	mitochondrial envelope	6
Tb927.10.13400	15.1746	0.00234	66.542	46.863	711.121	Phosphatidic acid phostphatase, putative	6	null	catalytic activity	null	membrane	catalytic activity	null	membrane	65
Tb927.3.590	14.3023	0.000285	24.194	26.427	377.969	adenosine transporter, putative	11	NN Sum: 4, NN D: .56, HMM Prob: .01	nucleoside transmembrane transporter activity	nucleoside transport	integral to membrane, membrane	nucleoside transmembrane transporter activity	transport	integral to membrane	3
Tb927.2.5530	13.5501	0.00396	17.322	30.063	407.36	hypothetical protein, conserved (POMP22A)	0	null	null	null	mitochondrial outer membrane	null	null	null	77
Tb927.5.1430	12.4754	0.000927	11.117	7.86	98.05	64 kDa invariant surface glycoprotein (ISG64)	1	NN Sum: 4, NN D: .83, HMM Prob: 1	null	null	null	null	null	null	14
Tb927.8.7610	12.0407	0.00302	66.207	188.957	2275.19	amino acid transporter 1, putative (AATP1)	11	null	amine transmembrane transporter activity	amino acid transport	membrane	null	null	null	182
Tb927.2.5610	10.9277	0.00181	18.784	31.597	345.287	hypothetical protein, conserved (POMP22B)	0	null	null	null	mitochondrial outer membrane	null	null	null	77
Tb927.10.13700	10.4493	0.0022	36.704	47.126	492.433	phosphatidic acid phosphatase alpha, putative	1	null	catalytic activity	null	membrane, mitochondrion	catalytic activity	null	membrane	3
Tb927.5.1390	10.1682	0.00106	4.321	3.31	33.658	64 kDa invariant surface glycoprotein (ISG64)	1	NN Sum: 4, NN D: .75, HMM Prob: 1	null	null	null	null	null	null	14
Tb927.8.1650	9.90302	0.00399	25.545	13.517	133.855	Protein Associated with Differentiation, putative	13	null	null	citrate transport, regulation of developmental process, response to temperature stimulus	cell surface, integral to membrane, plasma membrane	null	transmembrane transport	integral to membrane	168
Tb927.6.1570	9.73475	0.000544	88.609	54.202	527.639	2-hydroxy-3-oxopropionate reductase, putative	0	null	phosphogluconate dehydrogenase (decarboxylating) activity	pentose-phosphate shunt	acidocalcisome	oxidoreductase activity, phosphogluconate dehydrogenase (decarboxylating) activity	oxidation-reduction process, pentose-phosphate shunt	null	33
Tb927.1.4910	8.97566	0.0191	3.476	4.214	37.821	expression site-associated gene 1 (ESAG1) protein, putative	0	NN Sum: 4, NN D: .7, HMM Prob: .89	null	null	integral to membrane	null	null	null	4
Tb927.8.7650	8.84915	0.00588	130.278	107.005	946.907	amino acid transporter, putative	11	null	amine transmembrane transporter activity	null	membrane	null	null	null	182
Tb927.1.4900	8.04151	0.0203	14.307	9.305	74.827	expression site-associated gene 11 (ESAG11) protein, putative	0	NN Sum: 4, NN D: .73, HMM Prob: 1	null	null	integral to membrane	null	null	null	19
Tb927.5.1410	8.01785	0.00927	13.386	8.67	69.516	64 kDa invariant surface glycoprotein (ISG64)	1	NN Sum: 4, NN D: .84, HMM Prob: 1	null	null	null	null	null	null	14
Tb927.1.4890	7.63101	0.00399	4.797	3.412	26.034	expression site-associated gene 2 (ESAG2) protein, putative	0	NN Sum: 3, NN D: .55, HMM Prob: .96	null	null	integral to membrane	null	null	null	124
Tb927.3.3270	7.20023	0.00302	122.66	24.402	175.697	ATP-dependent phosphofructokinase (PFK)	0	null	6-phosphofructokinase activity, ATP binding	glycolysis	6-phosphofructokinase complex, acidocalcisome, glycosome	6-phosphofructokinase activity, ATP binding	glycolysis	6-phosphofructokinase complex	35
Tb927.6.4280	7.09403	0.00154	393.498	93.519	663.43	glyceraldehyde 3-phosphate dehydrogenase, glycosomal (GAPDH)	0	null	glyceraldehyde-3-phosphate dehydrogenase (NAD+) (phosphorylating) activity, protein complex binding	glycolysis	acidocalcisome, glycosome	NAD binding, NADP binding, oxidoreductase activity, acting on the aldehyde or oxo group of donors, NAD or NADP as acceptor	glucose metabolic process, oxidation-reduction process	null	99
Tb927.10.10770	6.55525	0.0132	372.287	250.206	1640.16	Generative cell specific 1 protein, putative (GCS1)	0	NN Sum: 4, NN D: .8, HMM Prob: .98	null	null	null	null	null	null	31
Tb927.2.6210	6.1987	0.00421	8.171	5.791	35.896	iron/ascorbate oxidoreductase family protein, putative	0	null	iron ion binding, oxidoreductase activity	metabolic process	null	oxidoreductase activity, oxidoreductase activity, acting on paired donors, with incorporation or reduction of molecular oxygen, 2-oxoglutarate as one donor, and incorporation of one atom each of oxygen into both donors	oxidation-reduction process	null	5
Tb927.8.6580	6.19732	0.0436	71.862	35.565	220.409	succinate dehydrogenase flavoprotein, putative	0	null	electron carrier activity, flavin adenine dinucleotide binding, succinate dehydrogenase activity	electron transport chain, oxidation-reduction process, tricarboxylic acid cycle	acidocalcisome, mitochondrion	flavin adenine dinucleotide binding, oxidoreductase activity, oxidoreductase activity, acting on the CH-CH group of donors	electron transport chain, oxidation-reduction process, tricarboxylic acid cycle	null	33
Tb927.10.3360	6.0987	0.000927	22.213	21.921	133.692	PTP1-interacting protein, 39 kDa	0	NN Sum: 0, NN D: .18, HMM Prob: .68	magnesium-dependent protein serine/threonine phosphatase activity	protein dephosphorylation	cytosol, glycosome	null	null	null	14
Tb927.2.3280	6.04814	0.0131	16.818	13.19	79.777	65 kDa invariant surface glycoprotein	1	NN Sum: 4, NN D: .79, HMM Prob: .99	null	plasma membrane organization	plasma membrane	null	null	null	48
Tb927.7.5980	6.00206	0.00664	174.702	270.305	1622.38	protein associated with differentiation 6, putative (PAD6)	13	null	null	null	null	null	transmembrane transport	integral to membrane	168
Tb927.8.3380	5.88914	0.00399	222.475	65.954	388.415	electron transfer protein, putative	0	null	electron carrier activity, iron-sulfur cluster binding, oxidoreductase activity	oxidation-reduction process, tricarboxylic acid cycle	acidocalcisome	electron carrier activity, iron-sulfur cluster binding, oxidoreductase activity	oxidation-reduction process, tricarboxylic acid cycle	null	61
Tb927.5.630	5.77839	0.000496	58.051	75.622	436.974	acidic phosphatase, putative	1	NN Sum: 4, NN D: .77, HMM Prob: 1	null	null	null	null	null	null	3
Tb927.1.5100	5.74659	0.011	6.283	7.614	43.755	expression site-associated gene 2 (ESAG2) protein, putative	0	NN Sum: 3, NN D: .54, HMM Prob: .92	null	null	integral to membrane	null	null	null	124
Tb927.11.1370	5.52478	0.0409	406.165	138.456	764.939	glutaredoxin, putative	0	NN Sum: 2, NN D: .39, HMM Prob: .55	disulfide oxidoreductase activity, electron carrier activity, protein disulfide isomerase activity, protein disulfide oxidoreductase activity	cell redox homeostasis, oxidation-reduction process	mitochondrion	electron carrier activity, protein disulfide oxidoreductase activity	cell redox homeostasis	null	35
Tb927.7.5960	5.41266	0.00664	201.375	375.209	2030.88	protein associated with differentiation 4, putative (PAD4)	13	null	null	null	null	null	transmembrane transport	integral to membrane	168
Tb927.2.3320	5.26362	0.00927	17.147	20.997	110.522	65 kDa invariant surface glycoprotein	1	NN Sum: 2, NN D: .56, HMM Prob: .62	null	plasma membrane organization	plasma membrane	null	null	null	48
Tb927.7.300	5.08937	0.0214	35.238	20.566	104.669	UDP-Gal or UDP-GlcNAc-dependent glycosyltransferase, putative	0	NN Sum: 4, NN D: .72, HMM Prob: .96	UDP-glycosyltransferase activity, galactosyltransferase activity	GPI anchor biosynthetic process, protein glycosylation	membrane	null	null	null	5
Tb927.11.6640	5.03253	0.0197	226.473	72.731	366.022	cytochrome b5, putative (CYB5)	1	null	glutathione-disulfide reductase activity, heme binding	oxidation-reduction process	integral to membrane, mitochondrial inner membrane	heme binding	null	null	93
Tb927.1.5110	5.02274	0.0334	14.769	10.232	51.394	expression site-associated gene 11 (ESAG11) protein, putative	0	NN Sum: 4, NN D: .78, HMM Prob: 1	null	null	integral to membrane	null	null	null	19
Tb927.10.3620	5.00204	0.00421	60.973	50.52	252.704	Laminin-like protein, putative	0	NN Sum: 3, NN D: .66, HMM Prob: 1	null	null	null	null	null	null	0
Tb11.01.6240	4.98298	0.00774	6.385	9.369	46.688	expression site-associated gene 2 (ESAG2) protein, putative	0	NN Sum: 4, NN D: .66, HMM Prob: .99	null	null	null	null	null	null	124
Tb927.7.5060	4.91329	0.00369	14.474	25.388	124.737	CLN3 protein, putative	11	null	null	null	membrane	null	null	membrane	43
Tb927.7.6770	4.86494	0.0233	306.611	89.144	433.68	Acyl CoA binding protein, putative	0	null	fatty-acyl-CoA binding	null	null	fatty-acyl-CoA binding	null	null	48
Tb927.11.12100	4.85638	0.0339	203.314	133.657	649.089	RNA-binding protein, putative (RBP5)	0	null	RNA binding	RNA processing	null	nucleic acid binding	null	null	30
Tb927.1.2040	4.84955	0.0204	5.567	8.777	42.563	expression site-associated gene 2 (ESAG2) protein, putative	0	NN Sum: 4, NN D: .76, HMM Prob: 1	null	null	integral to membrane	null	null	null	124
Tb927.2.6180	4.83203	0.00651	13.911	13.035	62.988	iron/ascorbate oxidoreductase family protein, putative	0	null	iron ion binding, oxidoreductase activity	metabolic process	null	oxidoreductase activity, oxidoreductase activity, acting on paired donors, with incorporation or reduction of molecular oxygen, 2-oxoglutarate as one donor, and incorporation of one atom each of oxygen into both donors	oxidation-reduction process	null	5
Tb927.6.560	4.81719	0.00253	42.683	87.845	423.166	cysteine peptidase C (CPC), CPC cysteine peptidase, Clan CA, family C1, Cathepsin B-like (TbcatB)	0	NN Sum: 4, NN D: .72, HMM Prob: .99	cysteine-type peptidase activity	proteolysis	null	cysteine-type peptidase activity	proteolysis	null	45
Tb927.6.2790	4.74185	0.00581	1534.81	42.067	199.476	L-threonine 3-dehydrogenase, putative	0	NN Sum: 4, NN D: .6, HMM Prob: .99	catalytic activity, coenzyme binding	cellular metabolic process	acidocalcisome, mitochondrion	catalytic activity, coenzyme binding	cellular metabolic process	null	13
Tb927.11.9020	4.65084	0.00927	37.787	50.309	233.98	cation transporter, putative	9	null	metal ion transmembrane transporter activity	metal ion transport	integral to membrane, membrane	metal ion transmembrane transporter activity	metal ion transport, transmembrane transport	membrane	84
Tb927.8.3530	4.64955	0.00449	1408.4	189.2	879.694	glycerol-3-phosphate dehydrogenase [NAD+], glycosomal	0	NN Sum: 1, NN D: .38, HMM Prob: .95	NAD binding, glycerol-3-phosphate dehydrogenase [NAD+] activity, protein homodimerization activity	carbohydrate metabolic process, glycerol-3-phosphate catabolic process, glycerol-3-phosphate metabolic process, oxidation-reduction process	acidocalcisome, cytoplasm, glycerol-3-phosphate dehydrogenase complex, glycosome	NAD binding, glycerol-3-phosphate dehydrogenase [NAD+] activity, oxidoreductase activity, acting on CH-OH group of donors, oxidoreductase activity, acting on the CH-OH group of donors, NAD or NADP as acceptor, protein homodimerization activity	carbohydrate metabolic process, glycerol-3-phosphate catabolic process, glycerol-3-phosphate metabolic process, oxidation-reduction process	cytoplasm, glycerol-3-phosphate dehydrogenase complex	34
Tb927.1.5120	4.51535	0.0361	9.589	13.346	60.262	expression site-associated gene 1 (ESAG1) protein, putative	0	NN Sum: 4, NN D: .71, HMM Prob: .88	null	null	integral to membrane	null	null	null	14
Tb927.8.5465	4.50822	0.00399	167.065	101.97	459.704	flagellar calcium-binding protein, 24 kDa calflagin, 24 kDa calcimedin (Tb-24)	0	null	calcium ion binding	ciliary cell motility	bacterial-type flagellum	calcium ion binding	null	null	79
Tb927.8.5460	4.50481	0.00215	107.588	80.756	363.789	44 kDa calflagin, 44 kDa calcimedin, Flagellar calcium-binding protein 44 (Tb-44)	0	null	calcium ion binding	calcium ion transport, ciliary cell motility	motile cilium	calcium ion binding	null	null	79
Tb927.7.6000	4.48346	0.0111	271.597	397.79	1783.47	protein associated with differentiation 8, putative	13	null	null	null	null	null	transmembrane transport	integral to membrane	168
Tb927.8.5470	4.46759	0.00223	145.669	82.962	370.638	flagellar calcium-binding protein, 17 kDa calflagin, 17 kDa calcimedin (Tb-17)	0	null	calcium ion binding	calcium ion transport	cilium	calcium ion binding	null	null	79
Tb927.11.14790	4.30071	0.00581	33.932	124.392	534.972	DNA repair and recombination helicase protein PIF4 (TbPIF4)	0	null	ATP binding, ATP-dependent DNA helicase activity, magnesium ion binding	DNA recombination, chromosome organization, telomere maintenance	mitochondrion	null	null	null	33
Tb927.9.7410	4.2674	0.0131	5.107	2.794	11.921	expression site-associated gene 2 (ESAG2) protein, putative	0	NN Sum: 3, NN D: .57, HMM Prob: .99	null	null	integral to membrane	null	null	null	124
Tb927.7.4390	4.22684	0.00625	277.15	44.339	187.415	threonine synthase, putative	0	null	pyridoxal phosphate binding, threonine synthase activity	threonine biosynthetic process	null	catalytic activity, pyridoxal phosphate binding, threonine synthase activity	metabolic process, threonine biosynthetic process	null	32
Tb927.1.3830	4.1961	0.0149	33.209	31.974	134.164	glucose-6-phosphate isomerase, glycosomal (PGI)	0	null	glucose-6-phosphate isomerase activity	gluconeogenesis, glycolysis	glycosome	glucose-6-phosphate isomerase activity	gluconeogenesis, glycolysis	null	34
Tb11.01.6250	4.19382	0.0139	9.188	8.609	36.103	expression site-associated gene 11 (ESAG11) protein, putative	0	NN Sum: 4, NN D: .74, HMM Prob: .99	null	null	null	null	null	null	3
Tb927.4.2740	4.15908	0.00856	840.25	190.024	790.325	p25-alpha, putative	0	null	null	null	null	null	null	null	42
Tb927.3.1790	4.14503	0.00811	202.174	90.453	374.931	pyruvate dehydrogenase E1 beta subunit, putative	0	NN Sum: 2, NN D: .39, HMM Prob: .95	catalytic activity	metabolic process	acidocalcisome, mitochondrial inner membrane, mitochondrion	catalytic activity	metabolic process	null	32
Tb927.7.3520	4.12822	0.00345	709.637	159.215	657.274	mitochondrial pyruvate carrier protein 2, putative	2	null	pyruvate transmembrane transporter activity	pyruvate transport	mitochondrial membrane, mitochondrion	null	null	null	30
Tb927.10.2890	4.1063	0.00226	503.206	134.143	550.833	enolase	0	null	magnesium ion binding, phosphopyruvate hydratase activity	null	phosphopyruvate hydratase complex	magnesium ion binding, phosphopyruvate hydratase activity	glycolysis	phosphopyruvate hydratase complex	51
Tb927.11.3580	4.06005	0.00581	41.447	48.034	195.021	Thiamin pyrophosphokinase, vitamin B1 binding domain containing protein, putative	0	null	ATP binding, thiamine diphosphokinase activity	thiamine diphosphate biosynthetic process	null	ATP binding, thiamine diphosphokinase activity	thiamine diphosphate biosynthetic process	null	34
Tb927.11.14610	4.01393	0.0111	15.566	16.383	65.76	procyclin-associated gene 4 (PAG4) protein, putative	0	NN Sum: 4, NN D: .92, HMM Prob: 1	null	null	null	null	evasion or tolerance of host immune response	null	3
Tb927.2.3300	3.99854	0.00856	5.533	6.763	27.041	65 kDa invariant surface glycoprotein	1	NN Sum: 4, NN D: .84, HMM Prob: .99	null	plasma membrane organization	plasma membrane	null	null	null	48
Tb927.1.4650	3.89024	0.026	47.136	38.657	150.386	cyclin-like F-box protein 2 (CFB2)	0	null	null	mitochondrial DNA replication	null	protein binding	null	null	42
Tb927.9.12550	3.82606	0.0101	259.381	62.613	239.56	glycerol kinase, glycosomal (glk1)	0	null	ATP binding, glycerol kinase activity	carbohydrate metabolic process, glycerol-3-phosphate metabolic process	glycosome	glycerol kinase activity, phosphotransferase activity, alcohol group as acceptor	carbohydrate metabolic process, glycerol-3-phosphate metabolic process	null	47
Tb927.2.3270	3.70235	0.0101	15.676	17.799	65.899	65 kDa invariant surface glycoprotein	1	NN Sum: 4, NN D: .72, HMM Prob: .94	null	plasma membrane organization	plasma membrane	null	null	null	48
Tb927.2.3310	3.61591	0.0244	5.677	8.664	31.329	65 kDa invariant surface glycoprotein	1	NN Sum: 4, NN D: .84, HMM Prob: .99	null	plasma membrane organization	plasma membrane	null	null	null	48
Tb927.9.11600	3.48072	0.0076	615.309	74.002	257.58	Gim5B protein, glycosomal membrane protein (gim5B)	1	null	null	null	acidocalcisome, glycosome membrane	null	peroxisome fission	integral to peroxisomal membrane	39
Tb927.11.14620	3.47794	0.0266	29.241	29.172	101.457	expression site-associated gene 2 (ESAG2) protein, putative	0	NN Sum: 4, NN D: .65, HMM Prob: .98	null	null	integral to membrane	null	null	null	124
Tb927.7.4480	3.3961	0.0131	228.031	209.974	713.092	adenosine 5'-monophosphoramidase, putative	0	null	catalytic activity	null	null	catalytic activity	null	null	31
Tb927.6.3120	3.39038	0.0277	31.136	23.62	80.079	chaperone protein DNAj, putative	0	null	heat shock protein binding, unfolded protein binding	protein folding	null	heat shock protein binding	null	null	33
Tb927.11.14600	3.38795	0.0246	12.858	12.122	41.07	procyclin-associated gene 2-like protein, putative	0	NN Sum: 4, NN D: .66, HMM Prob: 1	null	evasion or tolerance of host immune response	null	null	evasion or tolerance of host immune response	null	33
Tb927.4.500	3.37341	0.00811	26.691	55.925	188.658	FHA domain containing protein, putative	0	null	null	null	intracellular	protein binding	null	null	32
Tb927.8.5440	3.35851	0.0116	134.551	108.27	363.627	24 kDa calflagin, 24 kDa calcimedin, Flagellar calcium-binding protein 24 (Tb-24)	0	null	calcium ion binding	null	bacterial-type flagellum, cilium	calcium ion binding	null	null	79
Tb927.3.3960	3.35364	0.0131	49.607	41.06	137.7	RNA-binding protein (DRBD6A)	0	null	RNA binding	RNA processing	null	nucleic acid binding	null	null	17
Tb927.5.1140	3.33504	0.0256	33.793	27.438	91.508	choline/ethanolamine kinase (C/EK1)	0	NN Sum: 0, NN D: .27, HMM Prob: .69	choline kinase activity, ethanolamine kinase activity	phosphatidylcholine biosynthetic process, phosphatidylethanolamine biosynthetic process	cytoplasm	phosphotransferase activity, alcohol group as acceptor, transferase activity, transferring phosphorus-containing groups	null	null	36
Tb927.11.10810	3.32563	0.0166	15.211	20.228	67.271	pumillio/PUF RNA binding protein 11 (puf11)	0	null	RNA binding	null	null	RNA binding, binding	null	null	32
Tb927.7.3500	3.26325	0.0473	71.26	82.524	269.297	glutathione-S-transferase/glutaredoxin, putative	0	NN Sum: 2, NN D: .46, HMM Prob: .97	electron carrier activity, protein disulfide oxidoreductase activity	cell redox homeostasis	acidocalcisome	electron carrier activity, protein disulfide oxidoreductase activity	cell redox homeostasis	null	34
Tb927.8.550	3.25656	0.0233	46.221	44.605	145.258	peptide methionine sulfoxide reductase, putative, peptide Met(O) reductase, putative, methionine-S-sulfoxide reductase, putative	0	null	peptide-methionine-(S)-S-oxide reductase activity	cellular protein modification process, oxidation-reduction process	null	oxidoreductase activity, acting on a sulfur group of donors, disulfide as acceptor	oxidation-reduction process, protein metabolic process	null	33
Tb927.8.2210	3.23611	0.0172	19.417	23.445	75.872	pteridine reductase (PTR1)	0	null	oxidoreductase activity, pteridine reductase activity	metabolic process	cytosol	null	null	null	32
Tb927.9.9750	3.18723	0.0374	57.743	41.646	132.735	membrane- trafficking protein, putative	4	null	null	protein transport	integral to membrane	null	protein transport	integral to membrane	24
Tb927.11.880	3.17196	0.0171	554.794	376.264	1193.49	cyclophilin type peptidyl-prolyl cis-trans isomerase, cyclophilin a (CYPA)	0	null	peptidyl-prolyl cis-trans isomerase activity	protein folding	acidocalcisome, cilium, cytosol	peptidyl-prolyl cis-trans isomerase activity	protein folding	null	99
Tb927.11.8970	3.14137	0.0137	225.669	108.399	340.523	ribose 5-phosphate isomerase, putative	0	null	ribose-5-phosphate isomerase activity	pentose-phosphate shunt, pentose-phosphate shunt, non-oxidative branch	null	ribose-5-phosphate isomerase activity	carbohydrate metabolic process, pentose-phosphate shunt	null	32
Tb927.10.8480	3.13186	0.0039	74.336	24.814	77.714	glucose transporter, putative	12	null	substrate-specific transmembrane transporter activity	transmembrane transport, transport	integral to membrane, membrane	substrate-specific transmembrane transporter activity, transmembrane transporter activity	transmembrane transport	integral to membrane, membrane	162
Tb927.1.580	3.06534	0.00856	684.919	223.963	686.523	phosphate-repressible phosphate permease, putative	10	NN Sum: 4, NN D: .65, HMM Prob: .51	inorganic phosphate transmembrane transporter activity, phosphate ion transmembrane transporter activity	null	membrane	inorganic phosphate transmembrane transporter activity	phosphate ion transport	membrane	109
Tb927.11.11980	3.06085	0.0307	48.403	48.214	147.577	corset-associated protein 15, cytoskeleton-associated protein 15 (CAP15)	0	null	null	cellular response to cold, cytokinesis after mitosis, microtubule cytoskeleton organization	microtubule cytoskeleton	null	null	null	4
Tb927.10.8460	3.03981	0.00399	88.396	26.471	80.467	glucose transporter, putative	12	null	substrate-specific transmembrane transporter activity	transmembrane transport, transport	integral to membrane, membrane	substrate-specific transmembrane transporter activity, transmembrane transporter activity	transmembrane transport	integral to membrane, membrane	162
Tb927.4.3520	2.99185	0.0248	106.745	198.027	592.467	Amastin surface glycoprotein, putative	4	NN Sum: 4, NN D: .66, HMM Prob: .97	null	null	null	null	null	null	73
Tb927.10.8470	2.9598	0.0051	109.269	27.55	81.542	glucose transporter, putative	12	null	substrate-specific transmembrane transporter activity	transmembrane transport, transport	integral to membrane, membrane	substrate-specific transmembrane transporter activity, transmembrane transporter activity	transmembrane transport	integral to membrane, membrane	162
Tb927.11.16430	2.92326	0.0175	127.463	166.509	486.75	18 kDa ER-associated protein (ERAP18)	0	null	null	null	endoplasmic reticulum, mitochondrion	null	null	null	31
Tb927.10.8450	2.92085	0.00535	122.447	27.329	79.823	glucose transporter 1E (THT1E)	12	null	glucose transmembrane transporter activity	glucose transport, transmembrane transport	integral to membrane, membrane	substrate-specific transmembrane transporter activity, transmembrane transporter activity	transmembrane transport	integral to membrane, membrane	162
Tb927.7.7040	2.91075	0.0215	172.668	87.347	254.246	methylthioadenosine phosphorylase, putative (MTAP)	0	null	transferase activity, transferring pentosyl groups	nucleoside metabolic process	null	catalytic activity, transferase activity, transferring pentosyl groups	nucleoside metabolic process	null	32
Tb927.2.6070	2.86539	0.0135	368.39	256.162	734.006	mitochondrial RNA binding complex 1 subunit (MRB6070)	0	null	RNA binding, zinc ion binding	cytidine to uridine editing, mRNA stabilization	intracellular, mitochondrion	zinc ion binding	null	intracellular	25
Tb927.3.4100	2.859	0.0123	72.514	85.518	244.497	Nodulin-like, putative	14	NN Sum: 4, NN D: .55, HMM Prob: .89	null	null	null	null	null	null	82
Tb927.10.4680	2.82299	0.0426	85.357	52.704	148.783	Mutt-Nudix-related hydrolase, putative	0	null	hydrolase activity	metabolic process	null	hydrolase activity	null	null	33
Tb927.10.8440	2.76781	0.0177	59.249	29.632	82.017	glucose transporter 1B (THT1-)	12	null	glucose transmembrane transporter activity	glucose transport, transmembrane transport	integral to membrane, membrane	substrate-specific transmembrane transporter activity, transmembrane transporter activity	transmembrane transport	integral to membrane, membrane	162
Tb927.9.5960	2.76218	0.0186	952.774	266.435	735.942	succinate dehydrogenase, putative	0	null	iron-sulfur cluster binding, oxidoreductase activity	null	acidocalcisome, mitochondrion	iron-sulfur cluster binding	null	null	61
Tb927.9.11580	2.74995	0.0104	518.664	88.972	244.667	Gim5A protein, glycosomal membrane protein (gim5A)	1	null	null	null	acidocalcisome, glycosome membrane	null	peroxisome fission	integral to peroxisomal membrane	39
Tb927.10.7570	2.72118	0.0374	261.104	121.667	331.079	dihydrolipoamide acetyltransferase E2 subunit, putative	0	NN Sum: 4, NN D: .6, HMM Prob: .37	dihydrolipoyllysine-residue acetyltransferase activity, pyruvate dehydrogenase activity	acetyl-CoA biosynthetic process from pyruvate	acidocalcisome, mitochondrial pyruvate dehydrogenase complex, mitochondrion	transferase activity, transferring acyl groups	metabolic process	null	33
Tb927.2.3290	2.71868	0.0127	7.694	9.388	25.524	65 kDa invariant surface glycoprotein	1	NN Sum: 4, NN D: .84, HMM Prob: .99	null	plasma membrane organization	plasma membrane	null	null	null	48
Tb927.9.7770	2.70266	0.00664	228.503	93.055	251.496	spermidine synthase (SpSyn)	0	null	spermidine synthase activity	null	null	catalytic activity	null	null	35
Tb927.10.5620	2.69245	0.0347	439.298	240.442	647.378	fructose-bisphosphate aldolase, glycosomal (ALD)	0	null	fructose-bisphosphate aldolase activity	glycolysis	acidocalcisome, glycosome	fructose-bisphosphate aldolase activity	glycolysis	null	47
Tb927.6.2540	2.68256	0.0227	39.137	56.968	152.82	DREV methyltransferase, putative	0	null	null	null	mitochondrial outer membrane, mitochondrion	null	null	null	33
Tb927.10.7140	2.6683	0.00811	37.324	51.87	138.405	membrane-bound acid phosphatase 2 (MBAP2)	1	NN Sum: 4, NN D: .78, HMM Prob: 1	acid phosphatase activity	null	integral to membrane, lysosomal membrane	acid phosphatase activity	null	null	66
Tb927.8.6390	2.66196	0.0286	84.164	53.722	143.005	lysophospholipase, putative, alpha/beta hydrolase, putative (TbLysoPLA)	0	null	hydrolase activity, acting on ester bonds	metabolic process	acidocalcisome	hydrolase activity	null	null	33
Tb927.7.7520	2.64048	0.0242	32.014	24.949	65.877	receptor-type adenylate cyclase GRESAG 4, putative	2	NN Sum: 4, NN D: .61, HMM Prob: .76	phosphorus-oxygen lyase activity	cyclic nucleotide biosynthetic process, intracellular signal transduction	integral to membrane	phosphorus-oxygen lyase activity	cyclic nucleotide biosynthetic process, intracellular signal transduction	null	563
Tb927.11.1470	2.64031	0.0145	27.509	21.074	55.643	65 kDa invariant surface glycoprotein-like protein	1	NN Sum: 4, NN D: .82, HMM Prob: 1	null	null	integral to membrane	null	null	null	4
Tb927.11.1330	2.63612	0.0457	184.43	69.596	183.462	Stress responsive A/B Barrel Domain, putative	0	NN Sum: 2, NN D: .51, HMM Prob: .33	null	null	null	null	null	null	33
Tb927.7.7500	2.62543	0.0252	213.367	49.671	130.407	thymine-7-hydroxylase, putative (TLP7)	0	null	ferrous iron binding, oxidoreductase activity	metabolic process	acidocalcisome	oxidoreductase activity, oxidoreductase activity, acting on paired donors, with incorporation or reduction of molecular oxygen, 2-oxoglutarate as one donor, and incorporation of one atom each of oxygen into both donors	oxidation-reduction process	null	46
Tb927.10.2560	2.60855	0.0314	1505.52	184.598	481.535	mitochondrial malate dehydrogenase (mMDH)	0	NN Sum: 1, NN D: .44, HMM Prob: .81	L-malate dehydrogenase activity, malate dehydrogenase activity, oxidoreductase activity	glycolysis, malate metabolic process, oxidation-reduction process, tricarboxylic acid cycle	acidocalcisome, mitochondrial inner membrane, mitochondrion	L-malate dehydrogenase activity, catalytic activity, oxidoreductase activity, oxidoreductase activity, acting on the CH-OH group of donors, NAD or NADP as acceptor	carbohydrate metabolic process, cellular carbohydrate metabolic process, malate metabolic process, oxidation-reduction process	null	95
Tb927.10.11930	2.6055	0.00732	46.245	46.849	122.065	beta-D-hydroxybutyrate dehydrogenase	0	NN Sum: 0, NN D: .19, HMM Prob: .55	3-hydroxybutyrate dehydrogenase activity	ketone body biosynthetic process	null	3-hydroxybutyrate dehydrogenase activity, oxidoreductase activity	metabolic process, oxidation-reduction process	null	46
Tb927.1.700	2.55142	0.0148	41.611	40.547	103.452	phosphoglycerate kinase (PGKC)	0	null	phosphoglycerate kinase activity	glycolysis	glycosome	phosphoglycerate kinase activity	glycolysis	null	52
Tb927.11.7060	2.54086	0.0248	138.259	66.981	170.19	acidocalcisomal pyrophosphatase	0	null	inorganic diphosphatase activity, magnesium ion binding, pyrophosphatase activity	metabolic process, phosphate-containing compound metabolic process	cytoplasm, membrane	inorganic diphosphatase activity, magnesium ion binding	phosphate-containing compound metabolic process	cytoplasm	38
Tb927.7.1110	2.54007	0.0457	108.721	65.095	165.344	asparagine synthetase a, putative	0	null	ATP binding, aminoacyl-tRNA ligase activity, aspartate-ammonia ligase activity	asparagine biosynthetic process, tRNA aminoacylation for protein translation, translation	cytoplasm	ATP binding, aminoacyl-tRNA ligase activity, aspartate-ammonia ligase activity, nucleotide binding	asparagine biosynthetic process, tRNA aminoacylation for protein translation	cytoplasm	32
Tb927.5.390	2.50914	0.0356	44.118	43.517	109.19	75 kDa invariant surface glycoprotein, putative	2	NN Sum: 4, NN D: .82, HMM Prob: 1	null	null	plasma membrane	null	null	null	23
Tb927.3.5080	2.50438	0.0358	14.713	18.779	47.029	PSP1 C-terminal conserved region, putative	0	null	null	null	null	null	null	null	11
Tb927.11.11870	2.4891	0.0242	68.668	49.746	123.824	ADP-ribosylglycohydrolase, putative	0	null	null	null	mitochondrion	null	null	null	32
Tb927.10.4780	2.47044	0.0139	21.843	27.95	69.05	GPI inositol deacylase precursor (GPIdeAc)	0	NN Sum: 4, NN D: .62, HMM Prob: .95	phosphatidylinositol deacylase activity	GPI anchor biosynthetic process	membrane	null	null	null	12
Tb927.9.7000	2.45373	0.0469	59.13	59.347	145.621	methyltransferase domain containing protein, putative	0	null	null	null	null	null	null	null	31
Tb927.11.4020	2.43862	0.0374	58.343	77.086	187.984	Complex1_LYR-like, putative	0	null	null	null	mitochondrion	null	null	null	30
Tb927.9.12820	2.43698	0.0462	85.4	98.707	240.547	dynein light chain, putative	0	null	ATPase activity, coupled	microtubule-based movement	dynein complex	null	null	null	30
Tb927.10.15790	2.42985	0.0338	167.799	120.284	292.272	CHCH domain containing protein, putative	0	null	null	null	mitochondrion	null	null	null	31
Tb927.11.8380	2.37432	0.0358	44.85	35.443	84.153	NADPH--cytochrome P450 reductase, putative (CPR)	1	NN Sum: 2, NN D: .62, HMM Prob: .13	FMN binding, electron carrier activity, iron ion binding, oxidoreductase activity	oxidation-reduction process	integral to membrane	FMN binding, oxidoreductase activity	oxidation-reduction process	null	34
Tb927.4.840	2.30554	0.0153	60.735	90.331	208.263	Histidine kinase-, DNA gyrase B-, and HSP90-like ATPase, putative	0	null	ATP binding, two-component sensor activity	peptidyl-histidine phosphorylation, signal transduction	null	ATP binding, protein histidine kinase activity, two-component sensor activity	peptidyl-histidine phosphorylation, signal transduction	null	32
Tb927.7.4650	2.30539	0.0406	16.471	17.849	41.149	SNF2 DNA repair protein, putative	0	null	ATP binding, DNA binding, helicase activity	null	null	ATP binding, DNA binding, helicase activity, nucleic acid binding	null	null	34
Tb927.2.3190	2.30133	0.0409	29.749	19.613	45.137	Got1/Sft2-like family, putative	3	null	null	null	null	null	vesicle-mediated transport	null	30
Tb927.5.1570	2.29867	0.0468	112.27	87.599	201.361	zinc finger CCCH domain containing protein 12 (ZC3H12)	0	null	RNA binding, zinc ion binding	null	cytosol	nucleic acid binding, zinc ion binding	null	null	31
Tb927.9.8570	2.29607	0.0197	53.481	67.933	155.979	COPI associated protein, putative	3	NN Sum: 3, NN D: .47, HMM Prob: .02	null	null	null	null	null	null	32
Tb927.6.4880	2.29199	0.0415	110.218	115.233	264.112	S-adenosylmethionine synthetase, putative (METK1)	0	null	ATP binding, methionine adenosyltransferase activity	one-carbon metabolic process	null	ATP binding, methionine adenosyltransferase activity	S-adenosylmethionine biosynthetic process	null	66
Tb927.6.2200	2.27858	0.013	137.994	111.621	254.337	DJ-1 family protein, putative	0	null	null	null	null	null	null	null	32
Tb927.8.4430	2.26175	0.0411	243.55	202.691	458.438	uridine phosphorylase	0	null	purine-nucleoside phosphorylase activity, uridine phosphorylase activity	nucleoside metabolic process	null	catalytic activity	nucleoside metabolic process	null	32
Tb927.6.4910	2.21965	0.0492	122.889	138.704	307.874	S-adenosylmethionine synthetase, putative (METK1)	0	null	ATP binding, methionine adenosyltransferase activity	one-carbon metabolic process	null	null	null	null	66
Tb927.7.7530	2.21709	0.0451	26.209	26.977	59.81	receptor-type adenylate cyclase GRESAG 4, putative	2	NN Sum: 4, NN D: .61, HMM Prob: .52	adenylate cyclase activity	cyclic nucleotide biosynthetic process, intracellular signal transduction	integral to membrane	phosphorus-oxygen lyase activity	cyclic nucleotide biosynthetic process, intracellular signal transduction	null	563
Tb927.6.4850	2.21652	0.0343	119.572	126.091	279.483	S-adenosylmethionine synthetase, putative (METK1)	0	null	ATP binding, methionine adenosyltransferase activity	one-carbon metabolic process	null	null	null	null	66
Tb927.11.2230	2.21524	0.0158	52.969	71.672	158.771	carnitine O-acetyltransferase, putative (CAT)	0	null	carnitine O-acetyltransferase activity	generation of precursor metabolites and energy	integral to membrane	transferase activity, transferring acyl groups	null	null	18
Tb927.5.1930	2.2073	0.0278	108.709	68.711	151.667	signal peptidase subunit, putative	1	NN Sum: 3, NN D: .59, HMM Prob: .81	peptidase activity	signal peptide processing	integral to membrane, signal peptidase complex	peptidase activity	signal peptide processing	integral to membrane, signal peptidase complex	10
Tb927.5.360	2.18176	0.024	111.101	106.696	232.784	75 kDa invariant surface glycoprotein (ISG75)	1	NN Sum: 4, NN D: .84, HMM Prob: 1	null	null	plasma membrane	null	null	null	23
Tb927.11.14740	2.14283	0.0177	51.192	56.97	122.077	YqaJ-like viral recombinase domain containing protein, putative	0	null	DNA binding	null	null	null	null	null	33
Tb927.6.2510	2.14135	0.0462	46.838	41.555	88.984	Flavinator of succinate dehydrogenase, putative	0	null	null	null	mitochondrion	null	null	null	31
Tb927.7.4180	2.13069	0.0433	231.274	104.978	223.676	fatty acid elongase, putative	5	null	fatty acid elongase activity	long-chain fatty acid biosynthetic process	integral to endoplasmic reticulum membrane	null	null	integral to membrane	89
Tb927.10.16140	2.11638	0.0163	28.333	44.794	94.8	Adenylate/guanylate cyclase, putative	0	null	null	null	null	null	null	null	1
Tb927.10.5080	2.11021	0.0433	33.825	25.836	54.519	GPI transamidase component Tta2 (TTA2)	6	NN Sum: 3, NN D: .64, HMM Prob: 1	GPI-anchor transamidase activity	null	GPI-anchor transamidase complex	null	null	null	33
Tb927.5.1830	2.10309	0.0451	341.405	292.815	615.818	lysosomal/endosomal membrane protein p67, lysosomal membrane glycoprotein, phospholipase B-like, putative (p67)	2	NN Sum: 4, NN D: .74, HMM Prob: 1	null	null	null	null	null	null	17
Tb927.9.1680	2.08889	0.038	52.986	54.395	113.626	Lys-63-specific deubiquitinase BRCC36, putative	0	null	enzyme regulator activity, metallopeptidase activity, ubiquitin-specific protease activity	double-strand break repair, histone H2A K63-linked deubiquitination, protein K63-linked deubiquitination	BRCA1-A complex, BRISC complex, nuclear ubiquitin ligase complex, nucleus	protein binding	null	null	32
Tb927.5.1810	2.07542	0.0366	400.846	365.294	758.138	lysosomal/endosomal membrane protein p67 (p67)	2	NN Sum: 4, NN D: .75, HMM Prob: 1	null	null	null	null	null	null	17
Tb927.1.3850	2.07421	0.0435	121.251	105.702	219.248	Sec61beta family, putative	1	null	null	null	null	null	null	null	5
Tb927.11.15280	2.06516	0.05	52.353	55.211	114.019	tRNA-sepcific adenosine deaminase (ADAT3)	0	null	hydrolase activity, zinc ion binding	null	null	catalytic activity, hydrolase activity, zinc ion binding	null	null	33
Tb927.10.10610	2.06187	0.0429	54.16	49.918	102.925	protein tyrosine phosphatase, putative	6	null	protein tyrosine phosphatase activity	null	membrane, mitochondrial inner membrane	null	null	null	32
Tb927.2.4930	2.06111	0.0192	131.152	67.567	139.262	esterase, putative	0	null	catalytic activity, hydrolase activity, acting on ester bonds	lipid metabolic process	null	null	null	null	19
Tb927.5.3220	2.04873	0.0215	65.322	46.223	94.699	signal peptidase type I, putative	0	null	peptidase activity	proteolysis, signal peptide processing	membrane	peptidase activity	signal peptide processing	membrane	32
Tb927.5.1360	2.01997	0.045	300.578	114.988	232.273	nucleoside 2-deoxyribosyltransferase (NDRT)	0	null	null	null	null	deoxyribonucleoside 5'-monophosphate N-glycosidase activity, nucleoside deoxyribosyltransferase activity	deoxyribonucleoside monophosphate catabolic process	null	45
Tb927.1.40	88.6204	0.014	0.132	0.011	0.979	hypothetical protein	0	null	null	null	null	null	null	null	1
Tb927.3.600	7.59758	0.00982	19.438	16.33	124.071	hypothetical protein	1	NN Sum: 4, NN D: .85, HMM Prob: 1	null	null	null	null	null	null	1
Tb927.2.3330	7.07751	0.0296	2.762	1.266	8.963	hypothetical protein	0	null	null	null	mitochondrion	null	null	null	1
Tb927.5.1440	5.72745	0.0197	11.958	13.107	75.067	hypothetical protein	0	null	null	null	null	protein binding	null	null	0
Tb927.8.970	5.46448	0.00648	31.616	65.672	358.862	hypothetical protein	0	NN Sum: 4, NN D: .84, HMM Prob: .99	null	null	null	null	null	null	10
Tb927.3.4830	5.08909	0.00847	22.813	24.523	124.797	hypothetical protein	0	null	null	null	null	null	null	null	4
Tb927.5.4010	4.81921	0.00927	21.689	25.467	122.728	hypothetical protein	0	NN Sum: 4, NN D: .85, HMM Prob: 1	null	null	null	null	null	null	2
Tb06.3A7.960	2.55345	0.0492	68.985	76.534	195.426	hypothetical protein	0	NN Sum: 4, NN D: .8, HMM Prob: 1	null	null	null	null	null	null	4
Tb927.3.2800	2.21358	0.0277	22.656	30.521	67.561	hypothetical protein	1	NN Sum: 3, NN D: .64, HMM Prob: .1	null	null	null	null	null	null	5
Tb927.8.5910	2.18081	0.0293	22.547	60.976	132.977	hypothetical protein	0	NN Sum: 4, NN D: .78, HMM Prob: 1	null	null	null	null	null	null	3
Tb927.4.3480	2.1677	0.0323	78.599	35.053	75.984	hypothetical protein	4	NN Sum: 4, NN D: .73, HMM Prob: 1	null	null	null	null	null	null	2
Tb927.7.420	34.9876	0.000706	6.663	8.348	292.072	hypothetical protein, conserved	0	NN Sum: 4, NN D: .76, HMM Prob: 1	null	null	null	null	null	null	2
Tb927.7.400	29.9215	0.000459	6.635	9.201	275.304	hypothetical protein, conserved	0	NN Sum: 4, NN D: .67, HMM Prob: 1	null	null	null	null	null	null	2
Tb927.7.440	29.1022	0.000459	11.283	16.039	466.777	hypothetical protein, conserved	0	NN Sum: 4, NN D: .9, HMM Prob: 1	null	null	null	null	null	null	7
Tb927.7.360	26.9111	0.00111	10.096	15.803	425.267	hypothetical protein, conserved	0	NN Sum: 4, NN D: .9, HMM Prob: 1	null	null	null	null	null	null	7
Tb927.7.380	22.1164	0.000255	12.545	22.489	497.376	hypothetical protein, conserved	0	NN Sum: 4, NN D: .9, HMM Prob: 1	null	null	null	null	null	null	7
Tb927.7.6490	16.9567	0.0051	47.993	20.605	349.386	hypothetical protein, conserved	0	NN Sum: 4, NN D: .58, HMM Prob: .99	null	null	null	null	null	null	3
Tb927.2.5350	16.6448	0.00661	42.137	30.464	507.073	hypothetical protein, conserved	2	NN Sum: 4, NN D: .72, HMM Prob: 1	null	null	integral to membrane	null	null	null	113
Tb927.3.1480	13.7871	0.0262	1.02	0.834	11.505	hypothetical protein, conserved	0	null	null	null	null	null	null	null	3
Tb927.7.6570	12.7716	0.0122	38.853	24.24	309.588	hypothetical protein, conserved	1	NN Sum: 4, NN D: .87, HMM Prob: 1	null	null	null	null	null	null	4
Tb927.2.5300	11.863	0.00664	49.097	40.926	485.507	hypothetical protein, conserved	2	NN Sum: 4, NN D: .71, HMM Prob: 1	null	null	integral to membrane	null	null	null	113
Tb927.2.5320	10.9597	0.00334	24.368	20.433	223.935	hypothetical protein, conserved	2	NN Sum: 4, NN D: .7, HMM Prob: 1	null	null	integral to membrane	null	null	null	113
Tb927.2.5290	10.7395	0.00307	43.773	45.428	487.875	hypothetical protein, conserved	2	NN Sum: 4, NN D: .74, HMM Prob: 1	null	null	integral to membrane	null	null	null	113
Tb927.2.5360	10.3348	0.00571	64.315	62.582	646.771	hypothetical protein, conserved	2	NN Sum: 3, NN D: .7, HMM Prob: 1	null	null	integral to membrane	null	null	null	113
Tb927.2.5310	10.137	0.00128	44.265	45.758	463.85	hypothetical protein, conserved	2	NN Sum: 3, NN D: .7, HMM Prob: .99	null	null	integral to membrane	null	null	null	113
Tb927.2.5330	9.51862	0.00154	32.676	30.344	288.833	hypothetical protein, conserved	2	NN Sum: 4, NN D: .68, HMM Prob: .99	null	null	integral to membrane	null	null	null	113
Tb927.2.5340	8.70791	0.00206	22.675	24.063	209.537	hypothetical protein, conserved	2	NN Sum: 4, NN D: .68, HMM Prob: .99	null	null	integral to membrane	null	null	null	113
Tb927.2.4920	8.00528	0.0051	66.749	58.887	471.408	hypothetical protein, conserved	2	NN Sum: 4, NN D: .73, HMM Prob: 1	null	null	integral to membrane	null	null	null	113
Tb927.7.6600	7.40208	0.0128	26.727	18.406	136.242	hypothetical protein, conserved	0	NN Sum: 3, NN D: .54, HMM Prob: .92	null	null	null	null	null	null	0
Tb927.11.5720	7.23906	0.000684	25.018	24.176	175.01	hypothetical protein, conserved	10	null	null	null	null	null	null	null	32
Tb927.5.170	5.81751	0.0457	50.431	15.348	89.29	hypothetical protein, conserved	0	null	null	null	null	null	null	null	4
Tb927.10.3040	5.64854	0.0293	482.485	242.118	1367.61	hypothetical protein, conserved	1	null	null	null	acidocalcisome, mitochondrial inner membrane, mitochondrion	null	null	null	28
Tb927.5.510	5.4582	0.00841	175.362	77.171	421.213	hypothetical protein, conserved	1	NN Sum: 0, NN D: .25, HMM Prob: .56	null	null	mitochondrial membrane, mitochondrion	null	null	null	31
Tb927.7.3590	5.42746	0.0046	275.982	110.699	600.814	hypothetical protein, conserved	2	null	null	null	mitochondrion	null	null	null	33
Tb927.6.370	4.89023	0.0221	47.743	40.723	199.143	hypothetical protein, conserved	2	NN Sum: 3, NN D: .65, HMM Prob: .97	null	null	integral to membrane	null	null	null	5
Tb927.2.4760	4.86779	0.00581	49.25	63.637	309.769	hypothetical protein, conserved	2	NN Sum: 4, NN D: .68, HMM Prob: .99	null	null	integral to membrane	null	null	null	113
Tb927.10.5700	4.83808	0.0221	10.422	11.533	55.797	hypothetical protein, conserved	0	NN Sum: 4, NN D: .82, HMM Prob: 1	null	null	null	null	null	null	1
Tb927.11.15410	4.68554	0.0105	20.918	31.816	149.076	hypothetical protein, conserved	0	null	null	null	null	null	null	null	33
Tb927.6.4020	4.35896	0.0283	197.008	80.759	352.024	hypothetical protein, conserved	0	null	null	null	null	null	null	null	32
Tb927.6.380	4.35797	0.00711	32.94	37.355	162.791	hypothetical protein, conserved	2	NN Sum: 3, NN D: .65, HMM Prob: .97	null	null	integral to membrane	null	null	null	5
Tb927.8.5640	4.09199	0.00951	251.466	136.12	557.004	hypothetical protein, conserved	0	null	sequence-specific DNA binding transcription factor activity	null	acidocalcisome, mitochondrion	null	null	null	35
Tb927.9.7100	3.81832	0.0051	32.284	30.982	118.3	hypothetical protein, conserved	1	null	null	null	null	null	null	null	5
Tb927.9.3100	3.7211	0.00561	99.653	57.377	213.506	hypothetical protein, conserved	0	null	null	null	mitochondrion	protein binding	null	null	25
Tb927.7.4260	3.57832	0.0142	45.926	30.872	110.468	hypothetical protein, conserved	1	NN Sum: 4, NN D: .86, HMM Prob: .99	null	null	null	null	null	null	4
Tb927.8.5480	3.55385	0.0127	48.482	48.639	172.856	hypothetical protein, conserved	0	null	null	null	mitochondrion	null	null	null	6
Tb927.3.3460	3.55088	0.0102	186.807	119.022	422.634	hypothetical protein, conserved	0	null	null	null	acidocalcisome	null	null	null	33
Tb927.6.5010	3.5075	0.0141	115.151	73.32	257.168	hypothetical protein, conserved	0	null	null	null	null	null	null	null	32
Tb927.4.3400	3.2034	0.00421	23.156	35.713	114.403	hypothetical protein, conserved	0	null	null	null	null	binding	null	null	12
Tb927.11.15270	3.19416	0.0144	68.838	72.951	233.017	hypothetical protein, conserved	0	null	nucleotidyltransferase activity	biosynthetic process	null	nucleotidyltransferase activity	biosynthetic process	null	33
Tb927.11.11180	3.1184	0.0438	29.042	47.832	149.158	hypothetical protein, conserved	0	null	null	null	null	null	null	null	7
Tb927.2.5500	3.07076	0.0334	110.699	144.647	444.176	hypothetical protein, conserved	0	null	null	null	null	null	null	null	0
Tb927.11.15660	3.06219	0.0137	56.273	58.237	178.333	hypothetical protein, conserved	0	null	null	null	null	null	null	null	29
Tb927.2.5630	3.04152	0.0444	113.857	146.614	445.93	hypothetical protein, conserved	0	null	null	null	null	null	null	null	0
Tb927.8.4340	2.99114	0.00951	23.84	27.727	82.936	hypothetical protein, conserved	4	NN Sum: 4, NN D: .73, HMM Prob: .32	null	null	null	null	null	null	32
Tb927.8.4520	2.9036	0.0258	56.438	28.901	83.916	hypothetical protein, conserved	4	NN Sum: 3, NN D: .46, HMM Prob: .11	null	null	null	null	null	null	30
Tb927.3.2360	2.89479	0.0166	29.801	24.167	69.957	hypothetical protein, conserved	1	NN Sum: 3, NN D: .65, HMM Prob: 1	null	null	null	null	null	null	10
Tb927.7.1810	2.72821	0.00927	128.207	76.225	207.959	hypothetical protein, conserved	0	null	null	null	null	null	null	null	40
Tb927.3.2920	2.72777	0.027	41.638	27.936	76.202	hypothetical protein, conserved	0	null	null	null	mitochondrion	null	null	null	32
Tb927.7.1850	2.63074	0.0126	125.213	79.105	208.104	hypothetical protein, conserved	0	null	null	null	null	null	null	null	40
Tb927.8.5270	2.55937	0.0338	72.913	55.968	143.243	hypothetical protein, conserved	0	null	null	null	null	null	null	null	11
Tb927.3.4460	2.51595	0.0172	43.95	60.863	153.127	hypothetical protein, conserved	0	null	null	null	null	protein binding	null	null	11
Tb927.10.990	2.49167	0.0344	22.78	16.434	40.948	hypothetical protein, conserved	0	NN Sum: 4, NN D: .81, HMM Prob: 1	null	null	null	null	null	null	4
Tb927.8.4650	2.48399	0.0471	57.356	58.894	146.293	hypothetical protein, conserved	0	null	zinc ion binding	null	intracellular	zinc ion binding	null	intracellular	29
Tb927.8.6720	2.48334	0.021	14.426	19.474	48.362	hypothetical protein, conserved	6	NN Sum: 4, NN D: .82, HMM Prob: .99	null	null	null	null	null	null	19
Tb927.7.6420	2.44459	0.0361	324.559	196.546	480.476	hypothetical protein, conserved	0	NN Sum: 4, NN D: .88, HMM Prob: 1	null	null	null	null	null	null	29
Tb927.11.6490	2.3967	0.0435	120.571	96.832	232.076	hypothetical protein, conserved	0	null	null	null	null	null	null	null	33
Tb927.7.6560	2.36379	0.0404	81.914	43.644	103.165	hypothetical protein, conserved	0	NN Sum: 4, NN D: .71, HMM Prob: 1	null	null	null	null	null	null	0
Tb927.6.350	2.30508	0.0366	15.659	11.262	25.96	hypothetical protein, conserved	0	null	zinc ion binding	null	intracellular	zinc ion binding	null	intracellular	3
Tb927.2.4700	2.30126	0.0306	294.818	97.58	224.557	hypothetical protein, conserved	2	null	null	null	mitochondrial inner membrane, mitochondrion	null	null	null	29
Tb927.6.4250	2.29791	0.024	80.779	87.768	201.682	hypothetical protein, conserved	0	NN Sum: 4, NN D: .75, HMM Prob: .99	null	null	null	null	null	null	8
Tb927.8.7720	2.26433	0.0492	30.304	20.737	46.955	hypothetical protein, conserved	1	null	null	null	integral to membrane	null	null	null	21
Tb927.7.4230	2.23459	0.0374	76.595	70.7	157.986	hypothetical protein, conserved	1	NN Sum: 4, NN D: .89, HMM Prob: 1	null	null	null	null	null	null	30
Tb927.9.2700	2.20863	0.0415	20.196	32.825	72.498	hypothetical protein, conserved	0	null	null	null	mitochondrion	null	null	null	4
Tb927.11.13550	2.1848	0.0162	15.336	16.798	36.701	hypothetical protein, conserved	6	null	null	null	null	protein binding	null	null	32
Tb927.4.3340	2.17365	0.0185	67.711	38.058	82.724	hypothetical protein, conserved	0	null	protein complex binding	null	null	null	null	null	11
Tb927.11.1230	2.17186	0.017	20.803	17.889	38.852	hypothetical protein, conserved	0	null	null	null	null	null	null	null	33
Tb927.9.8580	2.14557	0.018	149.798	116.456	249.864	hypothetical protein, conserved	0	null	null	null	null	null	null	null	30
Tb927.11.14540	2.12305	0.0377	17.295	17.757	37.7	hypothetical protein, conserved	0	null	null	null	null	null	null	null	30
Tb927.3.3010	2.08029	0.0463	39.135	57.849	120.342	hypothetical protein, conserved	1	null	null	null	null	null	null	null	26
Tb927.10.15820	2.04926	0.0366	39.88	36.805	75.423	hypothetical protein, conserved	0	NN Sum: 2, NN D: .37, HMM Prob: .77	null	null	null	null	null	null	33
Tb927.11.14060	2.01436	0.0403	49.226	57.785	116.4	hypothetical protein, conserved	0	null	null	null	null	null	null	null	8

## Sheet: PV to SG 2-Fold Down
Gene ID	FC PV to SG	FC Down PV to SG	P value PV to SG	MG - linear total RPKM	PV - linear total RPKM	SG - linear total RPKM	Product	[# TM Domains]	[SignalP Scores]	[Annotated GO Function Term]	[Annotated GO Process Term]	[Annotated GO Component Term]	[Predicted GO Function Term]	[Predicted GO Process Term]	[Predicted GO Component Term]	[Ortholog count]
Tb927.10.12760	0.0297547	33.6081	0.0258	474.311	1132.41	33.694	zinc finger protein family member, putative (ZC3H36)	0	null	RNA binding, nucleic acid binding, zinc ion binding	null	null	nucleic acid binding, zinc ion binding	null	null	35
Tb927.4.3880	0.0384099	26.035	0.000258	20.572	259.953	9.985	receptor-type adenylate cyclase GRESAG 4, putative	1	NN Sum: 1, NN D: .28, HMM Prob: .59	adenylate cyclase activity	cyclic nucleotide biosynthetic process, intracellular signal transduction	integral to membrane	phosphorus-oxygen lyase activity	cyclic nucleotide biosynthetic process, intracellular signal transduction	null	563
Tb927.4.3870	0.041032	24.3712	0.000119	24.424	285.187	11.702	receptor-type adenylate cyclase GRESAG 4, putative	1	NN Sum: 1, NN D: .29, HMM Prob: .59	adenylate cyclase activity	cyclic nucleotide biosynthetic process, intracellular signal transduction	integral to membrane	phosphorus-oxygen lyase activity	cyclic nucleotide biosynthetic process, intracellular signal transduction	null	563
Tb927.4.3860	0.0419069	23.8624	0.000363	15.483	191.896	8.042	receptor-type adenylate cyclase GRESAG 4, putative	1	null	adenylate cyclase activity	cyclic nucleotide biosynthetic process, intracellular signal transduction	integral to membrane	phosphorus-oxygen lyase activity	cyclic nucleotide biosynthetic process, intracellular signal transduction	null	563
Tb927.8.5120	0.0447925	22.3252	0.000258	667.628	374.307	16.766	cytochrome c	0	null	electron carrier activity, heme binding, iron ion binding	aerobic respiration	acidocalcisome, mitochondrion	electron carrier activity, heme binding, iron ion binding	null	null	46
Tb927.1.4100	0.0558586	17.9024	0.00951	318.755	234.743	13.112	cytochrome oxidase subunit IV (COXIV)	0	NN Sum: 4, NN D: .43, HMM Prob: .99	cytochrome-c oxidase activity	oxidation-reduction process	acidocalcisome, mitochondrial respiratory chain complex IV, mitochondrion	null	null	null	33
Tb927.6.190	0.06064	16.4908	0.00732	9.254	228.661	13.866	receptor-type adenylate cyclase GRESAG 4, putative	1	NN Sum: 4, NN D: .7, HMM Prob: 1	adenylate cyclase activity	cyclic nucleotide biosynthetic process, intracellular signal transduction	integral to membrane	phosphorus-oxygen lyase activity	cyclic nucleotide biosynthetic process, intracellular signal transduction	null	563
Tb927.6.3140	0.066716	14.9889	0.00206	89.077	479.126	31.965	Ubiquitin family, putative	0	null	null	null	null	protein binding	null	null	7
Tb927.11.15530	0.0781842	12.7903	0.000472	75.587	272.83	21.331	C-14 sterol reductase, putative	6	null	delta14-sterol reductase activity	ergosterol biosynthetic process	integral to membrane, membrane	null	null	membrane	34
Tb927.4.3750	0.0853573	11.7155	0.000927	10.877	131.162	11.196	receptor-type adenylate cyclase GRESAG 4, putative	2	NN Sum: 3, NN D: .63, HMM Prob: .96	adenylate cyclase activity	cyclic nucleotide biosynthetic process, intracellular signal transduction	integral to membrane	phosphorus-oxygen lyase activity	cyclic nucleotide biosynthetic process, intracellular signal transduction	null	563
Tb927.11.6990	0.109877	9.10107	0.000418	51.178	241.354	26.519	serine/threonine protein kinase, putative	0	null	ATP binding, protein serine/threonine kinase activity, protein tyrosine kinase activity	protein phosphorylation	null	ATP binding, protein kinase activity, transferase activity, transferring phosphorus-containing groups	protein phosphorylation	null	33
Tb927.6.3480	0.121676	8.21854	0.0227	13.318	55.717	6.779	RNA-binding protein, putative (DRBD5)	0	null	RNA binding, protein complex binding	RNA processing	null	nucleic acid binding	null	null	38
Tb927.3.1410	0.126929	7.87843	0.00542	1060.74	472.506	59.975	cytochrome oxidase subunit VII (COXVII)	0	null	null	null	acidocalcisome, mitochondrion	null	null	null	35
Tb927.9.6290	0.1272	7.86162	0.00334	950.651	3860.33	491.035	arginine kinase (AK)	0	null	ATP binding, arginine kinase activity, transferase activity, transferring phosphorus-containing groups	biological_process	cytosol	kinase activity, transferase activity, transferring phosphorus-containing groups	null	null	22
Tb927.8.8360	0.128586	7.77692	0.0126	16.732	106.736	13.725	receptor-type adenylate cyclase GRESAG 4, putative	0	NN Sum: 0, NN D: .24, HMM Prob: .52	adenylate cyclase activity	intracellular signal transduction	integral to membrane, mitochondrion	null	null	null	563
Tb927.6.430	0.144936	6.8996	0.000459	71.798	94.484	13.694	receptor-type adenylate cyclase GRESAG 4, putative	1	null	adenylate cyclase activity	cyclic nucleotide biosynthetic process, intracellular signal transduction	integral to membrane	phosphorus-oxygen lyase activity	cyclic nucleotide biosynthetic process, intracellular signal transduction	null	563
Tb927.5.4540	0.14981	6.67512	0.000986	27.728	225.247	33.744	receptor-type adenylate cyclase GRESAG 4, putative, adenylyl cyclase, putative, ATP pyrophosphate-lyase, putative	1	NN Sum: 3, NN D: .49, HMM Prob: .08	adenylate cyclase activity	cyclic nucleotide biosynthetic process, intracellular signal transduction	integral to membrane	phosphorus-oxygen lyase activity	cyclic nucleotide biosynthetic process, intracellular signal transduction	null	563
Tb927.5.1060	0.150283	6.65412	0.0366	111.069	123.597	18.575	mitochondrial processing peptidase, beta subunit, putative, metallo-peptidase, Clan ME, Family M16	0	null	catalytic activity, metalloendopeptidase activity, zinc ion binding	proteolysis	acidocalcisome, mitochondrion	catalytic activity, metal ion binding, metalloendopeptidase activity, zinc ion binding	proteolysis	null	65
Tb927.5.4550	0.15485	6.45785	0.00128	26.661	230.825	35.743	receptor-type adenylate cyclase GRESAG 4, putative, adenylyl cyclase, putative, ATP pyrophosphate-lyase, putative	1	NN Sum: 3, NN D: .49, HMM Prob: .08	adenylate cyclase activity	cyclic nucleotide biosynthetic process, intracellular signal transduction	integral to membrane	phosphorus-oxygen lyase activity	cyclic nucleotide biosynthetic process, intracellular signal transduction	null	563
Tb927.3.3340	0.165484	6.04287	0.00225	78.06	56.693	9.382	3', 5'-cyclic nucleotide phosphodiesterase, putative (PDED)	0	null	3',5'-cyclic-nucleotide phosphodiesterase activity	signal transduction	null	3',5'-cyclic-nucleotide phosphodiesterase activity	signal transduction	null	33
Tb927.11.16200	0.169366	5.90437	0.00154	483.871	442.976	75.025	cytoskeleton-associated protein 17, corset-associated protein 17 (CAP17)	0	null	null	cellular response to cold, cytokinesis after mitosis, microtubule cytoskeleton organization	microtubule cytoskeleton	null	null	null	2
Tb927.10.14830	0.180582	5.53765	0.00206	179.17	433.476	78.278	Mitochondrial ADP/ATP carrier protein 5b, putative (MCP5b)	3	null	transporter activity	transport	acidocalcisome, mitochondrial inner membrane, mitochondrion	null	null	null	58
Tb927.9.14160	0.180942	5.52663	0.00773	269.201	213.016	38.543	rieske iron-sulfur protein, mitochondrial precursor (RISP)	1	NN Sum: 3, NN D: .41, HMM Prob: .23	2 iron, 2 sulfur cluster binding, electron carrier activity, glutathione-disulfide reductase activity, ubiquinol-cytochrome-c reductase activity	aerobic respiration, oxidation-reduction process	acidocalcisome, mitochondrial inner membrane, mitochondrion, respiratory chain complex III	2 iron, 2 sulfur cluster binding, oxidoreductase activity, ubiquinol-cytochrome-c reductase activity	oxidation-reduction process	null	32
Tb927.5.440	0.1823	5.48547	0.0311	47.309	52.833	9.631	trans-sialidase, putative	1	NN Sum: 2, NN D: .41, HMM Prob: .92	exo-alpha-sialidase activity	pathogenesis	null	null	null	null	17
Tb927.11.8210	0.182908	5.46722	0.0463	18.619	118.055	21.593	RAD50 DNA repair-like protein	0	null	ATP binding, double-stranded DNA binding	double-strand break repair via nonhomologous end joining	chromosome, nucleus	ATP binding	DNA repair	Mre11 complex	34
Tb927.10.14840	0.183297	5.45564	0.00161	179.881	447.503	82.026	Mitochondrial ADP/ATP carrier protein 5a, putative (MCP5a)	3	null	transporter activity	transport	acidocalcisome, mitochondrial inner membrane, mitochondrion	null	null	null	58
Tb927.6.520	0.185519	5.39027	0.045	49682.3	6162.5	1143.26	EP3-2 procyclin, PARP A-beta, surface protein EP3-3 procyclin precursor, procyclic form specific polypeptide A-beta precursor	1	NN Sum: 4, NN D: .81, HMM Prob: 1	null	null	cell surface, integral to membrane, membrane	null	null	membrane	4
Tb927.10.16000	0.185615	5.38749	0.00302	24.997	155.672	28.895	receptor-type adenylate cyclase GRESAG 4, putative, expression site-associated gene 4 (ESAG4) protein, putative	2	NN Sum: 3, NN D: .36, HMM Prob: .81	adenylate cyclase activity	cyclic nucleotide biosynthetic process, intracellular signal transduction	mitochondrion	phosphorus-oxygen lyase activity	cyclic nucleotide biosynthetic process, intracellular signal transduction	null	563
Tb927.5.285b	0.186681	5.35674	0.00296	243.481	156.11	29.143	receptor-type adenylate cyclase, putative, expression site associated gene (ESAG) 4 protein, putative	1	NN Sum: 4, NN D: .92, HMM Prob: 1	phosphorus-oxygen lyase activity	cyclic nucleotide biosynthetic process, intracellular signal transduction	null	phosphorus-oxygen lyase activity	cyclic nucleotide biosynthetic process, intracellular signal transduction	null	563
Tb927.10.14820	0.188937	5.29278	0.00128	177.442	442.522	83.609	Mitochondrial ADP/ATP carrier protein 5c (MCP5c)	3	null	transporter activity	transport	acidocalcisome, mitochondrial inner membrane, mitochondrion	null	null	null	58
Tb927.5.320	0.190886	5.23873	0.00163	228.858	148.79	28.402	adenylyl cyclase, putative, receptor-type adenylate cyclase GRESAG 4, putative	1	NN Sum: 4, NN D: .92, HMM Prob: 1	adenylate cyclase activity	cyclic nucleotide biosynthetic process, intracellular signal transduction	integral to membrane	phosphorus-oxygen lyase activity	cyclic nucleotide biosynthetic process, intracellular signal transduction	null	563
Tb927.1.2600	0.192168	5.20379	0.00554	50.369	90.518	17.395	pumilio/PUF RNA binding protein 9 (PUF9)	0	null	mRNA binding	regulation of mRNA stability	null	RNA binding, binding	null	null	54
Tb927.9.10950	0.192791	5.18697	0.00927	63.702	54.616	10.529	chaperone protein DNAj, putative	0	null	heat shock protein binding, unfolded protein binding	null	null	heat shock protein binding	null	null	11
Tb927.2.4580	0.195767	5.10812	0.0076	165.073	295.718	57.892	UNC119 (unc119)	0	null	null	null	cilium	null	null	null	31
Tb927.11.5090	0.199324	5.01695	0.00182	165.108	89.178	17.775	aspartate aminotransferase, mitochondrial	0	null	L-alanine:2-oxoglutarate aminotransferase activity, pyridoxal phosphate binding, transaminase activity	L-methionine salvage from methylthioadenosine, biosynthetic process	mitochondrion	pyridoxal phosphate binding, transferase activity	biosynthetic process	null	67
Tb927.11.3980	0.203242	4.92025	0.00306	184.839	112.374	22.839	mitochondrial processing peptidase alpha subunit, putative, metallo-peptidase, Clan ME, Family M16	0	NN Sum: 0, NN D: .24, HMM Prob: .61	catalytic activity, metalloendopeptidase activity, zinc ion binding	proteolysis	acidocalcisome, mitochondrion	catalytic activity, metal ion binding, metalloendopeptidase activity, zinc ion binding	proteolysis	null	33
Tb927.10.2430	0.204636	4.88671	0.00384	39.129	155.584	31.838	receptor-type adenylate cyclase GRESAG 4, putative	1	NN Sum: 1, NN D: .32, HMM Prob: .65	adenylate cyclase activity	cyclic nucleotide biosynthetic process, intracellular signal transduction	integral to membrane	phosphorus-oxygen lyase activity	cyclic nucleotide biosynthetic process, intracellular signal transduction	null	563
Tb927.9.12700	0.211516	4.72777	0.00163	57.004	118.285	25.019	phospholipase A1, putative	2	NN Sum: 2, NN D: .52, HMM Prob: 0	1-alkyl-2-acetylglycerophosphocholine esterase activity, phosphatidylcholine 1-acylhydrolase activity	lipid catabolic process	extracellular region	1-alkyl-2-acetylglycerophosphocholine esterase activity	lipid catabolic process	null	33
Tb927.2.2160	0.211632	4.72519	0.0403	91.501	203.931	43.158	paraflagellar rod component, putative (PFC11)	0	null	null	intracellular protein transport	Golgi apparatus, acidocalcisome, endoplasmic reticulum	null	null	null	31
Tb927.1.2160	0.220319	4.53887	0.0104	238.171	2092.25	460.963	calpain-like protein fragment, putative	0	null	null	null	null	null	null	null	31
Tb927.10.10360	0.220605	4.533	0.0409	48.567	104.795	23.118	microtubule-associated protein, putative	0	null	microtubule binding	null	acidocalcisome, cytoplasm	null	null	null	39
Tb927.11.4180	0.226698	4.41115	0.00827	24.157	87.324	19.796	PSP1 C-terminal conserved region, putative	0	null	null	null	null	null	null	null	11
Tb927.11.6210	0.228528	4.37584	0.0127	95.664	93.279	21.317	sterol 14-alpha-demethylase (CYP51)	0	NN Sum: 4, NN D: .69, HMM Prob: .9	electron carrier activity, heme binding, iron ion binding, monooxygenase activity, oxidoreductase activity	metabolic process	acidocalcisome	electron carrier activity, heme binding, iron ion binding, oxidoreductase activity, acting on paired donors, with incorporation or reduction of molecular oxygen	oxidation-reduction process	null	33
Tb927.10.1400	0.229368	4.35981	0.00411	80.122	345.471	79.24	hypoxanthine-guanine phosphoribosyltransferase (HGPRT)	0	null	hypoxanthine phosphoribosyltransferase activity	purine ribonucleoside salvage	cytoplasm	hypoxanthine phosphoribosyltransferase activity	nucleoside metabolic process, purine ribonucleoside salvage	cytoplasm	69
Tb927.8.1890	0.230557	4.33732	0.0263	412.457	230.785	53.209	cytochrome c1, heme protein, mitochondrial precursor	0	null	electron carrier activity, heme binding, iron ion binding	oxidation-reduction process	acidocalcisome, mitochondrial respiratory chain, mitochondrion	electron carrier activity, heme binding, iron ion binding	null	null	32
Tb927.9.5590	0.231892	4.31235	0.0366	19.599	72.579	16.83	DNA topoisomerase ii (TOP2)	0	null	ATP binding, DNA topoisomerase (ATP-hydrolyzing) activity	DNA topological change	chromosome, mitochondrion, nucleus	ATP binding, DNA binding, DNA topoisomerase (ATP-hydrolyzing) activity	DNA topological change	chromosome	33
Tb927.10.4280	0.236523	4.22791	0.00836	488.052	260.822	61.691	ubiquinol-cytochrome c reductase complex 14kD subunit, putative	0	null	ubiquinol-cytochrome-c reductase activity	mitochondrial electron transport, ubiquinol to cytochrome c	mitochondrion	ubiquinol-cytochrome-c reductase activity	mitochondrial electron transport, ubiquinol to cytochrome c	null	32
Tb927.11.10370	0.236535	4.22771	0.0391	30.784	45.185	10.688	glycosyl hydrolase-like protein	1	null	hydrolase activity, hydrolyzing O-glycosyl compounds	carbohydrate metabolic process	null	hydrolase activity, hydrolyzing O-glycosyl compounds	carbohydrate metabolic process	null	31
Tb927.10.7180	0.240402	4.15971	0.0128	381.033	139.347	33.499	cysteine-rich, acidic integral membrane protein precursor (CRAM)	1	NN Sum: 4, NN D: .71, HMM Prob: .96	null	null	flagellar pocket, integral to membrane	null	null	null	18
Tb927.10.1470	0.242799	4.11864	0.0056	88.686	353.116	85.736	hypoxanthine-guanine phosphoribosyltransferase (HGPRT)	0	null	hypoxanthine phosphoribosyltransferase activity	purine ribonucleoside salvage	cytoplasm	hypoxanthine phosphoribosyltransferase activity	nucleoside metabolic process, purine ribonucleoside salvage	cytoplasm	69
Tb927.10.880	0.244778	4.08533	0.0197	34.832	145.858	35.703	thymidine kinase, putative	0	null	ATP binding, thymidine kinase activity	nucleobase-containing small molecule interconversion	mitochondrion	ATP binding, thymidine kinase activity	null	null	37
Tb927.9.5040	0.252103	3.96663	0.00982	258.394	224.957	56.712	cAMP-specific phosphodiesterase (PDEB1)	0	null	3',5'-cyclic-nucleotide phosphodiesterase activity	cell proliferation, signal transduction	acidocalcisome, cytoplasm	3',5'-cyclic-nucleotide phosphodiesterase activity, catalytic activity, protein binding	signal transduction	null	79
Tb927.8.6090	0.254366	3.93135	0.0076	82.133	166.92	42.459	ubiquitin-conjugating enzyme E2, putative, ubiquitin-protein ligase, putative, ubiquitin carrier protein, putative	0	null	ATP binding, ubiquitin-protein ligase activity	cellular protein modification process, post-translational protein modification, protein ubiquitination, regulation of protein metabolic process	null	acid-amino acid ligase activity	null	null	31
Tb927.10.8900	0.255393	3.91553	0.0115	41.793	65.607	16.756	choline/ethanolamine phosphotransferase (CEPT)	8	null	diacylglycerol cholinephosphotransferase activity, ethanolaminephosphotransferase activity	phosphatidylethanolamine biosynthetic process, phospholipid biosynthetic process	membrane, mitochondrion	phosphotransferase activity, for other substituted phosphate groups	phospholipid biosynthetic process	membrane	55
Tb927.9.15460	0.2556	3.91236	0.0142	84.289	120.891	30.9	calcium motive p-type ATPase, putative	8	null	ATP binding, ATPase activity, coupled to transmembrane movement of ions, phosphorylative mechanism, calcium-transporting ATPase activity	ATP biosynthetic process, cation transport, metabolic process	integral to membrane, plasma membrane	ATP binding, ATPase activity, coupled to transmembrane movement of ions, phosphorylative mechanism, catalytic activity, hydrolase activity, acting on acid anhydrides, catalyzing transmembrane movement of substances, metal ion binding, nucleotide binding	cation transport, metabolic process	membrane	33
Tb927.10.11700	0.259766	3.84962	0.00625	83.917	142.277	36.959	guanylate kinase, putative	0	null	guanylate kinase activity	nucleobase-containing small molecule interconversion	null	protein binding	null	null	31
Tb927.5.1550	0.259862	3.84819	0.0065	35.872	111.419	28.954	mitochondrial carrier protein (MCP23)	0	null	null	transport	mitochondrial inner membrane, mitochondrion	null	null	null	33
Tb927.7.5780	0.2607	3.83583	0.0148	50.169	232.001	60.483	thioredoxin, putative	1	NN Sum: 4, NN D: .87, HMM Prob: .98	null	cell redox homeostasis	null	null	cell redox homeostasis	null	28
Tb927.8.2160	0.261248	3.82779	0.0124	55.777	78.758	20.575	multidrug resistance protein A, p-glycoprotein (PGPA)	11	null	ATP binding, ATPase activity, coupled to transmembrane movement of substances	response to drug, transport	ATP-binding cassette (ABC) transporter complex, integral to membrane	ATP binding, ATPase activity, ATPase activity, coupled to transmembrane movement of substances, nucleoside-triphosphatase activity, nucleotide binding	transmembrane transport, transport	integral to membrane	236
Tb927.7.2200	0.262218	3.81362	0.0295	121.299	327.694	85.927	Tim10/DDP family zinc finger, putative	0	null	null	protein import into mitochondrial inner membrane	mitochondrial intermembrane space protein transporter complex, mitochondrion	null	protein import into mitochondrial inner membrane, protein targeting to mitochondrion	mitochondrial intermembrane space protein transporter complex	25
Tb927.6.450	0.263924	3.78897	0.0156	8305.82	682.425	180.108	EP3-2 procyclin, PARP, procyclin PARP A, procyclin B1- alpha, procyclic acidic repetitive protein A.beta, procyclic form specific polypeptide B1-alpha precursor	1	NN Sum: 4, NN D: .79, HMM Prob: 1	null	null	cell surface, integral to membrane, membrane	null	null	membrane	5
Tb927.3.5250	0.266622	3.75063	0.0355	76.154	101.433	27.044	Zinc finger CCCH domain-containing protein 8 (ZC3H8)	0	null	RNA binding	null	null	nucleic acid binding, zinc ion binding	null	null	12
Tb927.11.1480	0.267626	3.73656	0.00421	266.274	93.998	25.156	receptor-type adenylate cyclase GRESAG 4, putative	1	NN Sum: 3, NN D: .5, HMM Prob: .97	adenylate cyclase activity	cyclic nucleotide biosynthetic process, intracellular signal transduction	integral to membrane	phosphorus-oxygen lyase activity	cyclic nucleotide biosynthetic process, intracellular signal transduction	null	563
Tb927.11.4610	0.269384	3.71217	0.0463	55.661	152.402	41.055	Flagellum matrix protein 458, protein kinase A regulatory subunit (PKA-R)	0	null	cAMP-dependent protein kinase regulator activity	cilium movement involved in cell motility, intracellular signal transduction, modulation of development of symbiont involved in interaction with host, protein phosphorylation, quorum sensing involved in interaction with host, regulation of protein phosphorylation	cAMP-dependent protein kinase complex, cilium	null	null	null	33
Tb927.7.3580	0.270114	3.70214	0.00376	88.029	109.671	29.624	protein kinase, putative	0	null	ATP binding, protein serine/threonine kinase activity, protein tyrosine kinase activity	protein phosphorylation	null	ATP binding, protein kinase activity, transferase activity, transferring phosphorus-containing groups	protein phosphorylation	null	100
Tb927.7.3600	0.27083	3.69235	0.0468	27.294	410.937	111.294	emp24/gp25L/p24 family/GOLD, putative	1	null	null	transport	integral to membrane	null	transport	integral to membrane	32
Tb927.6.5020	0.273827	3.65193	0.00796	212.521	656.452	179.755	cyclin 7, putative, CYC2-like cyclin, putative (CYC7)	0	null	null	null	null	protein kinase binding	regulation of cyclin-dependent protein kinase activity	null	31
Tb927.9.3170	0.274168	3.6474	0.0131	891.217	525.362	144.038	cytochrome oxidase subunit V (COXV)	0	null	null	null	acidocalcisome, mitochondrion	null	null	null	29
Tb927.9.12040	0.276899	3.61142	0.0154	34.654	52.11	14.429	poly A polymerase regulatory subunit, putative	0	null	mRNA (nucleoside-2'-O-)-methyltransferase activity	7-methylguanosine mRNA capping	null	null	null	null	33
Tb927.8.4010	0.277056	3.60938	0.0198	67.641	65.042	18.02	flagellum-adhesion glycoprotein (fla1)	2	NN Sum: 4, NN D: .9, HMM Prob: .99	null	null	cilium, flagellar pocket, integral to membrane	null	null	null	39
Tb927.10.5190	0.278613	3.58921	0.00979	107.97	164.514	45.836	Kinesin associated protein, putative	0	null	null	null	null	null	null	null	3
Tb927.11.6870	0.278857	3.58607	0.0293	234.819	455.548	127.033	14-3-3 protein	0	null	protein domain specific binding, protein phosphorylated amino acid binding	DNA damage checkpoint, endocytosis, regulation of mitosis	eukaryotic translation initiation factor 4F complex, nucleus	protein domain specific binding	null	null	67
Tb927.6.480	0.278974	3.58456	0.0149	13116.8	780.59	217.764	EP3-2 procyclin, PARP A-beta, surface protein EP3-2, surface protein EP3-2 procyclin precursor, procyclic form specific polypeptide A-beta precursor	1	NN Sum: 4, NN D: .79, HMM Prob: 1	null	null	cell surface, integral to membrane, membrane	null	null	membrane	5
Tb927.1.2260	0.279642	3.576	0.024	472.28	325.45	91.009	calpain-like protein fragment, putative	0	null	null	null	null	null	null	null	40
Tb927.8.1640	0.280277	3.5679	0.0241	89.681	191.127	53.568	MSP-B, putative	0	NN Sum: 4, NN D: .84, HMM Prob: 1	metalloendopeptidase activity, zinc ion binding	cell adhesion, proteolysis	membrane	metalloendopeptidase activity, zinc ion binding	cell adhesion, proteolysis	membrane	550
Tb927.6.1520	0.285874	3.49804	0.0296	685.882	199.205	56.948	Aquaglyceroporin 1 (AQP1)	6	null	drug transmembrane transporter activity, glycerol channel activity, water channel activity	detection of osmotic stimulus, drug transmembrane transport, glycerol transport, hypotonic response, response to drug	acidocalcisome, membrane	transporter activity	transmembrane transport, transport, water transport	integral to membrane, membrane	91
Tb927.7.2420	0.286161	3.49454	0.0468	40.192	42.212	12.079	glycogen synthase kinase-3 alpha, putative	0	null	ATP binding, protein kinase activity, protein serine/threonine kinase activity, protein tyrosine kinase activity	protein phosphorylation	null	ATP binding, protein kinase activity, transferase activity, transferring phosphorus-containing groups	protein phosphorylation	null	11
Tb927.11.15240	0.28788	3.47367	0.0248	66.064	156.739	45.122	Ras-related protein RAB2B, putative (RAB2B)	0	null	GTP binding, GTPase activity	intracellular protein transport, nucleocytoplasmic transport, small GTPase mediated signal transduction	acidocalcisome, intracellular, mitochondrial outer membrane	GTP binding, GTPase activity	GTP catabolic process, intracellular protein transport, nucleocytoplasmic transport, protein transport, signal transduction, small GTPase mediated signal transduction	intracellular, membrane	36
Tb927.2.2340	0.287926	3.47311	0.00492	18.992	22.88	6.588	Glycerophosphoryl diester phosphodiesterase family, putative	0	null	glycerophosphodiester phosphodiesterase activity, phospholipase C activity	glycerol metabolic process, intracellular signal transduction, lipid metabolic process	null	glycerophosphodiester phosphodiesterase activity, phospholipase C activity, phosphoric diester hydrolase activity	glycerol metabolic process, intracellular signal transduction, lipid metabolic process	null	33
Tb927.11.14880	0.290232	3.44552	0.0242	92.492	360.343	104.583	Paraflagellar Rod Proteome Component 9, putative (PFC9)	0	null	null	null	cilium	null	null	null	33
Tb927.11.3750	0.290843	3.43828	0.0347	39.323	102.837	29.909	NADH-cytochrome b5 reductase, putative (B5R)	1	NN Sum: 4, NN D: .82, HMM Prob: 1	cytochrome-b5 reductase activity, electron carrier activity	oxidation-reduction process	integral to membrane	oxidoreductase activity	oxidation-reduction process	null	34
Tb927.5.330	0.293606	3.40593	0.00651	171.334	111.864	32.844	adenylyl cyclase, putative, ATP pyrophosphate-lyase, putative, receptor-type adenylate cyclase GRESAG 4, putative	1	NN Sum: 4, NN D: .93, HMM Prob: 1	adenylate cyclase activity	cyclic nucleotide biosynthetic process, intracellular signal transduction	integral to membrane	phosphorus-oxygen lyase activity	cyclic nucleotide biosynthetic process, intracellular signal transduction	null	563
Tb927.11.15910	0.293815	3.4035	0.00571	209.899	457.913	134.542	iron superoxide dismutase	0	null	metal ion binding, superoxide dismutase activity	oxidation-reduction process, superoxide metabolic process	null	metal ion binding, superoxide dismutase activity	oxidation-reduction process, superoxide metabolic process	null	84
Tb927.6.1640	0.294165	3.39945	0.0106	27.236	107.18	31.529	single strand-specific nuclease, putative	0	NN Sum: 4, NN D: .7, HMM Prob: .98	endonuclease activity, nucleic acid binding	DNA catabolic process	null	endonuclease activity, hydrolase activity, acting on ester bonds, nucleic acid binding	DNA catabolic process	null	99
Tb927.8.6500	0.294364	3.39715	0.0462	38.367	99.57	29.31	cell division cycle protein 20, putative (CDC20)	0	null	null	mitotic cell cycle, regulation of cell cycle	null	protein binding	null	null	32
Tb927.1.1530	0.295978	3.37863	0.0149	25.578	21.73	6.431	protein kinase, putative	0	null	ATP binding, protein kinase activity, protein serine/threonine kinase activity, protein tyrosine kinase activity, signal transducer activity	protein phosphorylation, regulation of transcription, DNA-dependent, signal transduction	null	ATP binding, protein kinase activity, signal transducer activity, transferase activity, transferring phosphorus-containing groups	protein phosphorylation, regulation of transcription, DNA-dependent, signal transduction	null	35
Tb927.2.1820	0.296724	3.37013	0.0198	30.504	33.127	9.83	protein kinase, putative	0	null	ATP binding, calcium ion binding, protein kinase activity, protein serine/threonine kinase activity, protein tyrosine kinase activity	protein phosphorylation	null	ATP binding, calcium ion binding, protein kinase activity, transferase activity, transferring phosphorus-containing groups	protein phosphorylation	null	35
Tb927.11.12800	0.297197	3.36477	0.0104	40.421	261.906	77.838	ribonucleoside-diphosphate reductase small chain (RNR2)	1	null	ribonucleoside-diphosphate reductase activity, thioredoxin disulfide as acceptor, transition metal ion binding	deoxyribonucleoside diphosphate metabolic process	null	oxidoreductase activity, ribonucleoside-diphosphate reductase activity, thioredoxin disulfide as acceptor, transition metal ion binding	deoxyribonucleoside diphosphate metabolic process, oxidation-reduction process	null	64
Tb927.8.3630	0.298796	3.34676	0.0202	43.781	271.721	81.189	folate transporter, putative, expression site-associated gene 10 (ESAG10) protein, putative	12	null	biopterin transporter activity	biopterin transport	integral to membrane	null	null	null	325
Tb927.10.890	0.299206	3.34218	0.0244	26.103	38.927	11.647	kinesin, putative	0	null	ATP binding, microtubule motor activity, motor activity	microtubule-based movement	kinesin complex, microtubule associated complex	ATP binding, microtubule motor activity	microtubule-based movement	null	11
Tb927.11.17040	0.301155	3.32055	0.00887	103.715	97.044	29.225	expression site-associated gene 4 (ESAG4) protein, putative, receptor-type adenylate cyclase, putative	1	null	adenylate cyclase activity	cAMP-mediated signaling, cyclic nucleotide biosynthetic process	cilium, membrane	phosphorus-oxygen lyase activity	cyclic nucleotide biosynthetic process, intracellular signal transduction	null	563
Tb927.8.1620	0.305356	3.27486	0.00625	107.051	221.454	67.622	MSP-B, putative	0	NN Sum: 4, NN D: .83, HMM Prob: 1	metalloendopeptidase activity, zinc ion binding	cell adhesion, proteolysis	membrane	null	null	null	550
Tb927.8.710	0.306394	3.26377	0.038	65.052	129.099	39.555	RNA-binding protein, putative (DRBD17)	0	null	RNA binding	RNA processing	null	nucleic acid binding	null	null	32
Tb927.1.2230	0.308607	3.24037	0.00868	1191.79	783.026	241.647	calpain-like protein fragment, putative	0	null	null	null	null	null	null	null	40
Tb927.7.6680	0.308758	3.23878	0.0051	43.976	68.931	21.283	protein kinase, putative	0	null	ATP binding, protein tyrosine kinase activity	protein phosphorylation	null	ATP binding, protein kinase activity, transferase activity, transferring phosphorus-containing groups	protein phosphorylation	null	33
Tb927.8.1610	0.310591	3.21967	0.004	104.985	221.115	68.676	MSP-B, putative	0	NN Sum: 4, NN D: .83, HMM Prob: 1	metalloendopeptidase activity, zinc ion binding	cell adhesion, proteolysis	membrane	metalloendopeptidase activity, zinc ion binding	cell adhesion, proteolysis	membrane	550
Tb927.7.6310	0.312167	3.20341	0.0152	37.644	78.262	24.431	polo-like protein kinase, protein kinase (PLK)	0	null	ATP binding, polo kinase kinase activity, protein serine/threonine kinase activity, protein tyrosine kinase activity	mitotic cell cycle, protein phosphorylation	nucleus	ATP binding, protein binding, protein kinase activity, transferase activity, transferring phosphorus-containing groups	protein phosphorylation	null	35
Tb927.6.2860	0.31258	3.19918	0.0435	24.166	127.01	39.701	WD domain, G-beta repeat, putative	0	null	null	null	null	protein binding	null	null	32
Tb927.10.16190	0.313146	3.1934	0.00812	35.652	84.498	26.46	expression site-associated gene 4 (ESAG4) protein, putative	1	null	adenylate cyclase activity	cyclic nucleotide biosynthetic process, intracellular signal transduction	integral to membrane	phosphorus-oxygen lyase activity	cyclic nucleotide biosynthetic process, intracellular signal transduction	null	563
Tb927.7.2680	0.316401	3.16055	0.0439	97.527	82.651	26.151	zinc finger protein family member, putative (ZC3H22)	0	null	RNA binding, zinc ion binding	null	null	nucleic acid binding, zinc ion binding	null	null	31
Tb927.8.1630	0.316471	3.15984	0.0056	104.328	214.805	67.98	MSP-B, putative	0	NN Sum: 4, NN D: .83, HMM Prob: 1	metalloendopeptidase activity, zinc ion binding	cell adhesion, proteolysis	membrane	metalloendopeptidase activity, zinc ion binding	cell adhesion, proteolysis	membrane	550
Tb927.7.2580	0.318983	3.13496	0.038	19.302	105.929	33.79	zinc finger protein family member, putative (ZC3H19)	0	null	RNA binding	null	null	null	null	null	11
Tb927.9.12500	0.319204	3.1328	0.0233	194.494	79.027	25.226	hypothetical protein, conserved (POMP7)	0	NN Sum: 1, NN D: .35, HMM Prob: .6	null	null	mitochondrial outer membrane, mitochondrion	null	null	null	34
Tb927.11.15210	0.31953	3.12959	0.0329	68.009	244.188	78.025	TLR4 regulator and MIR-interacting MSAP, putative	1	NN Sum: 3, NN D: .61, HMM Prob: .78	null	null	null	null	null	null	33
Tb927.5.3510	0.319952	3.12547	0.0302	34.368	127.726	40.866	structural maintenance of chromosome 3 , putative (SMC3)	0	null	ATP binding	chromosome organization	chromosome	ATP binding, protein binding	chromosome organization	chromosome	35
Tb927.10.9080	0.320094	3.12409	0.0381	5157.46	1729.27	553.53	pteridine transporter, putative	11	null	biopterin transporter activity	biopterin transport	null	null	null	null	325
Tb927.11.2710	0.322876	3.09716	0.00732	25.632	65.085	21.014	cell division cycle 45 (CDC45), putative	0	null	null	DNA-dependent DNA replication initiation	null	null	DNA-dependent DNA replication initiation	null	33
Tb927.8.2550	0.323132	3.09471	0.00592	36.288	128.29	41.454	mitochondrial DNA primase (PRI1)	0	null	DNA primase activity	mitochondrial DNA replication	kinetoplast, mitochondrial matrix	hydrolase activity, acting on acid anhydrides	null	null	32
Tb927.10.8850	0.324495	3.08171	0.0366	32.202	98.734	32.039	A distinct subfamily of CDD/CDA-like deaminases, putative	0	null	RNA binding, catalytic activity	null	null	catalytic activity	null	null	32
Tb927.5.760	0.325163	3.07538	0.012	55.851	99.418	32.327	cell cycle sequence binding phosphoprotein (RBP33), putative	0	null	phosphoprotein binding	null	null	null	null	null	34
Tb927.5.4380	0.32739	3.05446	0.05	30.622	104.079	34.074	kinetoplastid-specific phospho-protein phosphatase, putative	0	null	hydrolase activity, protein serine/threonine phosphatase activity	protein dephosphorylation	null	hydrolase activity	null	null	35
Tb927.9.6310	0.328489	3.04425	0.0115	82.007	78.126	25.664	ABC transporter, putative	7	null	ATP binding, ATPase activity, coupled to transmembrane movement of substances	transport	integral to membrane, internal side of plasma membrane, membrane	ATP binding, ATPase activity, nucleoside-triphosphatase activity, nucleotide binding	null	membrane	63
Tb927.8.4840	0.330367	3.02693	0.0314	18.726	55.371	18.293	kinesin, putative	0	null	ATP binding, microtubule motor activity, motor activity	microtubule-based movement	kinesin complex, microtubule associated complex	ATP binding, microtubule motor activity	microtubule-based movement	null	29
Tb927.8.1550	0.333763	2.99613	0.027	101.234	156.513	52.238	paraflagellar rod component, putative (PFC3)	0	null	null	null	acidocalcisome	calmodulin binding	null	microtubule-based flagellum	32
Tb927.10.15730	0.335461	2.98097	0.0381	27.061	33.549	11.255	SPRY domain/Ankyrin repeats (3 copies), putative	0	null	null	null	null	protein binding	null	null	36
Tb927.11.5010	0.335641	2.97938	0.0107	20.523	72.006	24.168	TFIIF-stimulated CTD phosphatase, putative	0	null	null	null	null	protein binding	null	null	33
Tb927.3.870	0.338317	2.95581	0.0142	27.115	99.372	33.619	Histone RNA hairpin-binding protein RNA-binding domain containing protein, putative	0	null	null	null	null	null	null	null	30
Tb927.9.2320	0.340013	2.94106	0.0138	109.83	34.873	11.857	methyltransferase domain containing protein, putative (POMP1)	1	NN Sum: 2, NN D: .41, HMM Prob: .75	methyltransferase activity	metabolic process	acidocalcisome, mitochondrial outer membrane	null	null	null	33
Tb927.11.3250	0.342817	2.91701	0.0372	42.971	86.265	29.573	dynein heavy chain, putative	0	null	ATP binding, ATPase activity, microtubule motor activity	microtubule-based movement	acidocalcisome, dynein complex	ATP binding, ATPase activity, microtubule motor activity, nucleoside-triphosphatase activity, nucleotide binding	microtubule-based movement	dynein complex	462
Tb927.6.2890	0.346023	2.88998	0.0241	47.388	116.927	40.459	single strand-specific nuclease, putative	1	NN Sum: 4, NN D: .86, HMM Prob: .98	endonuclease activity, nucleic acid binding	DNA catabolic process	null	endonuclease activity, hydrolase activity, acting on ester bonds, nucleic acid binding	DNA catabolic process	null	99
Tb927.2.3620	0.346565	2.88547	0.0374	21.734	75.346	26.112	GTP-binding elongation factor Tu family, putative	0	null	GTP binding, GTPase activity, translation elongation factor activity	translational elongation	null	GTP binding, GTPase activity	null	null	33
Tb927.2.1810	0.348023	2.87338	0.0471	38.249	109.304	38.04	transcription silencer (ISWI)	0	null	ATP binding, DNA binding, helicase activity, hydrolase activity, acting on acid anhydrides, in phosphorus-containing anhydrides, nucleosome binding	ATP-dependent chromatin remodeling, modulation of development of symbiont involved in interaction with host, quorum sensing involved in interaction with host	chromatin remodeling complex, nucleus	ATP binding, DNA binding, helicase activity, hydrolase activity, acting on acid anhydrides, in phosphorus-containing anhydrides, nucleic acid binding, nucleosome binding	ATP-dependent chromatin remodeling, chromatin remodeling	chromatin remodeling complex, nucleus	35
Tb927.9.9990	0.349751	2.85918	0.0316	52.853	107.793	37.701	kinetoplastid-specific dual specificity phosphatase, putative	0	null	protein tyrosine/serine/threonine phosphatase activity	protein dephosphorylation	null	phosphatase activity, protein tyrosine/serine/threonine phosphatase activity	dephosphorylation, protein dephosphorylation	null	33
Tb927.10.8320	0.350211	2.85542	0.0451	1095.45	500.445	175.262	cytochrome oxidase subunit IX (COXIX)	1	null	null	null	mitochondrion	null	null	null	30
Tb927.8.870	0.350926	2.8496	0.0286	41.594	51.859	18.199	serine/threonine kinase, putative, protein kinase, putative	0	null	ATP binding, protein serine/threonine kinase activity, protein tyrosine kinase activity	protein phosphorylation	null	ATP binding, protein kinase activity, transferase activity, transferring phosphorus-containing groups	protein phosphorylation	null	34
Tb927.11.14040	0.352696	2.8353	0.0283	18.726	55.519	19.581	RIC1, putative	0	null	null	null	null	null	null	null	30
Tb927.10.3260	0.353011	2.83277	0.0222	70.483	117.122	41.345	Long-chain-fatty-acid--CoA ligase 5 (EC 6.2.1.3) (Long-chain acyl-CoA synthetase 5) (LACS 5), putative	0	null	catalytic activity, long-chain fatty acid-CoA ligase activity	fatty acid elongation	acidocalcisome	catalytic activity	metabolic process	null	168
Tb927.8.2770	0.35968	2.78025	0.0214	38.229	28.246	10.159	inositol 1,4,5-trisphosphate receptor (IP3R)	5	null	inositol 1,4,5-trisphosphate-sensitive calcium-release channel activity	ion transport	acidocalcisome, endoplasmic reticulum, membrane	calcium channel activity, ion channel activity	calcium ion transmembrane transport, ion transport, transmembrane transport	membrane	22
Tb927.9.1340	0.360653	2.77275	0.016	21.838	88.354	31.865	Myosin-like protein (TbMlp-2)	0	null	null	null	intracellular, nuclear pore	null	null	null	36
Tb927.9.2030	0.361686	2.76483	0.0262	15.249	43.911	15.882	AAA ATPase domain containing protein, putative	0	null	null	null	null	null	null	null	34
Tb927.11.12410	0.362349	2.75977	0.0142	61.43	78.432	28.42	kinetoplastid kinetochore protein 10 (kkt10)	0	null	ATP binding, protein serine/threonine kinase activity, protein tyrosine kinase activity	cell proliferation, mitotic cell cycle, protein phosphorylation	null	ATP binding, protein kinase activity, transferase activity, transferring phosphorus-containing groups	protein phosphorylation	null	66
Tb927.6.760	0.363443	2.75147	0.0368	48.785	26.877	9.768	receptor-type adenylate cyclase GRESAG 4, putative	1	null	adenylate cyclase activity	cyclic nucleotide biosynthetic process, intracellular signal transduction	integral to membrane	phosphorus-oxygen lyase activity	cyclic nucleotide biosynthetic process, intracellular signal transduction	null	563
Tb927.9.10310	0.366551	2.72813	0.0273	187.871	399.155	146.311	mitochondrial carrier protein (MCP11)	1	null	null	transport	acidocalcisome, mitochondrial inner membrane, mitochondrion	null	null	null	49
Tb927.7.3220	0.369294	2.70787	0.0283	64.43	287.69	106.242	ChaC-like protein, putative	0	null	null	null	null	null	null	null	27
Tb927.6.640	0.377425	2.64954	0.0198	34.507	34.529	13.032	kinetoplastid-specific phospho-protein phosphatase, putative	0	null	protein serine/threonine phosphatase activity	protein dephosphorylation	null	hydrolase activity	null	null	35
Tb927.10.7710	0.377487	2.6491	0.0481	72.182	171.991	64.925	40S ribosomal protein S8, putative	0	null	structural constituent of ribosome	translation	intracellular, ribosome	null	null	null	32
Tb927.10.12740	0.37806	2.64508	0.0471	80.151	127.906	48.356	Zinc finger CCCH domain-containing protein 35 (ZC3H35)	0	null	RNA binding, nucleic acid binding, zinc ion binding	null	null	nucleic acid binding, zinc ion binding	null	null	34
Tb927.11.16400	0.384571	2.6003	0.0163	41.109	164.626	63.31	kinetoplast-associated protein 3, putative (KAP3)	0	null	DNA binding	DNA metabolic process, DNA packaging	kinetoplast, mitochondrial matrix, mitochondrion	null	null	null	30
Tb927.7.2700	0.384795	2.59879	0.0286	278.712	151.638	58.35	NADH-cytochrome b5 reductase, putative (B5R)	0	NN Sum: 1, NN D: .37, HMM Prob: .84	electron carrier activity, oxidoreductase activity	null	acidocalcisome, mitochondrion	oxidoreductase activity	oxidation-reduction process	null	90
Tb927.10.11020	0.384847	2.59844	0.0233	33.088	100.018	38.492	DNA mismatch repair protein MSH2, putative (MSH2)	0	null	ATP binding, damaged DNA binding, mismatched DNA binding	DNA metabolic process, mismatch repair	MutSalpha complex, MutSbeta complex	ATP binding, mismatched DNA binding	mismatch repair	MutSalpha complex, MutSbeta complex	33
Tb927.1.4300	0.386165	2.58956	0.0228	51.079	65.833	25.423	chaperone protein DNAj, putative	0	null	heat shock protein binding, unfolded protein binding, zinc ion binding	protein folding	null	heat shock protein binding, protein binding, zinc ion binding	null	null	33
Tb927.10.1270	0.392606	2.54708	0.0429	23.61	50.885	19.978	mismatch repair protein, putative	0	null	ATP binding, damaged DNA binding, mismatched DNA binding, transporter activity	mismatch repair, transport	membrane	ATP binding, mismatched DNA binding	mismatch repair	null	38
Tb927.10.5350	0.393837	2.53912	0.0221	28.864	48.13	18.955	dynein heavy chain, putative	0	null	ATP binding, ATPase activity, microtubule motor activity	microtubule-based movement	dynein complex	microtubule motor activity	microtubule-based movement	dynein complex	462
Tb927.10.5880	0.396927	2.51936	0.0126	85.062	142.847	56.7	Proteophosphoglycan, putative	0	null	null	null	null	null	null	null	4
Tb927.5.2440	0.398465	2.50963	0.0153	26.493	41.222	16.425	WW domain containing protein, putative	0	null	null	null	null	protein binding	null	null	36
Tb927.10.11450	0.399339	2.50414	0.0461	64.497	60.452	24.141	TFIIF-stimulated CTD phosphatase, putative	0	null	null	null	null	protein binding	null	null	32
Tb927.5.3810	0.399405	2.50372	0.00559	80.459	122.383	48.881	orotidine-5-phosphate decarboxylase/orotate phosphoribosyltransferase, putative, OMPDCase-OPRTase, putative	0	null	orotate phosphoribosyltransferase activity, orotidine-5'-phosphate decarboxylase activity	'de novo' pyrimidine nucleobase biosynthetic process, nucleoside metabolic process, pyrimidine ribonucleotide biosynthetic process	acidocalcisome, glycosome	catalytic activity, orotate phosphoribosyltransferase activity, orotidine-5'-phosphate decarboxylase activity	'de novo' pyrimidine nucleobase biosynthetic process, metabolic process, nucleoside metabolic process, pyrimidine nucleotide biosynthetic process	null	34
Tb927.7.5920	0.39944	2.5035	0.0348	24.405	75.94	30.333	mercaptopyruvate sulfurtransferase, putative (MST)	0	null	3-mercaptopyruvate sulfurtransferase activity	cyanide metabolic process, cysteine biosynthetic process via cystathionine	cytosol	null	null	null	34
Tb927.9.15660	0.399645	2.50222	0.0435	70.848	32.298	12.908	expression site-associated gene 4 (ESAG4) protein, putative, receptor-type adenylate cyclase, putative	2	NN Sum: 4, NN D: .64, HMM Prob: .81	adenylate cyclase activity	cyclic nucleotide biosynthetic process, intracellular signal transduction	integral to membrane	phosphorus-oxygen lyase activity	cyclic nucleotide biosynthetic process, intracellular signal transduction	null	563
Tb927.11.5310	0.400252	2.49843	0.00799	40.146	44.121	17.66	PPPDE putative peptidase domain containing protein, putative	0	null	null	null	null	null	null	null	60
Tb927.11.14240	0.401046	2.49348	0.0248	26.632	58.789	23.577	WD domain, G-beta repeat, putative	0	null	null	null	null	protein binding	null	null	33
Tb927.11.13500	0.404021	2.47512	0.0306	125.161	179.379	72.473	par1	0	null	calmodulin binding	null	acidocalcisome, motile cilium	calmodulin binding	null	microtubule-based flagellum	33
Tb927.11.5450	0.406523	2.45988	0.0106	104.346	285.428	116.033	malic enzyme	0	null	NAD binding, NADP+ binding, malic enzyme activity, oxidoreductase activity, acting on the CH-OH group of donors, NAD or NADP as acceptor	malate metabolic process	acidocalcisome, mitochondrion	NAD binding, malate dehydrogenase (oxaloacetate-decarboxylating) activity, malic enzyme activity, oxidoreductase activity, acting on the CH-OH group of donors, NAD or NADP as acceptor	malate metabolic process, oxidation-reduction process	null	65
Tb927.6.770	0.406919	2.45749	0.0252	40.791	22.644	9.214	receptor-type adenylate cyclase GRESAG 4, putative	1	null	adenylate cyclase activity	cyclic nucleotide biosynthetic process, intracellular signal transduction	integral to membrane	phosphorus-oxygen lyase activity	cyclic nucleotide biosynthetic process, intracellular signal transduction	null	563
Tb927.10.1900	0.408355	2.44885	0.0409	19.966	38.098	15.557	DNA topoisomerase IA, putative	0	null	DNA binding, DNA topoisomerase type I activity	DNA modification, DNA topological change	chromosome	DNA binding, DNA topoisomerase activity	DNA topological change	chromosome	74
Tb927.9.3120	0.408451	2.44828	0.00887	101.099	81.413	33.253	protein kinase, putative	2	null	ATP binding, protein serine/threonine kinase activity, protein tyrosine kinase activity	protein phosphorylation	integral to membrane	ATP binding, protein kinase activity, transferase activity, transferring phosphorus-containing groups	protein phosphorylation	null	34
Tb927.9.14120	0.41085	2.43398	0.0107	62.539	82.533	33.909	NLI interacting factor-like phosphatase, putative	0	null	RNA binding	null	null	protein binding	null	null	31
Tb927.6.3430	0.412249	2.42572	0.0441	12.94	21.026	8.668	protein kinase, putative	0	null	ATP binding, protein serine/threonine kinase activity, protein tyrosine kinase activity	protein phosphorylation	null	ATP binding, protein kinase activity, transferase activity, transferring phosphorus-containing groups	protein phosphorylation	null	32
Tb927.6.3580	0.412319	2.42531	0.014	21.225	67.593	27.87	ATP-dependent DEAD/H DNA helicase recQ, putative	0	null	ATP binding, ATP-dependent helicase activity, helicase activity, nucleic acid binding	DNA recombination, nucleobase-containing compound metabolic process	null	ATP binding, ATP-dependent helicase activity, helicase activity, nucleic acid binding	null	null	34
Tb927.6.800	0.414253	2.41399	0.0286	45.213	24.553	10.171	receptor-type adenylate cyclase GRESAG 4, putative	2	null	adenylate cyclase activity	cyclic nucleotide biosynthetic process, intracellular signal transduction	integral to membrane	phosphorus-oxygen lyase activity	cyclic nucleotide biosynthetic process, intracellular signal transduction	null	563
Tb927.8.7590	0.41511	2.409	0.024	9.612	39.149	16.251	receptor-type adenylate cyclase GRESAG 4, putative	1	NN Sum: 4, NN D: .69, HMM Prob: .99	adenylate cyclase activity, isomerase activity	cyclic nucleotide biosynthetic process, intracellular signal transduction	chloroplast, integral to membrane	isomerase activity, phosphorus-oxygen lyase activity	cyclic nucleotide biosynthetic process, intracellular signal transduction	chloroplast	563
Tb927.10.3110	0.415355	2.40758	0.0214	22.925	63.381	26.326	DNA primase large subunit, putative (pril)	0	null	DNA primase activity	DNA replication, synthesis of RNA primer	alpha DNA polymerase:primase complex	DNA primase activity, nucleotidyltransferase activity	DNA replication, synthesis of RNA primer	null	33
Tb927.7.1910	0.41669	2.39987	0.0323	30.115	70.58	29.41	pyridoxal phosphate containing glycine decarboxylase, putative (GCVP)	0	null	glycine dehydrogenase (decarboxylating) activity	glycine decarboxylation via glycine cleavage system, oxidation-reduction process	mitochondrion	glycine dehydrogenase (decarboxylating) activity, lyase activity	cellular amino acid metabolic process, glycine metabolic process, oxidation-reduction process	null	59
Tb927.10.12260	0.417179	2.39705	0.0319	439.929	61.5	25.657	cytosolic nonspecific dipeptidase, putative	0	null	hydrolase activity, metallopeptidase activity, protein dimerization activity	proteolysis	acidocalcisome	hydrolase activity	metabolic process	null	68
Tb927.10.13630	0.419714	2.38258	0.0167	74.787	177.913	74.672	glucosidase, putative	0	NN Sum: 4, NN D: .9, HMM Prob: 1	hydrolase activity, hydrolyzing O-glycosyl compounds	carbohydrate metabolic process	null	carbohydrate binding, catalytic activity, hydrolase activity, hydrolyzing O-glycosyl compounds	carbohydrate metabolic process	null	37
Tb927.3.3080	0.420922	2.37573	0.00856	40.768	57.302	24.12	serine/threonine-protein kinase Nek, putative	0	null	ATP binding, protein kinase activity, protein serine/threonine kinase activity, protein tyrosine kinase activity	protein phosphorylation	null	ATP binding, protein kinase activity, transferase activity, transferring phosphorus-containing groups	protein phosphorylation	null	34
Tb927.5.3680	0.422021	2.36955	0.0409	25.761	56.69	23.924	GPI-GlcNAc transferase complex, PIG-H component, putative	2	null	null	null	null	phosphatidylinositol N-acetylglucosaminyltransferase activity	null	null	35
Tb927.6.780	0.422984	2.36416	0.0204	38.728	24.665	10.433	receptor-type adenylate cyclase GRESAG 4, putative	1	null	adenylate cyclase activity	cyclic nucleotide biosynthetic process, intracellular signal transduction	integral to membrane	phosphorus-oxygen lyase activity	cyclic nucleotide biosynthetic process, intracellular signal transduction	null	563
Tb927.10.8580	0.42477	2.35421	0.0338	71.858	168.673	71.647	ADP-ribosylation factor-like protein	0	null	GTP binding	intracellular protein transport, small GTPase mediated signal transduction	intracellular	GTP binding	intracellular protein transport, protein transport, small GTPase mediated signal transduction	intracellular	6
Tb927.1.1890	0.425918	2.34787	0.0275	19.447	36.854	15.697	Replication Factor C Subunit 1-related protein	0	null	null	null	null	null	null	null	35
Tb927.7.2820	0.426978	2.34204	0.0474	102.281	602.517	257.261	histone H2A, putative	0	null	DNA binding	chromosome organization, nucleosome assembly	nucleosome, nucleus	DNA binding	nucleosome assembly	nucleosome, nucleus	142
Tb927.8.6350	0.427391	2.33978	0.0277	31.01	132.466	56.615	CYC2-like cyclin, putative (CYC11)	0	null	null	null	null	protein kinase binding	regulation of cyclin-dependent protein kinase activity	null	33
Tb927.4.2410	0.427954	2.3367	0.0444	75.075	92.874	39.746	Glycosyl hydrolase family 65 central catalytic domain/Haloacid dehalogenase-like hydrolase, putative	0	null	catalytic activity	carbohydrate metabolic process	null	catalytic activity	carbohydrate metabolic process	null	35
Tb927.10.15250	0.428296	2.33483	0.0426	114.329	152.388	65.267	paraflagellar rod component, putative (PFC15)	0	null	null	null	acidocalcisome, mitochondrion	protein binding	null	null	33
Tb927.8.3410	0.428645	2.33293	0.0463	15.011	19.165	8.215	Inositol hexakisphosphate, putative	0	null	null	null	null	null	null	null	35
Tb927.5.3860	0.429443	2.3286	0.0479	39.252	77.962	33.48	tubulin tyrosine ligase, putative	0	null	tubulin-tyrosine ligase activity	cellular protein modification process	null	tubulin-tyrosine ligase activity	cellular protein modification process	null	39
Tb927.10.7880	0.430082	2.32514	0.0221	48.493	99.442	42.768	Sperm tail/Sperm tail C-terminal domain containing protein, putative	0	null	null	null	null	null	null	null	34
Tb927.3.4260	0.430298	2.32397	0.0346	78.484	106.388	45.778	Thioesterase superfamily, putative	0	NN Sum: 1, NN D: .42, HMM Prob: .85	null	null	mitochondrion	null	null	null	31
Tb927.6.790	0.430345	2.32372	0.0435	51.03	28.01	12.054	receptor-type adenylate cyclase GRESAG 4, putative	1	null	adenylate cyclase activity	cyclic nucleotide biosynthetic process, intracellular signal transduction	integral to membrane	phosphorus-oxygen lyase activity	cyclic nucleotide biosynthetic process, intracellular signal transduction	null	563
Tb927.10.11250	0.431517	2.31741	0.0179	48.916	125.476	54.145	BRE1 E3 ubiquitin ligase, putative	0	null	null	null	null	null	null	null	36
Tb927.10.5930	0.432018	2.31472	0.0296	157.474	392.907	169.743	protein kinase, putative	0	null	ATP binding, protein serine/threonine kinase activity, protein tyrosine kinase activity	modulation of development of symbiont involved in interaction with host, protein phosphorylation, quorum sensing involved in interaction with host	null	ATP binding, phospholipid binding, protein binding, protein kinase activity, transferase activity, transferring phosphorus-containing groups	protein phosphorylation	null	51
Tb927.10.15610	0.434271	2.30271	0.0296	36.66	50.697	22.016	zinc finger protein, putative	0	null	zinc ion binding	null	null	metal ion binding	null	null	11
Tb927.1.2490	0.435831	2.29447	0.0306	714.812	1583.59	690.176	histone H3, putative	0	null	DNA binding	nucleosome assembly	nucleosome, nucleus	null	null	null	117
Tb927.4.3910	0.437208	2.28724	0.0366	42.57	47.167	20.622	Kinesin-13 4a, putative (KIN13-4a)	0	null	ATP binding, microtubule motor activity, motor activity	microtubule-based movement	cilium, microtubule associated complex	ATP binding, microtubule motor activity	microtubule-based movement	null	43
Tb927.11.12420	0.439508	2.27527	0.0314	69.825	85.464	37.562	protein kinase, putative, kinetoplastid kinetochore protein 19 (kkt19)	0	null	ATP binding, protein serine/threonine kinase activity, protein tyrosine kinase activity	protein phosphorylation	null	ATP binding, protein kinase activity, transferase activity, transferring phosphorus-containing groups	protein phosphorylation	null	66
Tb927.10.350	0.443331	2.25565	0.0131	50.301	77.222	34.235	protein kinase, putative	0	null	ATP binding, protein kinase activity, protein serine/threonine kinase activity, protein tyrosine kinase activity	protein phosphorylation	null	ATP binding, protein kinase activity, transferase activity, transferring phosphorus-containing groups	protein phosphorylation	null	63
Tb927.11.5050	0.445903	2.24264	0.0248	112.988	127.866	57.016	fumarate hydratase, class I (FHm)	0	null	fumarate hydratase activity	fumarate metabolic process, generation of precursor metabolites and energy	mitochondrion	fumarate hydratase activity, hydro-lyase activity, lyase activity	generation of precursor metabolites and energy	null	66
Tb927.10.7700	0.446004	2.24213	0.0334	122.08	116.154	51.805	ABC transporter, putative	5	null	ATP binding, ATPase activity, coupled to transmembrane movement of substances	transport	acidocalcisome, integral to membrane, internal side of plasma membrane, membrane	ATP binding, ATPase activity, nucleoside-triphosphatase activity, nucleotide binding	null	membrane	66
Tb927.11.14680	0.446796	2.23816	0.0252	27.625	49.649	22.183	phosphatidylinositol 3-related kinase, putative (ATR)	1	null	1-phosphatidylinositol-3-kinase activity, phosphotransferase activity, alcohol group as acceptor	growth	null	phosphotransferase activity, alcohol group as acceptor, protein binding, transferase activity, transferring phosphorus-containing groups	null	null	34
Tb927.11.5740	0.450787	2.21834	0.0409	20.016	39.934	18.002	formin-like protein	0	null	actin binding	actin cytoskeleton organization, cellular component organization	mitochondrion	actin binding, protein binding	actin cytoskeleton organization, cellular component organization	null	36
Tb927.11.8160	0.452197	2.21143	0.0334	33.258	49.096	22.201	dynein heavy chain, putative	0	null	ATP binding, ATPase activity, microtubule motor activity	microtubule-based movement	acidocalcisome, dynein complex	microtubule motor activity	microtubule-based movement	dynein complex	462
Tb927.10.12860	0.453146	2.20679	0.0253	33.665	56.097	25.42	pre-RNA processing PIH1/Nop17, putative	0	null	null	null	null	null	null	null	33
Tb927.2.2970	0.454379	2.20081	0.00927	66.54	44.756	20.336	mitochondrial carrier protein (MCP13)	0	null	null	transport	acidocalcisome, mitochondrial inner membrane, mitochondrion	null	null	null	34
Tb927.11.510	0.455277	2.19646	0.0114	255.61	156.751	71.365	RNA-binding protein, UBP2 (UBP2)	0	null	RNA binding, mRNA binding	RNA processing	cytoplasm, nucleus	nucleic acid binding	null	null	9
Tb927.8.3050	0.460814	2.17007	0.036	40.879	87.656	40.393	Chitobiase/beta-hexosaminidase C-terminal domain containing protein, putative	1	NN Sum: 3, NN D: .58, HMM Prob: .01	null	null	acidocalcisome	null	null	null	33
Tb927.11.15110	0.462679	2.16132	0.0333	32.264	47.086	21.786	Vitamin B6 photo-protection and homoeostasis, putative	0	NN Sum: 0, NN D: .22, HMM Prob: .69	null	null	null	null	null	null	36
Tb927.11.11210	0.463353	2.15818	0.0247	80.239	125.533	58.166	paraflagellar rod component, putative (PFC17)	0	null	null	null	null	null	null	null	33
Tb927.4.4730	0.465694	2.14733	0.0248	4113.76	1203.32	560.379	amino acid transporter, putative (AATP11)	11	null	amine transmembrane transporter activity	amino acid transport	null	null	null	null	182
Tb927.3.4390	0.467388	2.13955	0.0198	31.121	91.527	42.778	dihydrolipoamide dehydrogenase, putative (GCVL-1)	0	null	dihydrolipoyl dehydrogenase activity, flavin adenine dinucleotide binding	cell redox homeostasis	cytoplasm	flavin adenine dinucleotide binding, oxidoreductase activity	cell redox homeostasis, oxidation-reduction process	cytoplasm	30
Tb927.9.9000	0.471583	2.12052	0.0391	36.316	126.528	59.668	isopentenyl-diphosphate delta-isomerase (type II) (idi1)	0	null	FMN binding, oxidoreductase activity	isoprenoid biosynthetic process	cytoplasm	FMN binding, isopentenyl-diphosphate delta-isomerase activity, oxidoreductase activity	isoprenoid biosynthetic process	cytoplasm	35
Tb927.8.3400	0.472519	2.11632	0.0329	49.13	60.868	28.761	palmitoyl acyltransferase 12, putative	4	NN Sum: 3, NN D: .49, HMM Prob: 0	zinc ion binding	protein palmitoylation, transport	integral to membrane	zinc ion binding	null	null	18
Tb927.11.9330	0.473464	2.11209	0.0498	17.362	42.661	20.198	helicase-like protein	0	NN Sum: 2, NN D: .45, HMM Prob: .88	ATP binding, ATP-dependent DNA helicase activity, DNA binding, DNA helicase activity	DNA repair	mitochondrion	ATP binding, ATP-dependent DNA helicase activity, ATP-dependent helicase activity, DNA binding, hydrolase activity, acting on acid anhydrides, hydrolase activity, acting on acid anhydrides, in phosphorus-containing anhydrides, nucleic acid binding	nucleobase-containing compound metabolic process	null	35
Tb927.10.13610	0.475174	2.10449	0.013	29.38	67.836	32.234	zinc-finger of a C2HC-type/Double zinc ribbon, putative	0	null	zinc ion binding	null	intracellular	null	null	null	33
Tb927.6.200	0.476718	2.09768	0.0252	138.372	50.018	23.844	receptor-type adenylate cyclase GRESAG 4, putative	1	null	adenylate cyclase activity	cyclic nucleotide biosynthetic process, intracellular signal transduction	integral to membrane	phosphorus-oxygen lyase activity	cyclic nucleotide biosynthetic process, intracellular signal transduction	null	563
Tb927.8.1780	0.478812	2.0885	0.024	82.059	68.412	32.757	protein kinase, putative	0	null	ATP binding, protein serine/threonine kinase activity, protein tyrosine kinase activity	protein phosphorylation	null	ATP binding, protein kinase activity, transferase activity, transferring phosphorus-containing groups	protein phosphorylation	null	34
Tb927.9.12530	0.482106	2.07423	0.0186	33.662	61.034	29.425	DnaJ domain containing protein, putative	1	NN Sum: 3, NN D: .5, HMM Prob: 1	heat shock protein binding	null	mitochondrion	heat shock protein binding	null	null	32
Tb927.10.12130	0.48783	2.04989	0.0201	19.413	62.774	30.623	Ubiquitin family, putative	0	null	null	null	null	protein binding	null	null	34
Tb927.8.7440	0.491392	2.03503	0.0485	80.093	169.121	83.105	lipase, putative	1	null	triglyceride lipase activity	null	null	triglyceride lipase activity	lipid metabolic process	null	90
Tb927.3.3070	0.49659	2.01373	0.0201	24.533	40.823	20.272	3', 5'-cyclic nucleotide phosphodiesterase, putative (PDEC)	0	null	3',5'-cyclic-nucleotide phosphodiesterase activity, zinc ion binding	signal transduction	cellular_component	3',5'-cyclic-nucleotide phosphodiesterase activity	signal transduction	null	32
Tb927.11.13920	0.498575	2.00572	0.0343	39.376	73.623	36.706	kinesin-II 85 Kd subunit, putative	0	NN Sum: 0, NN D: .29, HMM Prob: .59	ATP binding, microtubule motor activity, motor activity	microtubule-based movement	kinesin complex, microtubule associated complex	ATP binding, microtubule motor activity	microtubule-based movement	null	102
Tb927.6.1790	0.371956	2.68849	0.024	23.647	45.146	16.792	hypothetical protein	4	NN Sum: 4, NN D: .61, HMM Prob: .3	null	null	null	null	null	null	3
Tb927.7.6700	0.361447	2.76666	0.00868	112.213	101.06	36.528	hypothetical protein	0	null	null	null	null	null	null	null	4
Tb927.11.4760	0.351635	2.84385	0.0166	153.066	98.97	34.801	hypothetical protein	0	NN Sum: 4, NN D: .67, HMM Prob: 1	null	null	null	null	null	null	3
Tb927.5.1065	0.320197	3.12308	0.0343	52.297	60.617	19.409	hypothetical protein	2	null	null	null	null	null	null	null	3
Tb927.7.6330	0.28331	3.5297	0.0386	18.619	42.263	11.973	hypothetical protein	4	null	null	null	null	null	null	null	2
Tb927.9.13200	0.282402	3.54105	0.0277	1351.59	450.122	127.115	hypothetical protein	0	NN Sum: 4, NN D: .59, HMM Prob: 1	null	null	null	null	null	null	0
Tb927.10.2420	0.222633	4.49169	0.00651	33.135	168.24	37.456	hypothetical protein	0	NN Sum: 3, NN D: .55, HMM Prob: .73	null	null	null	null	null	null	2
Tb927.10.500	0.192294	5.20038	0.00571	9.245	76.021	14.618	hypothetical protein	4	NN Sum: 4, NN D: .68, HMM Prob: .04	null	null	null	null	null	null	3
Tb927.3.2720	0.182615	5.47601	0.014	16.659	52.116	9.517	hypothetical protein	4	null	null	null	null	null	null	null	0
Tb927.8.7970	0.176612	5.66212	0.00892	23.303	245.394	43.34	hypothetical protein	0	null	null	null	null	null	null	null	7
Tb927.2.2320	0.14372	6.95797	0.00651	19.111	37.54	5.395	hypothetical protein	2	null	null	null	null	null	null	null	1
Tb927.10.3410	0.127991	7.81304	0.0472	0.188	10.475	1.341	hypothetical protein	2	NN Sum: 4, NN D: .68, HMM Prob: .58	null	null	null	null	null	null	2
Tb927.11.7700	0.124047	8.06146	0.0174	1555	445.48	55.26	hypothetical protein	1	null	null	null	null	null	null	null	30
Tb927.5.1050	0.065689	15.2232	0.0022	60.123	100.107	6.576	hypothetical protein	0	null	null	null	null	null	null	null	5
Tb927.10.12750	0.0165409	60.4563	0.00556	29.948	661.218	10.937	hypothetical protein	6	NN Sum: 3, NN D: .53, HMM Prob: .02	null	null	null	null	null	null	1
Tb927.11.16180	0.0105853	94.471	0.0274	5.021	2.592	0.027	hypothetical protein	0	null	null	null	null	null	null	null	3
Tb927.11.12510	0.499317	2.00274	0.0416	31.54	41.848	20.895	hypothetical protein, conserved	0	null	null	null	null	null	null	null	36
Tb927.10.1350	0.487918	2.04953	0.0483	33.534	99.064	48.335	hypothetical protein, conserved	0	null	null	null	null	null	null	null	4
Tb927.11.930	0.474196	2.10883	0.0181	43.979	53.231	25.242	hypothetical protein, conserved	0	null	null	null	null	null	null	null	33
Tb927.6.3710	0.474126	2.10915	0.0366	40.596	58.855	27.904	hypothetical protein, conserved	0	NN Sum: 1, NN D: .12, HMM Prob: .54	null	null	null	null	null	null	13
Tb927.11.7600	0.472642	2.11577	0.0429	173.452	448.135	211.807	hypothetical protein, conserved	0	null	null	null	null	null	null	null	11
Tb927.4.1730	0.471429	2.12121	0.0374	26.335	74.233	34.996	hypothetical protein, conserved	0	null	null	null	null	null	null	null	29
Tb927.11.8810	0.47035	2.12608	0.0498	25.616	87.934	41.36	hypothetical protein, conserved	0	null	null	null	null	null	null	null	13
Tb927.8.4900	0.470038	2.12749	0.0199	30.274	65.713	30.887	hypothetical protein, conserved	0	null	null	null	null	null	null	null	31
Tb927.8.8130	0.46691	2.14174	0.0344	57.524	81.337	37.977	hypothetical protein, conserved	0	null	null	null	null	null	null	null	38
Tb927.6.2760	0.461333	2.16763	0.0228	18.607	38.949	17.968	hypothetical protein, conserved	0	null	null	null	null	null	null	null	34
Tb927.8.1540	0.461161	2.16844	0.0499	35.675	48.787	22.499	hypothetical protein, conserved	0	null	null	null	null	null	null	null	34
Tb927.6.1990	0.459842	2.17466	0.025	151.32	203.131	93.408	hypothetical protein, conserved	0	null	null	null	null	null	null	null	31
Tb927.11.14860	0.45241	2.21039	0.0262	25.625	58.541	26.484	hypothetical protein, conserved	0	null	null	null	null	null	null	null	36
Tb927.10.13150	0.445611	2.24411	0.0115	34.829	49.44	22.031	hypothetical protein, conserved	1	null	null	null	null	protein binding	null	null	31
Tb927.7.4610	0.443934	2.25259	0.0125	23.46	77.491	34.401	hypothetical protein, conserved	0	null	null	null	null	null	null	null	33
Tb927.8.6700	0.43901	2.27785	0.0374	32.765	87.569	38.444	hypothetical protein, conserved	6	NN Sum: 4, NN D: .82, HMM Prob: .99	null	null	null	null	null	null	61
Tb927.8.4240	0.436914	2.28878	0.0283	16.789	26.509	11.582	hypothetical protein, conserved	0	NN Sum: 3, NN D: .46, HMM Prob: .73	null	null	mitochondrion	null	null	null	39
Tb927.11.14800	0.436701	2.2899	0.0149	25.698	84.019	36.691	hypothetical protein, conserved	0	null	null	null	null	null	null	null	11
Tb927.8.5940	0.434839	2.2997	0.0188	58.592	85.198	37.047	hypothetical protein, conserved	0	null	null	null	null	null	null	null	30
Tb927.11.14770	0.43114	2.31943	0.0198	51.59	158.855	68.489	hypothetical protein, conserved	0	null	null	null	null	null	null	null	11
Tb927.6.3240	0.424988	2.35301	0.0277	92.927	164.866	70.066	hypothetical protein, conserved	0	null	null	null	null	null	null	null	11
Tb927.4.4700	0.423783	2.3597	0.0397	66.217	163.257	69.186	hypothetical protein, conserved	0	null	null	null	acidocalcisome	null	null	null	33
Tb927.11.14930	0.420934	2.37567	0.00927	106.926	189.792	79.89	hypothetical protein, conserved	1	NN Sum: 3, NN D: .47, HMM Prob: .08	null	null	null	null	null	null	11
Tb927.9.13040	0.419234	2.38531	0.028	65.367	70.636	29.613	hypothetical protein, conserved	0	null	null	null	null	null	null	null	34
Tb927.9.11640	0.418016	2.39225	0.0222	99.448	83.936	35.086	hypothetical protein, conserved	0	NN Sum: 0, NN D: .25, HMM Prob: .89	null	null	null	null	null	null	32
Tb927.10.3870	0.417472	2.39537	0.0221	22.766	24.877	10.385	hypothetical protein, conserved	0	null	null	null	null	protein binding	null	null	14
Tb927.9.8650	0.41488	2.41034	0.05	87.387	138.058	57.278	hypothetical protein, conserved	0	null	null	null	null	null	null	null	28
Tb927.10.14490	0.401858	2.48844	0.0253	221.324	264.079	106.122	hypothetical protein, conserved	0	null	null	null	null	null	null	null	33
Tb927.7.2150	0.400516	2.49678	0.0233	28.068	56.247	22.528	hypothetical protein, conserved	0	null	null	null	null	null	null	null	32
Tb927.4.1560	0.398067	2.51214	0.0161	19.617	50.087	19.938	hypothetical protein, conserved	0	null	null	null	null	null	null	null	31
Tb927.9.2860	0.397585	2.51519	0.028	12.766	36.556	14.534	hypothetical protein, conserved	1	NN Sum: 4, NN D: .77, HMM Prob: .95	transferase activity	null	null	transferase activity	null	null	17
Tb927.9.9300	0.395367	2.5293	0.00994	124.153	65.436	25.871	hypothetical protein, conserved	0	null	null	null	null	null	null	null	10
Tb927.7.7150	0.387309	2.58192	0.0221	12.691	46.158	17.878	hypothetical protein, conserved	0	null	null	null	null	null	null	null	12
Tb927.7.1700	0.383451	2.60789	0.00982	22.922	75.135	28.811	hypothetical protein, conserved	1	NN Sum: 4, NN D: .63, HMM Prob: .53	null	null	null	null	null	null	12
Tb927.5.4340	0.377412	2.64962	0.00812	17.143	61.204	23.099	hypothetical protein, conserved	0	null	null	null	null	null	null	null	34
Tb927.4.4040	0.374009	2.67373	0.00951	232.115	322.084	120.462	hypothetical protein, conserved	0	null	null	null	null	null	null	null	15
Tb927.11.4670	0.370138	2.7017	0.0429	81.634	194.279	71.91	hypothetical protein, conserved	0	null	null	null	null	null	null	null	30
Tb927.9.12490	0.368868	2.71099	0.00843	31.267	40.121	14.799	hypothetical protein, conserved	0	null	calcium ion binding	null	null	protein binding	null	null	11
Tb927.8.7830	0.367888	2.71822	0.0177	47.619	46.443	17.086	hypothetical protein, conserved	0	null	null	null	null	null	null	null	4
Tb927.11.5410	0.36668	2.72718	0.0297	16	55.983	20.528	hypothetical protein, conserved	0	null	null	null	null	null	null	null	14
Tb927.7.5370	0.358882	2.78643	0.0469	13.732	43.709	15.686	hypothetical protein, conserved	0	null	null	null	null	null	null	null	3
Tb927.4.4130	0.358482	2.78954	0.0166	16.061	52.362	18.771	hypothetical protein, conserved	0	null	null	null	null	null	null	null	40
Tb927.6.3220	0.357363	2.79828	0.00732	26.145	89.414	31.953	hypothetical protein, conserved	0	null	null	null	null	null	null	null	35
Tb927.1.3150	0.355467	2.8132	0.0435	53.532	158.473	56.332	hypothetical protein, conserved	4	null	null	null	null	null	null	null	33
Tb927.6.1660	0.354616	2.81996	0.0343	49.705	130.605	46.315	hypothetical protein, conserved	0	null	null	null	null	null	null	null	35
Tb927.10.7000	0.354373	2.82188	0.0122	49.494	76.087	26.963	hypothetical protein, conserved	1	NN Sum: 3, NN D: .59, HMM Prob: .12	null	null	null	null	null	null	33
Tb927.10.620	0.351903	2.84169	0.0398	49.434	95.573	33.632	hypothetical protein, conserved	0	null	null	null	null	null	null	null	12
Tb927.10.14900	0.34992	2.8578	0.0233	14.124	223.316	78.143	hypothetical protein, conserved	0	null	null	null	null	null	null	null	11
Tb927.9.12830	0.34464	2.90158	0.0109	64.08	80.57	27.768	hypothetical protein, conserved	0	null	null	null	null	null	null	null	33
Tb927.3.5210	0.344342	2.90409	0.0167	91.136	109.013	37.538	hypothetical protein, conserved	2	null	null	null	null	null	null	null	33
Tb927.7.3300	0.341559	2.92775	0.00651	35.028	99.806	34.09	hypothetical protein, conserved	0	null	null	null	null	null	null	null	30
Tb927.9.4570	0.33348	2.99868	0.0233	63.385	133.664	44.574	hypothetical protein, conserved	0	null	null	null	null	null	null	null	4
Tb927.11.2620	0.333155	3.00161	0.0211	32.123	68.447	22.803	hypothetical protein, conserved	0	null	null	null	null	null	null	null	28
Tb927.7.860	0.333	3.003	0.0229	44.354	49.378	16.443	hypothetical protein, conserved	0	null	null	null	null	null	null	null	12
Tb927.9.9730	0.332778	3.005	0.0241	140.874	230.83	76.815	hypothetical protein, conserved	0	null	null	null	intracellular	null	null	null	32
Tb927.3.1720	0.331069	3.02052	0.0316	80.522	198.128	65.594	hypothetical protein, conserved	0	null	null	null	mitochondrion	null	null	null	21
Tb927.3.3890	0.329582	3.03414	0.018	52.571	52.325	17.245	hypothetical protein, conserved	0	NN Sum: 1, NN D: .36, HMM Prob: .84	null	null	mitochondrion	null	null	null	34
Tb927.2.5870	0.329561	3.03434	0.0406	50.632	75.529	24.891	hypothetical protein, conserved	0	null	null	null	null	null	null	null	14
Tb927.7.500	0.325967	3.0678	0.00928	41.168	75.876	24.733	hypothetical protein, conserved	0	null	null	null	null	null	null	null	31
Tb927.5.1180	0.325867	3.06873	0.0131	23.683	120.779	39.358	hypothetical protein, conserved	0	null	null	null	null	null	null	null	34
Tb927.9.12390	0.325253	3.07453	0.00856	96.418	238.319	77.514	hypothetical protein, conserved	0	null	null	null	null	null	null	null	10
Tb927.4.2780	0.32339	3.09224	0.0415	16.722	63.959	20.684	hypothetical protein, conserved	0	null	null	null	null	null	null	null	11
Tb927.3.2100	0.32208	3.10481	0.0277	98.148	193.811	62.423	hypothetical protein, conserved	0	null	null	null	null	null	null	null	33
Tb927.3.3820	0.321892	3.10663	0.05	33.703	68.213	21.957	hypothetical protein, conserved	5	NN Sum: 4, NN D: .83, HMM Prob: .99	null	null	null	null	null	null	13
Tb927.9.13110	0.320893	3.1163	0.00393	27.705	137.86	44.238	hypothetical protein, conserved	0	null	null	null	null	null	null	null	33
Tb927.3.730	0.315317	3.17141	0.0295	118.514	201.982	63.688	hypothetical protein, conserved	0	null	null	null	null	null	null	null	12
Tb927.10.10030	0.311399	3.21131	0.0343	63.407	216.165	67.314	hypothetical protein, conserved	0	null	null	null	null	null	null	null	27
Tb927.11.15120	0.310354	3.22213	0.0492	45.323	63.476	19.7	hypothetical protein, conserved	0	null	null	null	null	null	null	null	30
Tb927.10.8980	0.309034	3.23589	0.0343	88.6	440.576	136.153	hypothetical protein, conserved	0	null	null	null	acidocalcisome, mitochondrion	null	null	null	6
Tb927.9.15070	0.307326	3.25388	0.0286	34.662	121.477	37.333	hypothetical protein, conserved	0	null	null	null	null	null	null	null	33
Tb927.4.4500	0.300794	3.32454	0.0152	26.255	35.135	10.568	hypothetical protein, conserved	0	null	null	null	null	null	null	null	4
Tb927.1.2730	0.297635	3.35982	0.0153	36.577	100.934	30.042	hypothetical protein, conserved	0	NN Sum: 2, NN D: .44, HMM Prob: 1	null	null	mitochondrion	null	null	null	33
Tb927.11.340	0.2967	3.37041	0.00345	22.246	83.698	24.833	hypothetical protein, conserved	0	null	null	null	null	null	null	null	12
Tb927.10.4580	0.293687	3.40498	0.00995	38.945	142.164	41.752	hypothetical protein, conserved	0	null	null	null	null	null	null	null	33
Tb927.7.6920	0.283679	3.52511	0.00796	26.629	218.028	61.85	hypothetical protein, conserved	1	NN Sum: 2, NN D: .48, HMM Prob: .81	null	null	null	null	null	null	34
Tb927.9.8760	0.277453	3.60421	0.0133	20.098	40.157	11.142	hypothetical protein, conserved	0	null	null	null	null	null	null	null	36
Tb927.4.4180	0.274101	3.64829	0.0186	13.296	54.932	15.057	hypothetical protein, conserved	0	null	null	null	null	null	null	null	18
Tb927.9.14300	0.272916	3.66414	0.0207	12.61	79.309	21.645	hypothetical protein, conserved	0	null	null	null	null	null	null	null	32
Tb927.11.9540	0.271903	3.67778	0.00377	29.742	124.967	33.979	hypothetical protein, conserved	0	null	null	null	null	null	null	null	36
Tb927.7.3330	0.263637	3.7931	0.0131	33.208	82.497	21.749	hypothetical protein, conserved	0	null	null	regulation of transcription, DNA-dependent, vesicle-mediated transport	acidocalcisome, membrane, nucleus	null	null	null	334
Tb927.7.750	0.25936	3.85565	0.0202	18.709	42.894	11.125	hypothetical protein, conserved	0	null	null	null	null	null	null	null	12
Tb927.8.610	0.25549	3.91405	0.0264	24.951	59.598	15.227	hypothetical protein, conserved	0	null	null	null	acidocalcisome	protein binding	null	null	34
Tb927.2.2770	0.255333	3.91645	0.0186	167.751	355.786	90.844	hypothetical protein, conserved	0	null	null	null	null	null	null	null	2
Tb927.10.14500	0.245682	4.0703	0.00625	173.352	341.907	84.001	hypothetical protein, conserved	0	null	null	null	acidocalcisome	null	null	null	33
Tb927.6.3470	0.237052	4.21848	0.0101	30.548	180.411	42.767	hypothetical protein, conserved	0	null	null	null	null	null	null	null	12
Tb927.11.5660	0.23006	4.34669	0.0141	21.523	60.849	13.999	hypothetical protein, conserved	0	null	null	null	null	null	null	null	11
Tb927.9.13440	0.211563	4.72673	0.0374	22.603	44.542	9.424	hypothetical protein, conserved	0	null	null	null	null	protein binding	null	null	34
Tb927.8.5870	0.206611	4.84002	0.00651	136.63	451.961	93.38	hypothetical protein, conserved	0	null	null	null	null	null	null	null	30
Tb927.11.1340	0.20528	4.8714	0.0122	25.472	60.555	12.431	hypothetical protein, conserved	0	null	null	null	null	transferase activity, transferring phosphorus-containing groups	null	null	27
Tb927.10.4880	0.204937	4.87955	0.0128	1598.93	671.092	137.532	hypothetical protein, conserved	0	NN Sum: 0, NN D: .35, HMM Prob: .95	null	null	acidocalcisome, mitochondrion	null	null	null	32
Tb927.11.12320	0.202482	4.93872	0.0366	65.994	88.355	17.89	hypothetical protein, conserved	3	null	null	null	null	null	null	null	52
Tb927.10.12650	0.19318	5.17651	0.00226	39.762	22.425	4.332	hypothetical protein, conserved	3	null	null	null	null	null	null	null	3
Tb927.11.9250	0.190545	5.24812	0.000666	113.7	176.427	33.617	hypothetical protein, conserved	1	NN Sum: 3, NN D: .59, HMM Prob: .99	null	null	null	null	null	null	12
Tb927.4.2400	0.18632	5.36712	0.0142	15.606	64.655	12.046	hypothetical protein, conserved	0	null	null	null	null	null	null	null	33
Tb927.11.14970	0.173412	5.76661	0.000838	178.804	234.173	40.608	hypothetical protein, conserved	0	null	null	null	null	null	null	null	12
Tb927.7.5320	0.172413	5.80002	0.0334	12.164	104.362	17.993	hypothetical protein, conserved	0	null	null	null	acidocalcisome	null	null	null	12
Tb927.8.4190	0.162205	6.16505	0.0406	71.701	249.045	40.396	hypothetical protein, conserved	0	null	null	null	null	null	null	null	27
Tb927.7.5340	0.155999	6.4103	0.0143	71.813	119.555	18.651	hypothetical protein, conserved	0	null	null	null	null	null	null	null	11
Tb927.4.2750	0.0985984	10.1422	0.0109	70.099	147.616	14.555	hypothetical protein, conserved	0	null	null	null	null	null	null	null	5
Tb927.11.2930	0.0974936	10.2571	0.000684	722.378	436.536	42.559	hypothetical protein, conserved	0	NN Sum: 1, NN D: .45, HMM Prob: .82	null	null	mitochondrion	null	null	null	30
Tb927.7.7090	0.0819151	12.2078	0.0228	455.864	509.409	41.728	hypothetical protein, conserved	1	NN Sum: 0, NN D: .12, HMM Prob: .81	null	null	mitochondrion	null	null	null	32
