# Supplementary material for: Transcriptome Profiling of Trypanosoma brucei Development in the Tsetse Fly Vector Glossina morsitans
Source: PLoS One. 2016 Dec 21;11(12):e0168877. doi: 10.1371/journal.pone.0168877 (PMC5176191; doi:10.1371/journal.pone.0168877)
Supplement: S2 Table — (XLSX) [file pone.0168877.s004.xlsx]

## Sheet: All Data
Gene ID	FC MG to PV	P value MG to PV	FC PV to SG	P value PV to SG	FC MG to SG	P value MG to SG	MG - linear total RPKM	PV - linear total RPKM	SG - linear total RPKM	MG1 - linear total RPKM	MG2 - linear total RPKM	PV1 - linear total RPKM	PV2 - linear total RPKM	PV3 - linear total RPKM	PV4 - linear total RPKM	SG1 - linear total RPKM	SG2 - linear total RPKM	SG3 - linear total RPKM
Tb927.11.5950	0.835031	0.719	3.09042	0.133	2.58059	0.408	2975.55	2484.68	7678.69	3027.16	2924.83	4692.05	1946.23	2039.42	2046.53	13487	9595.83	3498.36
Tb927.11.5960	0.818803	0.709	2.75167	0.142	2.25308	0.405	3019.1	2472.05	6802.26	3142.6	2900.45	4922.38	1919.28	1944.62	2032.72	9469.18	9566.34	3474.57
ILTat_mVSG-1.22	2.50703	0.142	85.5388	0.000259	214.449	0.0156	24.322	60.975	5215.76	41.487	14.259	80.234	41.337	57.325	72.706	4549.68	6850.68	4552.36
ILTat_1.64_mVSG	2.08992	0.327	73.0888	0.00428	152.75	0.0195	29.38	61.402	4487.81	37.799	22.837	167.08	36.278	37.965	61.77	6113.53	6321.17	2338.91
Tb927.1.2370	0.493279	0.158	1.40396	0.444	0.692541	0.479	6115.41	3016.6	4235.18	6015.57	6216.91	5678.66	2542.58	2366.08	2423.94	3436.72	5507.26	4013.61
Tb927.8.6450	0.540011	0.397	3.89186	0.145	2.10164	0.514	2005.7	1083.1	4215.26	1872.86	2147.95	3102.37	920.538	646.205	745.697	7069.85	5533.73	1914.45
Tb927.8.6890	0.168242	0.088	5.62523	0.129	0.9464	1	4265.19	717.583	4036.57	3675.35	4949.69	2418.28	429.538	461.599	552.989	7640.53	5965.8	1442.93
Tb927.9.15530	3.97846	0.0306	69.6735	0.000119	277.193	0.0125	14.257	56.719	3951.84	8.957	22.693	55.775	55.243	54.429	61.713	4221.91	4913.51	2975.07
Tb927.9.15630	2.82372	0.0783	40.7721	0.000986	115.129	0.0128	29.891	84.404	3441.32	22.802	39.184	146.29	71.189	62.037	78.554	3788.87	4643.63	2316.38
Tb927.9.15610	1.84461	0.256	83.5306	0.000986	154.082	0.0144	22.245	41.033	3427.51	16.918	29.248	66.365	32.436	24.518	53.713	3640.28	5163.98	2141.99
Tb927.1.2390	0.781004	0.169	1.56392	0.178	1.22143	0.797	2683.1	2095.51	3277.21	2583.77	2786.24	2336.44	2098.26	1949.78	2017.26	2231.24	4124.25	3824.89
Tb927.1.2330	0.778516	0.157	1.56396	0.166	1.21757	0.785	2687.92	2092.59	3272.72	2633.22	2743.76	2318.14	2050.79	1950.64	2067.75	2285.79	4059.93	3777.23
ILTat_1.61_mVSG	4.91294	0.04	57.404	0.000418	282.022	0.0112	11.564	56.814	3261.35	18.184	7.354	49.707	36.957	71.512	79.311	2588.03	3549.55	3776.17
Tb927.3.5050	0.630896	0.0835	1.22337	0.455	0.77182	0.652	4215.88	2659.78	3253.9	3825.07	4646.61	3258.87	2529.55	2404.02	2525.43	3772.64	3712.59	2459.74
Tb927.10.3280	0.213551	0.0924	1.91025	0.463	0.407935	0.488	7598.89	1622.75	3099.86	6890.03	8380.69	4810.99	1070.99	1148.76	1171.55	6010.35	3938.21	1258.42
Tb927.11.6300	0.384885	0.0821	1.79449	0.173	0.690672	0.761	4470.81	1720.75	3087.86	7139.14	2799.79	2071.34	1551.35	1500.94	1817.78	4530.13	3464.86	1875.76
Tb927.1.2350	0.756694	0.143	1.58888	0.163	1.2023	0.811	2534.58	1917.9	3047.31	2504.03	2565.5	2193.76	1812.21	1814.29	1875.86	2104.3	3709.16	3625.5
Tb927.9.2020	0.150996	0.138	2.01342	0.56	0.304019	0.426	10013	1511.92	3044.14	8409.91	11921.7	7617.21	919.585	749.39	995.461	6267.68	4206.82	1069.87
Tb927.11.3230	0.282727	0.0863	2.19575	0.367	0.620798	0.788	4790	1354.26	2973.63	4304.81	5329.88	3117.08	979.119	941.327	1170.82	5961.37	4271.34	1032.64
Tb927.1.2340	1.086	0.688	1.57339	0.252	1.70869	0.498	1731.75	1880.67	2959.03	1597.74	1877	1608.69	1922.74	2047.71	1975.11	1830.75	3163.21	4473.93
Tb927.1.2410	0.597087	0.0867	1.59851	0.17	0.954449	1	3056.21	1824.82	2917	3018.93	3093.95	2430.88	1692.63	1562.21	1725.12	2138.47	3520.43	3296.93
Tb927.1.2380	1.10778	0.615	1.5339	0.298	1.69922	0.514	1705.48	1889.3	2897.98	1590.84	1828.37	1585.04	1942.35	2042.05	2026.58	1740.54	3117.22	4485.74
Tb927.1.2360	1.09058	0.688	1.53783	0.29	1.67712	0.521	1724.53	1880.73	2892.25	1587.4	1873.51	1575.67	1905.77	2061.31	2021.3	1751.68	3113.7	4435.83
ILTat_1.63_VSG	4.0311	0.129	67.1967	0.0028	270.877	0.00976	9.213	37.139	2495.64	12.798	6.632	34.667	15.554	38.696	91.187	2606.5	2491.59	2393.4
Tb927.1.2400	1.07786	0.727	1.51383	0.324	1.6317	0.574	1518.02	1636.22	2476.96	1374.39	1676.66	1414.63	1644.13	1733.42	1777.8	1455.12	2670.53	3910.77
Tb927.9.11470	0.248962	0.115	2.22337	0.337	0.553535	0.62	4209.13	1047.91	2329.9	3358.3	5275.51	3013.94	723.01	722.31	766.128	4403.92	2530.47	1134.94
Tb927.9.11490	0.255665	0.117	2.16549	0.348	0.553639	0.616	4146.36	1060.08	2295.59	3341.11	5145.69	2987.44	705.795	703.025	851.934	4242.85	2562.62	1112.6
Tb927.8.7610	2.85403	0.0171	12.0407	0.00302	34.3646	0.0209	66.207	188.957	2275.19	61.606	71.152	228.762	193.05	146.578	196.941	3478.86	2366.11	1430.8
Tb927.7.2370	0.320089	0.105	2.27919	0.287	0.729544	0.859	3067.68	981.931	2238	2583.44	3642.68	2221.89	747.038	731.644	765.525	4101.52	2852.07	958.246
Tb927.11.6180	0.255589	0.12	1.54592	0.598	0.395121	0.46	5653.14	1444.88	2233.68	4133.54	7731.39	3992.51	981.751	971.62	1144.42	4152.84	2636.98	1017.67
Tb927.11.15880	0.401981	0.164	2.49653	0.234	1.00356	1	2199.38	884.108	2207.2	1902.21	2542.96	2029.71	671.271	621.764	721.212	3875.78	2765.84	1003.09
Tb927.11.9700	0.792277	0.306	2.91131	0.186	2.30656	0.602	954.364	756.121	2201.3	828.469	1099.39	693.72	710.681	715.195	927.004	6078.04	2066.57	849.228
Tb927.11.10030	0.287425	0.116	2.72539	0.354	0.783347	0.977	2799.02	804.509	2192.6	2435.11	3217.31	2088.39	659.563	524.371	579.987	6365.28	2847.32	581.602
Tb927.11.15900	0.419938	0.176	2.42174	0.244	1.01698	1	2137.39	897.574	2173.69	1863.45	2451.62	2042.09	661.4	629.405	763.505	3761.47	2757.7	990.124
Tb927.10.5480	0.250343	0.214	2.08417	0.455	0.521758	0.663	4134.16	1034.96	2157.03	2443.53	6994.51	4191.4	596.31	617.565	743.33	3917.53	2605.53	983.243
Tb927.11.10160	0.380206	0.0929	1.20678	0.726	0.458826	0.407	4667.37	1774.56	2141.51	3369.42	6465.32	2993.32	1380.36	1445.91	1659.89	3042.3	2516.95	1282.58
Tb927.9.15210	0.297364	0.0441	2.82766	0.172	0.840844	0.98	2504.63	744.786	2106	3198.8	1961.1	1232.93	598.867	645.728	645.367	4820.12	2118.19	914.857
Tb927.4.2180	0.258547	0.0909	2.04107	0.378	0.527712	0.602	3878.09	1002.67	2046.51	4004.7	3755.48	2582.23	736.358	730.352	727.801	3657.96	2649.61	884.343
Tb927.7.5960	1.86324	0.0623	5.41266	0.00664	10.0851	0.0413	201.375	375.209	2030.88	181.113	223.903	394.072	467.065	298.269	361.022	1506.69	2988.87	1860.04
Tb927.9.3990	0.376834	0.124	1.78568	0.397	0.672904	0.752	2961.05	1115.82	1992.5	2483.57	3530.32	2344.67	807.364	857.418	955.081	3356.88	2476.82	951.405
Tb927.11.1880	3.4925	0.16	1.25633	0.881	4.38774	0.391	447.095	1561.48	1961.74	392.429	509.376	4549.3	1522.08	736.313	1166	4531.44	2860.53	582.424
Tb927.10.5030	0.415323	0.0701	1.93822	0.272	0.804987	0.916	2428.79	1008.73	1955.15	2056.32	2868.74	1578.41	774.534	852.934	992.955	3377.06	2378.75	930.357
Tb927.9.5690	0.591052	0.138	1.76404	0.247	1.04264	1	1875.13	1108.3	1955.08	1512.9	2324.08	1488.7	960.77	946.395	1114.62	3263.2	2089.45	1096.02
Tb927.7.1050	0.528977	0.0658	2.41428	0.203	1.2771	0.925	1529.38	809.007	1953.17	1713.16	1365.31	1057.71	656.99	754.242	817.284	4167.59	2207.08	810.06
Tb927.10.4110	0.199426	0.108	1.81964	0.485	0.362882	0.37	5284.75	1053.91	1917.74	4146.12	6736.07	3475.04	661.4	703.902	762.581	3228.61	2317.51	942.61
Tb927.1.2430	1.25738	0.812	0.754379	0.757	0.948542	1	2017.26	2536.46	1913.45	1689.64	2408.4	7336.4	2287.26	1477.53	1669.47	3230.17	2211.67	980.634
Tb927.10.3370	0.317187	0.169	1.90479	0.485	0.604175	0.754	3157.53	1001.53	1907.7	2769.86	3599.44	3002.79	663.7	687.765	734.026	3757.6	2629.55	702.648
Tb927.11.9730	0.37755	0.0384	1.85267	0.128	0.699475	0.498	2726.74	1029.48	1907.29	2732.64	2720.86	1567.91	849.377	892.133	945.422	2321.82	2064.94	1447.15
Tb927.8.7740	0.543173	0.0554	2.79538	0.0109	1.51838	0.381	1253.38	680.801	1903.1	1397.89	1123.81	845.75	637.092	579.748	687.699	1772.47	2259.02	1721.43
Tb927.1.2450	1.25488	0.811	0.74676	0.739	0.937093	1	2020.63	2535.64	1893.52	1626.32	2510.55	7138.38	2251.72	1431.68	1796.35	3151.28	2186.02	985.52
Tb927.7.2340	0.521715	0.0782	1.94856	0.19	1.0166	1	1851.19	965.796	1881.92	1628.64	2104.16	1358.54	823.075	865.762	898.736	2954.53	2169.83	1039.65
Tb927.10.4120	0.212712	0.116	1.74975	0.516	0.372193	0.398	5046.46	1073.44	1878.26	3874.94	6572.17	3428.11	641.433	683.377	883.581	3199.44	2321.47	892.13
Tb927.1.2510	1.32617	0.731	0.739044	0.725	0.980096	1	1915.8	2540.67	1877.67	1621.15	2264.01	7025.62	2244.81	1468.93	1798.58	3104.59	2238.56	952.541
Tb927.1.2470	1.25056	0.802	0.732662	0.709	0.91624	1	2047.59	2560.64	1876.08	1683.17	2490.91	6974.74	2244.81	1563.48	1756.29	3122.3	2189.78	965.789
Tb927.1.2550	1.31497	0.744	0.714406	0.688	0.939424	1	1987.79	2613.89	1867.38	1665.08	2373.04	7256.64	2334.64	1463.2	1883.16	3111.57	2177.89	960.903
Tb927.1.2530	1.26274	0.803	0.742461	0.733	0.937535	1	1989.87	2512.69	1865.57	1652.16	2396.61	7093	2315.89	1426.91	1700.63	3025.7	2206.04	972.742
Tb927.5.1610	1.05633	0.896	1.59314	0.168	1.68288	0.317	1106.83	1169.17	1862.66	1153.13	1062.38	842.847	1216.62	1334.34	1365.66	2301.21	1890.49	1485.49
Tb927.10.3380	0.316386	0.18	1.88795	0.501	0.597319	0.743	3077.07	973.541	1837.99	2758.57	3432.35	3074.9	693.607	652.153	645.839	3616.28	2509.29	684.256
Tb927.9.15170	0.736042	0.109	1.63727	0.0408	1.2051	0.663	1505.08	1107.8	1813.77	1385.31	1635.2	1136.63	1052.67	1093.03	1151.61	1929.31	1712.34	1806.16
Tb927.11.14020	0.30656	0.0884	2.04086	0.3	0.625647	0.658	2899.03	888.726	1813.77	2765.98	3038.48	1978.92	630.692	664.593	752.089	2990.29	2154	926.377
Tb927.11.6200	0.188756	0.133	1.84101	0.569	0.347501	0.49	5157.14	973.439	1792.11	3677.66	7231.78	3768.12	610.108	585.061	667.577	3860.3	2296.59	649.214
Tb927.7.6000	1.46463	0.179	4.48346	0.0111	6.56663	0.0577	271.597	397.79	1783.47	256.854	287.185	489.745	465.519	316.43	347.079	1269.34	2561.83	1744.5
Tb927.9.15580	2.93145	0.0644	31.811	0.000496	93.2522	0.0161	19.064	55.884	1777.71	12.852	28.277	64.782	57.872	38.495	67.579	1342.47	2366.41	1768.45
Tb927.10.11390	0.467496	0.0124	1.39272	0.293	0.65109	0.508	2718.74	1271	1770.14	2786.32	2652.8	1233.56	1185.72	1331.55	1339.94	2201.72	2116.61	1190.21
Tb927.10.7340	0.432745	0.0231	1.73266	0.148	0.749799	0.681	2291.26	991.53	1717.98	2338.34	2245.12	1251.16	856.944	893.093	1009.39	2175.1	2019.41	1154.38
Tb927.11.8200	0.302789	0.0671	1.2372	0.752	0.37461	0.316	4583.83	1387.93	1717.15	4009.82	5240.01	2762.4	1078.32	1087.85	1145.18	2431.55	2299.62	905.49
Tb927.6.4980	0.560788	0.123	1.6588	0.18	0.930235	0.995	1845.61	1035	1716.86	1484.43	2294.68	1396.63	859.364	885.284	1079.98	2087.45	2025.39	1196.95
Tb927.10.6370	0.594125	0.0872	2.33394	0.11	1.38665	0.752	1235.18	733.853	1712.77	1106.22	1379.18	937.03	616.368	682.118	736.178	2740.34	1914.33	957.801
Tb927.11.9720	0.308845	0.0851	2.71261	0.169	0.837776	0.99	2015.57	622.501	1688.6	3575.73	1136.14	883.223	579.295	525.168	558.845	3852.71	1693.6	737.908
Tb927.10.5610	0.421454	0.0385	1.6662	0.198	0.702229	0.617	2391.95	1008.1	1679.69	2127.83	2688.85	1398.9	866.399	874.433	974.482	2244.73	1879.43	1123.31
Tb927.10.10770	0.672078	0.38	6.55525	0.0132	4.40564	0.107	372.287	250.206	1640.16	443.12	312.777	139.616	354.741	301.864	262.139	2087.21	1084.43	1949.36
Tb927.11.4820	0.471948	0.0771	1.82873	0.217	0.863064	0.93	1895.32	894.494	1635.79	1761.19	2039.67	1369.33	704.965	781.688	848.398	2291.3	1997.97	956.109
Tb927.11.11820	0.243644	0.088	1.78091	0.44	0.433909	0.466	3760.07	916.119	1631.53	2973.45	4754.79	2282.11	642.899	604.112	794.715	2850.86	1959.94	777.253
Tb927.7.5980	1.54723	0.168	6.00206	0.00664	9.28657	0.0433	174.702	270.305	1622.38	158.565	192.482	313.473	337.656	199.772	252.467	1247.73	2400.08	1425.98
Tb927.8.6180	0.405371	0.0319	1.7335	0.191	0.702713	0.636	2272.98	921.401	1597.25	2117.04	2440.4	1269.41	753.261	902.985	834.767	2064	1950.98	1011.95
Tb927.9.8420	0.346689	0.066	1.66822	0.395	0.578355	0.587	2744.72	951.565	1587.42	2859.22	2634.8	1727.31	717.65	737.991	896.231	2423.86	2067.13	798.366
Tb927.10.5340	0.506902	0.0508	1.82307	0.188	0.924115	1	1713.52	868.585	1583.49	1760.87	1667.44	1125.96	763.616	718.03	921.953	2078.47	2078.46	919.092
Tb927.11.11330	0.923275	0.64	1.25068	0.368	1.15472	0.826	1366.46	1261.62	1577.88	1389.49	1343.81	1243.12	1157.95	1401.04	1256.2	1219.26	1811.98	1778.16
Tb927.9.8070	0.35337	0.0602	1.59219	0.425	0.562632	0.561	2793.37	987.094	1571.64	2889.97	2700	1729.03	796.152	757.726	910.169	2403.7	2026.79	796.837
Tb927.9.15110	0.666512	0.0807	1.68357	0.0539	1.12212	0.84	1399.18	932.569	1570.05	1297.61	1508.7	1078.78	850.616	916.17	899.663	1778.97	1471.48	1478.48
Tb927.11.3590	0.391615	0.0407	1.55944	0.328	0.610699	0.562	2569.31	1006.18	1569.08	2993.39	2205.31	1454.65	853.061	863.179	956.888	2467.61	1630.99	959.85
Tb927.9.15420	0.331202	0.0582	1.1824	0.763	0.391615	0.237	3982.49	1319.01	1559.6	3554.41	4462.12	2376.11	1079.13	1110.46	1063.04	2034.11	1908.8	977.027
Tb927.7.240	0.300389	0.117	1.88474	0.39	0.566154	0.658	2738.64	822.658	1550.49	1968.9	3809.31	1933.06	606.707	589.456	662.524	2329.56	2258.93	708.326
Tb927.1.3180	0.319111	0.0732	1.38784	0.485	0.442874	0.192	3477.84	1109.82	1540.24	3044.71	3972.58	2199.65	922.936	889.293	840.295	1804.81	1720.33	1176.87
Tb927.9.15600	2.432	0.0796	43.5338	0.000363	105.874	0.00976	14.507	35.28	1535.89	11.279	18.658	51.539	28.382	26.479	39.999	1482.07	1756.22	1391.98
Tb927.9.11380	0.52123	0.0811	1.74783	0.263	0.911021	1	1681.84	876.627	1532.19	1420.56	1991.18	1178.01	721.871	765.151	907.62	2395.72	1839.1	816.391
Tb927.9.14370	0.397364	0.0337	2.07376	0.118	0.824039	0.845	1857.23	737.998	1530.43	1949.29	1769.52	1058.27	665.993	619.469	679.413	2020.05	1842.73	962.983
Tb927.10.7330	0.361351	0.0245	1.92775	0.155	0.696596	0.675	2193.61	792.664	1528.06	2471.97	1946.6	1058.88	650.856	702.975	814.864	2261.08	1682.34	937.978
Tb927.7.2180.2	0.616693	0.253	6.20556	0.0295	3.82693	0.245	398.833	245.957	1526.31	473.265	336.107	410.182	242.513	179.681	204.751	2665.65	1782.81	748.198
Tb927.7.230	0.288737	0.119	1.95786	0.374	0.565307	0.66	2695.29	778.229	1523.66	1908.96	3805.51	1890.53	518.944	609.146	613.766	2302.59	2205.74	696.462
Tb927.9.1810	0.269558	0.0667	1.3447	0.628	0.362475	0.254	4200.22	1132.2	1522.47	3700.02	4768.04	2395.5	802.981	838.883	1018.34	1736.02	2265.57	897.256
Tb927.11.11830	0.24125	0.0982	1.71504	0.478	0.413753	0.439	3673.65	886.269	1519.98	2820.87	4784.24	2340.09	616.998	585.317	730.053	2627.58	1794.07	744.941
Tb927.9.1850	0.257978	0.0685	1.39019	0.599	0.358639	0.256	4236.62	1092.96	1519.42	3733.84	4807.11	2425.74	780.245	796.889	946.104	1690.51	2327.12	891.649
Tb927.11.10790	0.334888	0.055	1.48318	0.351	0.4967	0.231	3041.78	1018.66	1510.85	2761.43	3350.6	1791.55	801.779	877.07	854.661	1823.65	1640.69	1152.65
Tb927.11.10910	0.345208	0.0565	1.44221	0.377	0.497862	0.236	3029.18	1045.7	1508.12	2701.35	3396.8	1811.11	848.751	837.369	928.926	1823.65	1630.77	1153.38
Tb927.10.5460	0.291686	0.196	1.91176	0.45	0.557633	0.683	2699.85	787.51	1505.53	1681.47	4335.01	2505.19	481.877	507.866	627.333	2700.15	1771.38	713.451
Tb927.4.1860	0.361189	0.0166	1.30966	0.444	0.473035	0.287	3177.22	1147.58	1502.94	3214.86	3140.01	1487.32	999.974	1024.62	1138.08	1973.75	1741.62	987.589
Tb927.11.4300	0.547294	0.0226	1.40034	0.199	0.766398	0.613	1956.48	1070.77	1499.44	1900.34	2014.29	1101.82	1005.74	1019.24	1163.9	1854.54	1542.77	1178.3
Tb927.10.15120	0.434256	0.0713	1.67421	0.235	0.727037	0.658	2032.13	882.466	1477.44	1801.7	2292.04	1385.66	703.172	735.898	845.778	1708.4	1909.51	988.587
Tb927.10.14580	0.391106	0.0304	1.54143	0.199	0.602862	0.433	2449.86	958.154	1476.92	2031.82	2953.9	1246.85	811.898	915.801	909.126	1696.62	1788.18	1061.88
Tb927.3.1370	0.806836	0.429	1.69157	0.121	1.36482	0.713	1079.69	871.135	1473.58	814.932	1430.47	842.144	834.292	892.507	918.385	1987.06	1540.99	1044.99
Tb927.10.1590	0.460799	0.0499	1.95166	0.272	0.899322	1	1605.41	739.769	1443.78	1841.04	1399.93	1006.78	634.944	639.911	732.139	2841.86	1598.55	662.479
Tb927.9.12240	0.457293	0.0746	1.1571	0.635	0.529133	0.332	2723.66	1245.51	1441.18	2076.13	3573.16	1719.85	1110.03	1107.83	1137.88	1421.51	1788.02	1177.69
Tb927.9.7620	0.702491	0.0764	1.34271	0.259	0.94324	0.994	1527.15	1072.81	1440.47	1417.28	1645.55	1039.47	1047.39	1112.46	1093.69	1677.23	1659.5	1073.86
Tb927.2.5910	0.455349	0.0833	1.73796	0.268	0.791375	0.834	1819.55	828.528	1439.94	1650.18	2006.3	1339.59	675.324	723.268	720.187	1884.87	1923.29	823.588
Tb927.6.5130	0.813888	0.419	1.78224	0.125	1.45054	0.629	989.307	805.185	1435.03	790.459	1238.18	772.908	774.083	739.453	950.074	1913.01	1609.52	959.778
Tb927.9.11410	0.483491	0.0673	1.83191	0.257	0.885713	0.986	1611.51	779.149	1427.33	1372.94	1891.53	1083.24	652.896	670.078	777.656	2366.44	1685.84	728.889
Tb927.10.12680	0.311698	0.0483	1.70807	0.285	0.532403	0.401	2673.37	833.286	1423.31	2464.29	2900.2	1481.7	686.154	719.245	659.354	2138.88	1438.06	937.425
Tb927.9.15560	3.01183	0.0353	30.8816	0.000684	93.0101	0.0168	15.15	45.63	1409.12	11.161	20.565	35.99	55.289	42.494	51.267	890.483	1925.08	1632.17
Tb927.8.6030	0.979511	1	1.36488	0.355	1.33691	0.713	1052.32	1030.76	1406.86	874.213	1266.72	833.121	1029.38	1109.95	1185.88	2039.71	1322.22	1032.48
Tb927.10.11540	0.505968	0.151	1.39543	0.392	0.706042	0.658	1961.54	992.474	1384.93	1448.53	2656.22	1569.29	813.368	869.684	874.027	1650.32	1622.47	992.057
Tb927.6.5040	0.655243	0.0671	1.76693	0.13	1.15777	0.906	1195.54	783.371	1384.16	1083.33	1319.38	847.64	749.802	729.811	811.901	1902.01	1531.12	910.617
Tb927.8.1340	0.357267	0.0379	1.49718	0.29	0.534892	0.318	2570.12	918.219	1374.74	2895.02	2281.68	1400.98	750.701	843.666	801.154	1551.45	1698.65	985.862
Tb927.8.6160	0.721809	0.169	1.60388	0.109	1.15769	0.873	1185.41	855.64	1372.34	979.04	1435.28	820.458	826.6	877.923	900.236	1713.54	1439.99	1047.44
Tb927.8.6150	0.703084	0.137	1.72165	0.0863	1.21047	0.778	1132.81	796.463	1371.23	979.432	1310.22	736.244	738.014	833.911	888.089	1737.95	1403.59	1056.96
Tb927.10.3040	0.501814	0.18	5.64854	0.0293	2.83451	0.25	482.485	242.118	1367.61	446.278	521.63	457.964	191.611	168.447	232.482	2053.74	1591.22	782.728
Tb927.10.8430	0.322994	0.0268	1.18388	0.656	0.382388	0.155	3574.12	1154.42	1366.7	3789.01	3371.43	1711.26	942.61	945.994	1163.91	1700.76	1503.36	998.42
Tb927.7.1040	0.60823	0.0555	2.18021	0.155	1.32607	0.842	1026.21	624.175	1360.83	1159.62	908.159	663.37	556.458	638.205	644.283	2362.57	1551.1	687.682
Tb927.11.9710	0.36196	0.0577	1.27351	0.511	0.460958	0.24	2848.2	1030.93	1312.9	2276.9	3562.85	1647.28	850.283	853.611	944.781	1304.8	1667.3	1040.25
Tb927.11.740	0.733169	0.258	1.03915	0.962	0.761868	0.679	1721.42	1262.09	1311.49	1401.38	2114.55	1519.4	1089.92	1124.25	1362.8	1163.52	1726.95	1122.65
Tb927.10.220	0.474818	0.0585	1.93073	0.182	0.916748	0.996	1417.37	672.993	1299.37	1470.05	1366.58	948.792	560.079	555.497	694.927	1804.7	1645.06	738.944
Tb927.11.680	0.387182	0.0179	1.44255	0.217	0.558529	0.277	2319.63	898.117	1295.58	2227.86	2415.18	1152.84	840.805	805.488	833.317	1646.8	1263.48	1045.15
Tb927.6.4690	0.466936	0.0791	1.05982	0.906	0.494869	0.258	2590.39	1209.54	1281.9	2039.28	3290.43	1726.06	1024.47	1064.02	1137.59	1328.47	1505.52	1053.23
Tb927.10.280	0.452719	0.0794	1.12614	0.892	0.509824	0.545	2512.17	1137.31	1280.77	2947.05	2141.47	1754.62	1003.33	1066.52	891.085	2211.66	1555.55	610.669
Tb927.11.3600	0.364601	0.0586	1.48067	0.429	0.539854	0.463	2371.54	864.666	1280.28	2750.39	2044.87	1450.62	720.298	735.664	727.191	1762.65	1593.67	747.055
Tb927.11.11230	0.515063	0.0896	1.34615	0.336	0.693354	0.534	1841.15	948.309	1276.57	1488.3	2277.67	1318.01	854.946	806.288	890.127	1221.38	1609.21	1058.45
Tb927.9.15190	0.62134	0.107	1.89043	0.121	1.1746	0.865	1077.7	669.616	1265.86	1077.41	1077.98	874.606	549.768	602.453	694.044	1604.53	1493.1	846.683
Tb927.11.14130	0.416578	0.0361	1.23816	0.467	0.515789	0.266	2451.49	1021.23	1264.45	2081.81	2886.8	1368.71	913.467	895.875	971.064	1336.38	1540.77	981.834
Tb927.11.1790	5.1782	0.0385	0.855251	0.808	4.42867	0.123	285.471	1478.23	1264.26	224.888	362.375	2584.56	1613.13	807.784	1417.79	1621.31	1523.88	817.879
Tb927.10.3930	0.654179	0.141	1.24933	0.277	0.817284	0.753	1543.86	1009.96	1261.77	1205.41	1977.33	971.537	963.019	1058.72	1050.36	1225.88	1452.87	1127.88
Tb927.11.6500	0.466007	0.0565	1.36631	0.328	0.63671	0.349	1980.77	923.052	1261.17	1895.57	2069.8	1327.3	743.319	825.063	891.809	1387.52	1418.44	1019.24
Tb927.4.1790	0.478791	0.0235	1.14258	0.69	0.547059	0.338	2304.57	1103.41	1260.73	2253.14	2357.17	1348.17	1033.01	1007.49	1056.46	1561.18	1473.75	870.956
Tb927.11.6510	0.447857	0.0308	1.47023	0.198	0.658456	0.384	1909.06	854.985	1257.03	1894.59	1923.64	1143.42	776.721	765.268	786.233	1390.31	1419.67	1006.32
Tb927.4.1800	0.47488	0.0263	1.136	0.712	0.539461	0.328	2325.32	1104.25	1254.42	2269.45	2382.58	1380.73	1047.47	986.058	1042.59	1540.61	1479.01	866.301
Tb927.10.13500	0.39291	0.0607	1.16923	0.652	0.459404	0.229	2722.83	1069.83	1250.88	2148.03	3451.43	1625	924.729	905.4	962.817	1190.07	1551.91	1059.75
Tb927.5.1820	0.538982	0.0322	1.91972	0.145	1.0347	1	1197.51	645.436	1239.06	1148.01	1249.14	731.959	600.159	567.625	695.984	1996.25	1232.36	773.255
Tb927.7.5000	0.721185	0.165	1.6826	0.0714	1.21347	0.759	1008.88	727.59	1224.25	845.582	1203.72	771.673	687.754	684.533	771.411	1338.79	1408.13	973.313
Tb927.8.5260	0.301527	0.208	0.772279	0.738	0.232863	0.237	5247.61	1582.29	1221.97	2788.93	9873.82	4500.43	1098.94	982.017	1290.63	937.632	1777.81	1094.63
Tb927.10.5330	0.505309	0.04	1.88393	0.192	0.951968	1	1277.31	645.436	1215.96	1368.44	1192.25	822.033	560.042	593.372	635.296	1717.5	1597.89	655.105
Tb927.9.6070	0.5062	0.109	1.58432	0.227	0.801981	0.776	1499.42	759.008	1202.51	1206.51	1863.45	1120.19	596.183	672.055	739.454	1432.9	1401.05	866.154
Tb927.7.5020	0.755009	0.223	1.63549	0.0784	1.23481	0.74	973.373	734.905	1201.93	808.096	1172.45	756.846	685.22	706.109	796.553	1274.04	1404.27	970.515
Tb927.3.3310	0.632556	0.0554	1.27108	0.344	0.804028	0.707	1492.25	943.929	1199.81	1390.84	1601.04	1061.02	868.578	908.732	947.955	1287.53	1442.05	930.245
Tb927.11.880	0.678204	0.252	3.17196	0.0171	2.15124	0.181	554.794	376.264	1193.49	648.39	474.709	555.914	295.029	347.278	351.902	1374.42	1235.07	1001.5
Tb927.8.1330	0.436719	0.0244	1.35416	0.282	0.591387	0.312	2017.88	881.248	1193.35	2144.54	1898.71	1110.27	750.701	831.653	870.07	1220.96	1459.62	953.591
Tb927.2.6090	0.662394	0.238	1.15897	0.86	0.767696	0.905	1549.38	1026.3	1189.45	1255.84	1911.53	1455.21	944.504	813.345	992.405	1974.58	1713.08	497.494
Tb927.11.3000	0.464321	0.0223	1.35661	0.47	0.629901	0.601	1864.93	865.924	1174.72	1887.48	1842.64	1010.23	789.011	752.836	936.947	1937.41	1197.05	698.984
Tb927.3.3320	0.625766	0.0669	1.27594	0.378	0.798438	0.73	1457.91	912.312	1164.05	1315.73	1615.47	1066.07	846.833	878.928	873.045	1235.65	1463.1	872.468
Tb927.4.3550	0.587243	0.0565	1.63846	0.186	0.962176	1	1207.26	708.958	1161.6	1263.78	1153.27	875.9	635.893	675.493	671.462	1614.01	1254.94	773.824
Tb927.11.6140	0.65023	0.228	1.67323	0.168	1.08798	0.981	1064.4	692.105	1158.05	833.432	1359.38	979.019	601.823	617.441	630.712	1375.13	1353.17	834.612
Tb927.10.3840	0.520569	0.0182	1.47464	0.263	0.767651	0.74	1501.31	781.538	1152.49	1480.55	1522.37	822.047	742.238	739.453	826.896	1600.46	1280.94	746.675
Tb927.9.4960	0.368143	0.163	2.82472	0.0903	1.0399	1	1107.31	407.647	1151.49	603.563	2031.48	582.185	237.721	439.591	453.903	674.313	1383.53	1636.56
Tb927.6.520	0.124038	0.0209	0.185519	0.045	0.0230115	0.0308	49682.3	6162.5	1143.26	53757.3	45916.2	12706.1	4135.27	5347.69	5132.69	1995.3	1186.92	630.968
Tb927.10.270	0.346612	0.132	1.48539	0.468	0.514854	0.467	2211.16	766.417	1138.43	1499.88	3259.75	1598.85	564.925	569.665	670.567	1385.27	1461.37	728.818
Tb927.10.3940	0.615739	0.182	1.26891	0.298	0.781319	0.764	1441.75	887.74	1126.46	1007.65	2062.86	970.103	804.489	873.466	911.086	1041.76	1377.54	996.055
Tb927.1.2820	0.736387	0.279	1.11446	0.728	0.82067	0.693	1364.28	1004.64	1119.62	1512.6	1230.51	725.508	1209.36	1130.67	1026.85	1309.85	998.442	1073.18
Tb927.10.11300	1.27811	0.692	1.00149	1	1.28001	0.722	871.847	1114.32	1115.98	680.383	1117.19	2337.47	900.962	738.669	991.132	1283.11	1219.58	888.162
Tb927.9.9210	0.621687	0.106	1.93072	0.07	1.2003	0.821	915.231	568.987	1098.55	761.919	1099.39	639.523	476.208	554.088	621.122	1412.88	1149.72	816.148
Tb927.10.12850	0.892161	0.648	1.4364	0.268	1.2815	0.696	854.153	762.042	1094.6	872.599	836.096	592.26	919.743	822.027	753.096	784.094	1274.92	1311.92
Tb927.6.720	0.736678	0.143	1.38893	0.202	1.0232	1	1065.07	784.616	1089.78	937.361	1210.19	852.489	763.743	759.81	766.106	885.663	1386.45	1054.01
Tb927.9.15620	3.56483	0.0188	46.9834	0.000472	167.488	0.00976	6.485	23.119	1086.22	6.791	6.194	22.401	24.381	16.562	31.582	771.582	1542.49	1076.84
Tb927.7.3680	0.984055	1	1.05853	0.88	1.04165	1	1039.85	1023.27	1083.16	863.006	1252.93	764.599	1120.09	1120.26	1142.76	1253.8	1054.2	961.441
Tb927.11.600	0.222786	0.126	2.93924	0.333	0.654823	0.867	1648.6	367.285	1079.54	1875.67	1449.02	1250.28	234.89	241.611	256.464	2543.16	1570.52	314.993
Tb927.4.1100	0.805001	0.5	1.70186	0.0926	1.37	0.658	787.816	634.192	1079.31	584.427	1061.99	723.258	580.378	538.325	715.87	1239.15	1199.58	845.832
Tb927.10.1090	0.963517	0.967	1.35696	0.238	1.30746	0.568	824.252	794.181	1077.67	691.451	982.559	595.037	870.843	830.995	923.836	1019.26	1078.51	1138.55
Tb927.10.1080	1.01181	1	1.2549	0.371	1.26972	0.632	827.47	837.242	1050.66	686.641	997.183	632.147	855.227	919.872	988.049	981.31	1035.44	1141.43
Tb927.10.560	0.270822	0.0285	1.33096	0.493	0.360453	0.154	2912.85	788.865	1049.95	2927.95	2897.84	1322.53	623.606	717.432	654.509	1325.66	1182.48	738.367
Tb927.10.14710	0.839974	0.529	1.13708	0.663	0.955119	0.991	1094.95	919.731	1045.81	1103.51	1086.46	648.739	1019.1	1043.99	1036.71	1010.01	1193.47	948.894
Tb927.5.1110	0.469615	0.0205	1.37152	0.295	0.644088	0.457	1621.53	761.496	1044.41	1680.88	1564.28	905.109	687.754	744.356	725.698	1270.18	1207.1	743.021
Tb927.9.15550	1.70907	0.261	87.1201	0.000743	148.894	0.00976	6.999	11.962	1042.09	7.736	6.332	18.364	9.091	7.477	16.4	1349.04	1245.96	673.257
Tb927.10.5370	0.34586	0.0462	1.2741	0.595	0.44066	0.311	2362.83	817.207	1041.2	2019.91	2763.96	1313.32	679.751	675.42	739.663	1293.18	1361.84	640.941
Tb927.11.16130	0.659553	0.389	1.65817	0.29	1.09365	0.952	943.82	622.499	1032.21	807.347	1103.36	1209.72	462.98	496.139	540.389	1314.04	1022.09	818.86
Tb927.1.2880	0.690678	0.134	1.22207	0.429	0.844059	0.776	1203.63	831.322	1015.94	1347.52	1075.11	691.363	936.899	893.327	825.406	1270.09	943.765	874.785
Tb927.9.15540	2.06409	0.04	47.1534	0.000392	97.329	0.00976	10.408	21.483	1013.02	10.414	10.403	20.263	24.547	16.712	25.625	1295.42	1193.26	672.521
Tb927.10.14600	0.871329	0.666	1.12123	0.723	0.976957	1	1021.83	890.348	998.281	991.637	1052.94	604.569	997.302	1037.76	1004.32	973.381	1112.49	918.715
Tb927.9.15590	1.22004	0.761	46.5952	0.00554	56.8482	0.0435	17.428	21.263	990.742	15.092	20.125	42.264	22.653	18.004	11.858	1392.95	1649.61	423.219
Tb927.8.1110	0.512083	0.0547	1.33166	0.294	0.681918	0.416	1438.77	736.768	981.122	1303.26	1588.37	970.55	633.005	724.339	662.148	952.562	1161.1	853.899
Tb927.11.16280	0.371193	0.0389	1.49009	0.328	0.553112	0.37	1772.84	658.064	980.578	1831.49	1716.07	1018.78	561.049	577.636	567.987	1145.09	1246.28	660.677
Tb927.7.5170	0.554485	0.0768	1.92031	0.137	1.06478	1	917.158	508.55	976.576	761.395	1104.79	614.232	417.684	509.602	511.594	1297.92	1212.5	591.821
Tb927.7.5180	0.547359	0.0903	1.91737	0.142	1.04949	1	927.772	507.824	973.688	780.81	1102.39	681.239	426.503	452.204	506.17	1238.64	1237.89	602.045
Tb927.10.2840	1.26827	0.389	1.25377	0.402	1.59011	0.412	611.462	775.498	972.292	498.984	749.294	630.396	749.586	797.082	960.249	1048.41	1113.83	787.115
Tb927.9.15360	0.679082	0.0884	1.15554	0.464	0.784704	0.604	1222.88	830.434	959.596	1081.07	1383.29	772.317	813.706	842.337	898.402	915.097	1102.59	875.753
Tb927.10.9880	0.309891	0.0424	1.56992	0.354	0.486504	0.347	1959.62	607.268	953.365	1850.35	2075.34	1046.73	482.754	484.881	555.045	1331.87	1095.62	593.821
Tb927.8.7650	0.821362	0.415	8.84915	0.00588	7.26835	0.0934	130.278	107.005	946.907	112.352	151.064	121.926	121.516	88.245	100.278	1619.81	892.691	587.161
Tb927.9.8130	0.621793	0.159	1.49141	0.238	0.92735	0.971	1019.47	633.9	945.406	891.013	1166.45	900.873	516.522	575.581	602.871	1107.23	1056.76	722.177
Tb927.9.12200	0.447912	0.131	1.0596	0.93	0.474606	0.33	1958.9	877.418	929.709	1335.83	2872.6	1377.63	727.89	770.602	767.003	948.183	1107.75	765.077
Tb927.11.11360	0.502612	0.0273	1.39067	0.205	0.698969	0.462	1329.44	668.192	929.236	1433.62	1232.83	786.178	588.418	638.306	675.102	1060.88	1013.12	746.538
Tb927.9.15570	3.79572	0.0354	34.5006	0.000927	130.955	0.00976	7.055	26.779	923.902	6.207	8.02	38.967	20.387	18.349	35.28	707.014	1223.25	911.872
Tb927.9.11710	0.498449	0.642	3.73865	0.423	1.86353	0.839	495.344	246.904	923.086	375.436	653.547	1926.89	153.947	105.916	118.283	2990.58	1415.43	185.816
Tb927.10.1100	1.034	1	0.871779	0.801	0.901417	0.971	1023.07	1057.85	922.213	900.45	1162.39	656.581	1110.45	1299.36	1321.85	570.003	1096.19	1255.25
Tb927.9.8100	0.650397	0.186	1.40202	0.285	0.911868	0.95	1010.89	657.477	921.795	843.828	1211.02	897.948	539.618	594.542	648.638	1055.86	1044.34	710.32
Tb927.1.2150	9.30731	0.0195	0.331528	0.138	3.08564	0.308	296.275	2757.52	914.196	247.464	354.713	5347.73	2881.08	1645.62	2280.46	1012.9	1618.01	466.198
Tb927.5.4180	13.9122	0.00481	0.413759	0.0625	5.7563	0.0476	158.681	2207.6	913.415	138.016	182.44	1567.2	3075.18	1790.48	2752.44	1137.08	915.306	732.232
Tb927.1.2850	0.678407	0.121	1.21543	0.463	0.824554	0.743	1102.15	747.709	908.785	1201.27	1011.22	608.964	849.995	793.96	760.543	1179.35	807.199	788.427
Tb927.11.14000	0.498533	0.0208	1.78062	0.064	0.8877	0.893	1012.34	504.687	898.658	915.857	1119	482.043	474.297	528.961	536.449	1075.96	975.483	691.461
Tb927.9.3920	0.687288	0.213	1.09201	0.763	0.750529	0.696	1195.11	821.383	896.962	908.042	1572.92	905.008	736.988	777.98	877.205	767.66	1179.16	797.221
Tb927.8.3530	0.134336	0.000837	4.64955	0.00449	0.624604	0.438	1408.4	189.2	879.694	1276.29	1554.19	207.109	176.622	182.059	192.411	627.161	1024.65	1059.36
Tb927.11.2060	0.714763	0.129	1.05412	0.879	0.753447	0.582	1150.61	822.411	866.92	1039.78	1273.24	718.934	817.694	902.964	861.797	782.19	1093.95	761.423
Tb927.11.2050	0.73592	0.177	1.03194	0.975	0.759426	0.612	1134.51	834.911	861.578	1011.54	1272.43	702.492	848.627	938.799	868.221	760.727	1107.37	759.215
Tb927.10.9800	0.447402	0.154	1.04903	0.99	0.469336	0.338	1833.62	820.363	860.581	1325.82	2535.89	1491.04	651.302	656.519	710.405	1021.05	1028.79	606.737
Tb927.6.2100	0.586855	0.0347	1.52922	0.403	0.897431	0.999	957.006	561.624	858.847	881.325	1039.19	591.312	538.991	527.21	592.106	1617.5	879.413	445.359
Tb927.10.190	1.05257	0.989	1.20087	0.707	1.264	0.642	671.249	706.538	848.457	604.692	745.132	364.868	802.639	892.816	953.067	721.993	831.787	1017.06
Tb927.6.4130	0.583337	0.437	2.34639	0.114	1.36874	0.809	615.506	359.047	842.464	333.958	1134.41	712.509	274.638	266.934	318.164	752.687	1030.5	770.886
Tb927.6.2110	0.453756	0.0489	1.83565	0.339	0.832936	0.961	994.703	451.353	828.524	899.416	1100.08	638.067	416.583	389.677	400.673	1631.45	979.488	355.911
Tb927.10.5360	0.46619	0.0247	1.12215	0.691	0.523137	0.291	1561.04	727.742	816.638	1353.78	1800.04	836.136	663.694	701.313	720.697	788.131	1081.82	638.758
Tb927.11.11370	0.532995	0.0385	1.32067	0.31	0.703909	0.478	1146.59	611.127	807.097	1154.06	1139.17	753.252	527.461	604.606	580.662	945.462	883.06	629.713
Tb927.11.1860	3.71526	0.0925	0.704834	0.554	2.61865	0.237	306.87	1140.1	803.584	230.51	408.526	2299.78	1279.85	583.399	983.933	977.827	967.661	548.414
Tb927.4.2740	0.226152	0.0134	4.15908	0.00856	0.940584	0.968	840.25	190.024	790.325	825.68	855.076	277.014	159.437	194.092	152.103	667.694	900.853	820.704
Tb927.9.13820	0.966449	1	1.13124	0.898	1.09328	1	715	691.011	781.696	546.489	935.473	1480.1	605.928	440.369	577.314	1009.87	1079.66	438.088
Tb927.9.13920	0.912697	0.957	1.15339	0.881	1.0527	1	739.212	674.677	778.169	576.281	948.21	1602.95	567.524	425.231	535.619	1026.11	1046.31	438.901
Tb927.10.6070	0.541898	0.0905	1.02896	1	0.557593	0.451	1376.62	745.99	767.595	1337.41	1416.98	1080.79	608.863	656.249	717.139	1140.4	828.621	478.61
Tb927.11.1370	0.340886	0.137	5.52478	0.0409	1.88332	0.358	406.165	138.456	764.939	367.972	448.321	333.988	115.745	113.318	83.891	692.161	1135.84	569.318
Tb927.9.7590	0.940524	0.89	0.881953	0.693	0.829498	0.782	921.146	866.36	764.089	771.244	1100.18	639.746	913.071	958.226	1006.5	591.529	855.324	881.709
Tb927.5.1810	0.911307	0.803	2.07542	0.0366	1.89135	0.255	400.846	365.294	758.138	320.877	500.744	479.659	315.668	366.494	320.876	775.786	835.719	672.112
Tb927.11.9920	2.606	0.0723	0.854332	0.754	2.22639	0.231	340.029	886.114	757.035	320.201	361.084	501.234	1132.29	1052.4	1032.24	623.314	635.563	1095.17
Tb927.11.4290	1.0313	0.963	1.42517	0.203	1.46977	0.523	513.049	529.106	754.066	423.952	620.87	472.746	530.944	540.173	578.044	853.53	891.31	563.611
Tb927.9.13860	0.873699	0.907	1.20388	0.828	1.05183	1	715.309	624.965	752.382	523.214	977.93	1567.28	512.051	400.46	474.681	968.89	1036.4	424.144
Tb927.9.14000	1.24828	0.271	2.75593	0.137	3.44018	0.336	214.504	267.762	737.934	195.202	235.714	235.362	248.927	299.595	292.856	1678.84	674.696	354.76
Tb927.9.5960	0.279642	0.00465	2.76218	0.0186	0.772421	0.677	952.774	266.435	735.942	943.237	962.407	307.116	244.963	275.602	243.042	547.526	970.282	750.289
Tb927.2.6070	0.695356	0.164	2.86539	0.0135	1.99247	0.207	368.39	256.162	734.006	336.64	403.135	320.217	266.41	234.932	214.844	845.855	795.639	587.606
Tb927.10.10260	0.0798382	0.0104	0.334571	0.0732	0.0267116	0.015	27453.4	2191.83	733.322	25619.7	29418.3	4147.36	1524.01	1893.6	1928.31	1041.22	708.871	534.29
Tb927.9.15640	1.04605	1	27.8215	0.0051	29.1028	0.0484	24.949	26.098	726.094	20.236	30.761	45.891	18.752	18.143	29.714	1113.96	976.536	351.901
Tb927.7.4480	0.920814	0.812	3.3961	0.0131	3.12717	0.0855	228.031	209.974	713.092	226.21	229.867	147.935	238.477	245.149	224.76	564.667	842.854	761.891
Tb927.6.5120	0.943731	0.81	1.96469	0.193	1.85414	0.538	384.33	362.704	712.603	413.668	357.073	312.234	355.196	379.206	411.515	1221.85	801.658	369.432
Tb927.10.13400	0.70426	0.384	15.1746	0.00234	10.6869	0.0356	66.542	46.863	711.121	56.239	78.732	79.609	38.365	39.825	39.65	731.512	938.91	523.582
Tb927.11.9860	0.903347	0.91	1.04485	1	0.943861	1	745.683	673.611	703.821	610.235	911.196	1362.53	581.269	457.782	567.877	685.937	918.721	553.247
Tb927.1.2490	2.21539	0.0603	0.435831	0.0306	0.965534	1	714.812	1583.59	690.176	556.966	917.392	1827.57	1844.02	1229.2	1518.11	563.496	726.172	803.431
Tb927.1.580	0.326992	0.00372	3.06534	0.00856	1.00234	1	684.919	223.963	686.523	692.487	677.434	228.109	209.294	235.418	223.853	639.287	899.573	562.643
Tb927.6.4280	0.237662	0.00761	7.09403	0.00154	1.68598	0.265	393.498	93.519	663.43	400.681	386.443	123.358	80.47	85.321	90.312	553.928	760.837	692.851
Tb927.10.14760	1.77904	0.16	1.78869	0.145	3.18215	0.107	208.045	370.119	662.03	174.531	247.995	575.115	336.27	282.234	343.806	710.423	779.904	523.69
Tb927.6.4300	0.258535	0.00781	6.36215	0.00154	1.64484	0.287	402.207	103.984	661.564	428.339	377.668	125.406	88.554	92.076	114.34	558.722	754.551	686.801
Tb927.7.3520	0.224361	0.0087	4.12822	0.00345	0.926211	0.98	709.637	159.215	657.274	555.406	906.696	176.08	144.038	159.267	159.082	688.765	784.74	525.342
Tb927.11.12100	0.657391	0.237	4.85638	0.0339	3.19254	0.335	203.314	133.657	649.089	274.286	150.707	170.203	109.055	127.982	134.339	1346.58	555.342	365.695
Tb927.10.5620	0.547333	0.138	2.69245	0.0347	1.47367	0.358	439.298	240.442	647.378	415.267	464.718	386.818	214.911	206.899	194.321	727.997	592.085	629.448
Tb927.2.5360	0.973056	1	10.3348	0.00571	10.0563	0.0494	64.315	62.582	646.771	57.565	71.856	87.154	63.637	39.432	70.136	928.841	704.937	413.2
Tb927.10.11770	0.51004	0.0245	1.73277	0.0388	0.883783	0.819	731.252	372.967	646.267	662.683	806.915	372.791	419.226	357.366	346.463	667.683	691.781	584.384
Tb927.10.2100	0.71383	0.189	0.989503	1	0.706337	0.382	912.494	651.365	644.528	945.473	880.665	556.903	559.103	820.508	704.601	622.765	612.581	701.839
Tb927.9.1520	0.8323	0.691	0.805562	0.581	0.670469	0.671	960.189	799.165	643.777	663.458	1389.63	1105.62	781.375	589.313	801.191	584.5	963.852	473.6
Tb927.10.2110	0.717907	0.226	0.954831	0.921	0.68548	0.352	934.054	670.564	640.275	971.64	897.922	537.657	584.09	846.104	760.943	627.719	595.819	701.812
Tb927.1.600	0.4005	0.00919	2.48243	0.0134	0.994212	1	643.402	257.682	639.679	636.946	649.924	241.05	261.227	287.712	243.363	600.109	795.9	548.02
Tb927.7.1750	1.01534	1	1.31241	0.242	1.33254	0.589	472.61	479.858	629.773	397.672	561.669	427.819	477.336	493.575	526.035	605.963	756.268	545.043
Tb927.10.8230	2.54612	0.0087	1.96341	0.0279	4.99907	0.0372	124.042	315.826	620.094	122.049	126.067	281.954	316.622	325.866	342.003	538.913	603.522	733.094
Tb927.11.1800	2.04548	0.311	1.16261	0.898	2.37808	0.381	260.396	532.633	619.243	291.813	232.361	1328.56	548.717	260.704	423.483	849.636	875.382	319.265
Tb927.11.4750	3.33429	0.117	4.88875	0.0904	16.3005	0.0786	37.842	126.177	616.846	38.744	36.961	49.643	176.071	147.852	196.129	324.428	549.952	1315.49
Tb927.5.1830	0.857676	0.634	2.10309	0.0451	1.80377	0.284	341.405	292.815	615.818	281.718	413.739	394.147	237.385	287.283	273.498	651.56	694.434	516.145
Tb927.7.210	1.4777	0.0782	1.5073	0.0853	2.22734	0.116	274.788	406.054	612.047	293.165	257.563	375.817	461.436	390.84	401.097	610.549	665.991	563.851
Tb927.6.1020	1.18653	0.396	1.29647	0.298	1.5383	0.357	396.628	470.61	610.133	375.124	419.366	384.065	518.854	514.767	478.172	504.506	650.063	692.55
Tb927.7.3590	0.40111	0.0678	5.42746	0.0046	2.17701	0.209	275.982	110.699	600.814	212.467	358.484	167.297	88.767	101.039	100.08	598.958	657.272	550.909
Tb927.8.1990	1.11006	0.65	1.3154	0.236	1.46018	0.344	409.772	454.872	598.34	382.562	438.917	568.232	409.66	410.445	448.075	570.867	599.246	626.187
Tb927.5.4190	11.9327	0.00379	0.553699	0.22	6.60713	0.0823	90.131	1075.51	595.508	86.582	93.826	868.438	1466.87	804.641	1305.34	962.635	562.627	389.925
Tb927.4.3520	1.85513	0.0882	2.99185	0.0248	5.55028	0.0592	106.745	198.027	592.467	93.354	122.058	261.477	209.874	150.147	186.633	674.132	724.352	425.89
Tb927.5.4220	11.962	0.00181	0.533562	0.169	6.38248	0.0801	92.77	1109.71	592.101	91.725	93.826	959.661	1428.89	883.204	1252.18	917.778	593.331	381.199
Tb927.3.4360	0.711967	0.152	0.874316	0.56	0.622484	0.324	950.826	676.957	591.875	845.837	1068.85	645.956	629.42	632.879	816.17	525.517	695.373	567.394
Tb927.4.3500	0.335903	0.0432	1.93483	0.142	0.649916	0.469	910.612	305.877	591.821	813.966	1018.73	489.303	286.233	223.427	279.742	660.623	733.484	427.786
Tb927.2.2520	1.25659	0.673	0.732076	0.504	0.919919	0.971	642.64	807.535	591.177	526.2	784.846	1572.75	703.866	621.021	618.571	572.914	769.164	468.861
Tb927.2.2510	1.23535	0.677	0.746168	0.506	0.921778	0.962	639.22	789.659	589.219	543.133	752.306	1487.08	667.745	621.965	629.578	572.118	747.205	478.524
Tb927.7.1740	0.950606	0.908	1.37606	0.23	1.30809	0.628	446.742	424.676	584.38	370.825	538.202	339.256	444.009	440.497	490.195	551.053	709.488	510.444
Tb927.10.15110	0.798572	0.557	1.86909	0.198	1.4926	0.666	389.481	311.029	581.341	309.221	490.573	450.702	276.013	229.371	327.978	693.289	820.353	345.443
Tb927.6.510	0.555406	0.0441	0.802632	0.507	0.445787	0.263	1303.1	723.75	580.905	1181.28	1437.49	693.815	619.99	785.699	811.838	858.576	549.523	415.48
Tb927.7.2860	5.75167	0.00835	0.610768	0.164	3.51294	0.0673	165.105	949.628	580.002	161.619	168.665	1001.88	1257.15	670.247	963.331	688.232	601.592	471.25
Tb927.5.4230	10.0979	0.00386	0.560599	0.231	5.66088	0.105	101.828	1028.25	576.438	102.012	101.645	870.263	1397.45	770.427	1193.12	954.803	550.18	364.62
Tb927.5.4210	10.1011	0.00593	0.562836	0.233	5.68524	0.118	100.403	1014.18	570.817	80.581	125.101	895.805	1280.89	731.146	1261.04	943.41	546.86	360.507
Tb927.1.2440	5.25059	0.0122	0.509867	0.173	2.6771	0.239	212.656	1116.57	569.302	225.113	200.889	762.294	1567.87	1141.06	1139.74	359.564	580.517	883.972
Tb927.7.2940	5.48924	0.00514	0.581513	0.0847	3.19206	0.0849	178.202	978.193	568.832	155.847	203.763	966.391	1209.14	791.594	989.844	660	587.934	474.328
Tb927.6.4010	1.33895	0.473	1.31131	0.597	1.75577	0.608	322.013	431.159	565.383	231.974	447.002	639.728	349.419	381.532	405.209	881.949	687.901	297.891
Tb927.10.13530	0.571528	0.366	1.18012	0.879	0.674474	0.761	837.237	478.505	564.694	799.564	876.685	1116.83	383.037	271.545	451.309	978.014	713.505	258.046
Tb927.4.4730	0.292511	0.0124	0.465694	0.0248	0.136221	0.0204	4113.76	1203.32	560.379	4672.68	3621.69	1523.92	1003.54	1152.11	1189.97	530.243	613.039	541.357
Tb927.7.4060	0.383557	0.153	2.00217	0.256	0.767947	0.722	726.598	278.692	557.989	659.066	801.05	643.355	205.262	183.147	249.423	610.639	741.313	383.787
Tb927.7.2870	5.97265	0.00578	0.562208	0.0911	3.35787	0.0685	166.116	992.155	557.798	151.358	182.314	973.216	1307.12	759.361	1003.1	644.019	572.413	470.784
Tb927.1.2520	5.19559	0.0183	0.53513	0.224	2.78031	0.229	200.414	1041.27	557.215	210.928	190.425	644.943	1533.88	1057.89	1123.31	348.089	580.451	856.275
Tb927.8.5640	0.541308	0.0696	4.09199	0.00951	2.21503	0.209	251.466	136.12	557.004	235.637	268.357	185.925	127.527	123.767	116.99	410.161	710.154	593.29
Tb927.10.9080	0.335296	0.0146	0.320094	0.0381	0.107326	0.0586	5157.46	1729.27	553.53	4941.78	5382.55	2177.31	1851.51	1471.3	1507.68	752.56	682.796	330.058
Tb927.11.15840	0.713783	0.0768	1.18107	0.471	0.843027	0.762	656.585	468.659	553.519	663.108	650.126	438.187	494.55	463.832	479.952	700.8	518.628	466.603
Tb927.10.2890	0.266577	0.00864	4.1063	0.00226	1.09465	0.922	503.206	134.143	550.833	426.868	593.196	120.846	128.588	158.936	131.104	488.338	601.896	568.613
Tb927.1.2500	5.42634	0.0168	0.52473	0.226	2.84736	0.245	192.296	1043.46	547.537	206.322	179.223	656.705	1531.07	1029.3	1145.52	328.198	567.076	881.991
Tb927.10.15100	0.713473	0.383	2.05528	0.187	1.46638	0.688	370.429	264.291	543.191	321.964	426.189	421.187	237.646	185.048	263.415	673.988	775.363	306.691
Tb927.10.10890	1.31341	0.158	1.18703	0.505	1.55906	0.405	347.902	456.938	542.4	335.397	360.874	395.461	487.09	472.536	478.939	422.296	551.978	684.573
Tb927.7.1730	1.19414	0.602	1.26884	0.431	1.51517	0.384	357.685	427.126	541.954	309.984	412.726	289.675	464.341	466.635	530.274	488.889	622.563	522.99
Tb927.1.2460	5.76294	0.012	0.492068	0.171	2.83576	0.243	190.229	1096.28	539.443	212.353	170.41	756.475	1573.43	1027.9	1180.56	330.042	550.52	863.96
Tb927.10.8940	0.534052	0.0453	1.34051	0.418	0.715905	0.678	752.538	401.895	538.746	858.462	659.683	439.653	380.465	453.529	343.89	631.855	341.356	724.981
Tb927.10.10900	1.37134	0.134	1.16156	0.578	1.59288	0.386	335.907	460.642	535.061	332.081	339.778	387.881	480.148	506.12	477.669	412.198	551.503	673.84
Tb927.11.14790	3.66589	0.00467	4.30071	0.00581	15.7659	0.02	33.932	124.392	534.972	35.689	32.262	108.989	142.282	121.271	127.314	683.873	575.653	388.918
Tb927.1.2540	5.64052	0.0146	0.481096	0.17	2.71363	0.258	196.179	1106.55	532.359	218.733	175.951	723.5	1602.68	1069.66	1208.82	331.556	526.7	863.96
Tb927.10.10250	0.112544	0.0226	0.230072	0.0676	0.0258933	0.0257	20534.1	2310.99	531.695	21112.6	19971.4	5095.76	1470.34	2071.34	1837.86	886.74	537.049	315.629
Tb927.10.14810	0.541457	0.124	1.81023	0.15	0.980163	1	539.174	291.94	528.479	471.629	616.394	449.801	246.484	263.914	248.257	706.175	511.729	408.442
Tb927.6.1570	0.611693	0.0919	9.73475	0.000544	5.95468	0.0204	88.609	54.202	527.639	83.13	94.45	57.546	63.723	56.55	41.62	518.441	553.835	511.601
Tb927.3.860	0.344892	0.143	1.9196	0.295	0.662053	0.599	795.747	274.446	526.827	621.18	1019.37	656.692	195.313	202.71	218.204	590.747	704.818	351.177
Tb927.2.1770	0.198095	0.238	2.72064	0.538	0.538945	0.852	964.757	191.114	519.951	921.953	1009.55	1346.59	95.939	78.758	131.112	1854.72	798.528	94.912
Tb927.11.15860	0.745091	0.123	1.15469	0.548	0.860349	0.803	600.66	447.547	516.777	593.356	608.054	396.796	471.122	451.393	475.443	645.196	499.44	428.288
Tb927.9.15520	5.55188	0.0244	31.392	0.000661	174.285	0.0121	2.949	16.375	514.032	4.313	2.017	10.59	17.232	18.143	21.714	388.219	653.807	535.112
Tb927.10.2090	0.85275	0.641	0.896563	0.83	0.764544	0.725	665.809	567.769	509.041	695.135	637.721	401.274	528.362	796.497	615.361	360.388	492.312	743.441
Tb927.10.10920	1.39131	0.117	1.16646	0.566	1.62291	0.37	313.626	436.351	508.988	311.203	316.068	371.937	466.451	473.08	441.707	394.551	518.572	644.481
Tb927.9.9100	1.40538	0.57	1.12372	0.92	1.57926	0.684	322.032	452.577	508.571	254.652	407.239	936.522	420.183	266.504	400.045	862.107	565.986	269.581
Tb927.2.5350	0.722984	0.369	16.6448	0.00661	12.0339	0.0883	42.137	30.464	507.073	36.973	48.022	48.308	28.959	23.867	25.797	944.973	536.404	257.217
Tb927.6.220	1.22395	0.397	26.434	0.00084	32.354	0.0204	15.665	19.173	506.817	14.181	17.303	21.048	17.96	15.446	23.142	642.256	649.01	312.316
Tb927.5.4260	7.20578	0.00687	0.686325	0.51	4.94551	0.198	101.735	733.081	503.132	93.44	110.767	789.987	931.199	494.189	794.426	998.947	494.581	257.79
Tb927.10.10540	2.39785	0.176	0.607538	0.376	1.45678	0.494	344.671	826.469	502.111	302.653	392.522	1793.77	763.244	467.758	728.54	528.209	615.619	389.297
Tb927.5.4170	7.99147	0.0023	0.628864	0.353	5.02555	0.157	99.599	795.942	500.539	95.154	104.251	806.407	952.154	608.232	859.398	893.57	510.348	274.992
Tb927.10.10910	1.38409	0.145	1.10823	0.733	1.53389	0.416	325.954	451.15	499.976	325.572	326.336	367.493	478.084	482.52	488.67	387.615	517.74	622.783
Tb927.10.10580	2.33256	0.222	0.620254	0.432	1.44678	0.511	344.936	804.584	499.046	309.549	384.369	1937.28	788.997	449.637	609.756	520.572	626.003	381.386
Tb927.7.380	1.79273	0.0606	22.1164	0.000255	39.6486	0.00976	12.545	22.489	497.376	10.671	14.747	24.26	23.344	18.642	24.23	435.707	597.257	472.824
Tb927.10.10520	2.43659	0.168	0.604749	0.372	1.47353	0.458	335.967	818.614	495.056	324.107	348.261	1814.97	780.803	496.073	638.792	526.3	603.752	381.832
Tb927.9.2950	0.450571	0.146	2.0605	0.172	0.928402	0.978	532.671	240.006	494.533	489.951	579.116	466.093	185.97	173.152	221.077	492.814	656.701	373.71
Tb927.10.10960	1.35765	0.126	1.15347	0.566	1.56601	0.375	315.401	428.203	493.92	309.975	320.922	370.369	439.245	453.111	456.092	395.061	503.592	605.656
Tb927.10.15090	0.740582	0.456	1.90551	0.217	1.41118	0.736	349.929	259.151	493.814	283.257	432.294	428.109	213.244	213.488	231.423	610.329	696.878	283.119
Tb927.3.2180	0.422479	0.195	1.58906	0.496	0.671345	0.687	734.762	310.422	493.279	731.809	737.727	761.725	230.015	236.4	224.184	757.146	592.031	267.764
Tb927.10.13700	1.28394	0.294	10.4493	0.0022	13.4162	0.0361	36.704	47.126	492.433	41.512	32.454	40.388	50.738	42.076	57.204	321.145	594.729	625.203
Tb927.10.10950	1.42794	0.0783	1.14684	0.578	1.63762	0.336	300.459	429.038	492.038	298.308	302.626	383.176	446.562	450.025	440.014	391.287	500.977	607.692
Tb927.10.10940	1.36645	0.146	1.16257	0.569	1.5886	0.375	309.711	423.205	492.007	300.641	319.055	355.209	440.37	429.693	477.246	386.187	508.229	606.817
Tb927.10.10550	2.53875	0.169	0.59278	0.372	1.50492	0.435	326.531	828.981	491.403	301.121	354.085	1886.72	784.315	463.228	688.945	515.481	597.818	385.063
Tb927.10.10480	2.52563	0.176	0.581572	0.356	1.46884	0.46	334.432	844.652	491.226	297.29	376.216	1878.57	883.817	451.902	678.387	525.027	579.275	389.742
Tb927.9.6290	4.06072	0.021	0.1272	0.00334	0.516525	0.215	950.651	3860.33	491.035	840.352	1075.43	5782.03	4089.56	2918.85	3217.57	454.642	594.44	438.086
Tb927.10.10510	2.43056	0.168	0.599104	0.354	1.45616	0.466	335.963	816.58	489.216	301.887	373.886	1753.01	733.978	460.962	749.657	532.027	571.858	384.84
Tb927.10.10470	2.54765	0.146	0.580078	0.317	1.47784	0.465	330.374	841.677	488.239	291.926	373.886	1751.38	841.675	490.41	694.225	521.209	584.467	382.054
Tb927.2.5290	1.03782	1	10.7395	0.00307	11.1456	0.0201	43.773	45.428	487.875	38.821	49.356	59.086	54.637	27.127	48.632	552.048	545.697	385.475
Tb927.10.7090	0.807259	0.433	21.7981	0.000296	17.5967	0.0195	27.707	22.366	487.547	34.37	22.335	18.985	23.65	20.555	27.116	592.518	407.129	480.415
Tb927.10.10490	2.5483	0.179	0.579037	0.359	1.47556	0.469	330.047	841.06	487.005	284.264	383.204	1880.2	877.964	438.311	691.585	542.21	556.282	382.946
Tb927.11.16430	1.30634	0.215	2.92326	0.0175	3.81875	0.0883	127.463	166.509	486.75	120.315	135.036	203.414	158.908	147.927	160.761	562.694	588.325	348.359
Tb927.2.5300	0.83357	0.735	11.863	0.00664	9.88867	0.0506	49.097	40.926	485.507	41.635	57.897	68.472	42.286	23.778	40.748	659.004	561.045	309.529
Tb927.10.10530	2.65125	0.162	0.574203	0.349	1.52236	0.43	318.478	844.366	484.837	282.732	358.744	1891.62	820.604	446.239	733.819	510.39	584.467	382.054
Tb927.7.4070	0.34996	0.0764	1.34322	0.531	0.470073	0.259	1030.65	360.686	484.481	900.88	1179.12	676.162	292.984	268.657	318	577.085	582.536	338.273
Tb927.10.10590	2.4477	0.177	0.586758	0.354	1.43621	0.504	337.191	825.342	484.276	300.354	378.545	1779.1	862.746	447.371	675.747	488.116	606.718	383.503
Tb927.5.2160	0.0761971	0.00951	2.2387	0.153	0.170582	0.071	2838.61	216.294	484.218	2670.71	3017.07	407.913	179.765	152.047	196.303	633.078	568.783	315.296
Tb927.10.2560	0.122615	0.00116	2.60855	0.0314	0.319846	0.144	1505.52	184.598	481.535	1385.85	1635.52	177.915	159.234	189.767	215.995	325.749	590.633	580.338
Tb927.7.6420	0.60558	0.271	2.44459	0.0361	1.4804	0.66	324.559	196.546	480.476	208.854	504.365	271.481	162.573	195.393	173.047	393.599	611.005	461.228
Tb927.9.8000	0.614223	0.34	1.61918	0.325	0.994536	1	481.163	295.541	478.534	377.29	613.633	574.774	220.759	227.147	264.698	584.827	533.407	351.278
Tb927.10.10560	2.17911	0.244	0.599612	0.402	1.30662	0.63	365.077	795.545	477.018	318.743	418.147	1898.14	815.922	464.36	556.963	485.57	585.951	381.497
Tb927.5.4250	8.1314	0.00288	0.650759	0.425	5.29158	0.169	89.397	726.922	473.051	84.01	95.129	800.934	876.191	541.073	735.361	888.586	484.623	245.823
Tb927.11.4700	1.03171	0.994	2.53537	0.0558	2.61578	0.209	180.83	186.564	473.011	155.347	210.492	266.093	157.112	163.096	177.675	321.66	644.181	510.748
Tb927.9.11230	0.844755	0.869	2.08799	0.428	1.76384	0.728	267.797	226.223	472.35	251.209	285.48	641.05	153.706	162.231	163.843	909.545	683.491	169.526
Tb927.2.4920	0.882223	0.74	8.00528	0.0051	7.06244	0.0484	66.749	58.887	471.408	61.739	72.165	88.47	57.872	43.994	53.385	601.657	530.976	327.92
Tb927.9.7980	0.337113	0.254	1.59875	0.665	0.538959	0.696	873.723	294.544	470.901	674.64	1131.56	1125.4	209.517	175.224	182.17	1071.45	515.817	188.939
Tb927.5.4200	7.6825	0.00468	0.674597	0.493	5.18259	0.194	90.823	697.745	470.697	89.153	92.523	813.705	877.501	501.792	661.53	941.274	473.005	234.23
Tb927.11.13050	1.29518	0.601	1.05769	0.974	1.3699	0.66	343.314	444.654	470.307	273.021	431.704	786.216	376.557	304.598	433.499	533.593	576.635	338.092
Tb927.5.4240	9.28156	0.00372	0.639491	0.427	5.93547	0.157	79.178	734.899	469.961	78.867	79.492	824.651	922.031	509.394	753.081	919.202	454.749	248.316
Tb927.7.440	1.42151	0.326	29.1022	0.000459	41.3692	0.00976	11.283	16.039	466.777	9.417	13.52	17.258	20.382	10.44	18.023	449.075	552.002	410.269
Tb927.8.5320	0.543283	0.462	4.15941	0.188	2.25974	0.583	206.514	112.195	466.667	193.84	220.017	368.539	95.755	61.126	73.457	962.773	637.981	165.459
Tb927.2.5310	1.03372	0.988	10.137	0.00128	10.4789	0.0197	44.265	45.758	463.85	38.878	50.399	63.454	45.915	34.552	43.55	490.711	524.583	387.698
Tb927.10.10460	2.34206	0.179	0.618963	0.38	1.44965	0.468	318.562	746.092	461.803	281.965	359.909	1580.15	731.637	421.322	636.153	507.208	528.097	367.681
Tb927.1.2160	8.78468	0.0087	0.220319	0.0104	1.93543	0.242	238.171	2092.25	460.963	200.923	282.324	2932.84	2480	1421.48	1853.43	373.837	525.272	498.807
Tb927.11.13020	1.48692	0.407	1.017	1	1.5122	0.553	304.192	452.309	459.999	234.348	394.852	812.014	386.257	316.543	421.568	528.319	553.726	332.72
Tb927.8.5465	0.610362	0.107	4.50822	0.00399	2.75165	0.0937	167.065	101.97	459.704	185.024	150.849	81.617	117.784	91.75	122.58	529.659	459.25	399.383
Tb927.8.4430	0.832238	0.332	2.26175	0.0411	1.88232	0.32	243.55	202.691	458.438	221.771	267.468	235.455	184.883	197.587	196.236	320.243	547.972	549.04
Tb927.11.900	8.96768	0.00107	0.550321	0.0806	4.9351	0.0506	92.685	831.165	457.407	92.856	92.514	749.986	1036.83	805.917	761.548	360.606	452.267	586.787
Tb927.10.10980	1.40268	0.105	1.12046	0.693	1.57166	0.409	290.215	407.08	456.119	291.062	289.371	349.72	435.117	432.598	417.167	348.14	466.738	583.994
Tb927.10.10970	1.43003	0.0825	1.14742	0.568	1.64085	0.324	277.944	397.467	456.063	271.167	284.891	353.118	421.795	420.435	398.552	365.786	470.305	551.402
Tb927.10.200	0.946153	0.92	1.95165	0.0773	1.84656	0.211	246.671	233.389	455.494	228.179	266.662	331.109	203.932	181.308	242.352	461.066	523.396	391.611
Tb927.10.10570	2.43262	0.169	0.616931	0.382	1.50075	0.42	302.812	736.626	454.447	274.303	334.284	1606.24	725.784	434.913	580.72	488.116	526.614	365.119
Tb927.11.13030	1.31236	0.562	1.03686	1	1.36074	0.672	333.922	438.227	454.38	261.477	426.44	750.591	350.101	320.809	437.476	541.743	525.229	329.698
Tb927.11.7040	0.696573	0.587	3.54937	0.123	2.4724	0.381	183.004	127.476	452.458	155.154	215.852	312.521	107.94	91.123	85.904	738.688	537.075	233.475
Tb927.10.5050	1.09542	0.862	1.49515	0.573	1.63782	0.757	275.898	302.224	451.87	230.125	330.775	477.646	278.484	245.861	255.107	881.878	613.16	170.632
Tb927.10.10500	2.61259	0.147	0.574993	0.306	1.50222	0.433	299.216	781.729	449.489	252.849	354.085	1650.27	787.827	455.299	630.873	472.206	513.263	374.701
Tb927.8.7600	0.412049	0.0868	4.24514	0.179	1.7492	0.824	256.138	105.541	448.038	249.003	263.478	186.999	93.086	78.685	90.588	1350.76	580.794	114.642
Tb927.11.13040	1.30434	0.644	1.05312	0.992	1.37362	0.712	326	425.214	447.801	241.274	440.479	799.729	369.502	268.763	411.625	521.607	553.726	310.897
Tb927.2.5630	1.28771	0.564	3.04152	0.0444	3.9166	0.0668	113.857	146.614	445.93	126.047	102.845	82.278	185.192	161.912	187.291	381.305	411.659	564.924
Tb927.9.8880	1.87394	0.0385	1.21364	0.339	2.27428	0.137	196.001	367.293	445.761	169.03	227.275	410.574	373.331	332.007	357.618	424.037	496.21	420.957
Tb927.2.5500	1.30667	0.465	3.07076	0.0334	4.01246	0.0643	110.699	144.647	444.176	116.382	105.294	89.992	188.883	176.794	145.671	370.267	414.778	570.604
Tb927.3.2220	0.704143	0.446	1.73019	0.367	1.2183	0.915	364.374	256.571	443.917	315.769	420.46	476.933	219.669	182.418	226.746	747.437	504.396	232.038
Tb927.10.3830	1.70029	0.401	0.891472	0.898	1.51576	0.371	291.204	495.129	441.394	255.547	331.835	198.788	663.805	625.174	728.524	400.532	430.241	499.034
Tb927.10.10930	1.44695	0.106	1.11603	0.712	1.61484	0.381	272.737	394.638	440.428	264.044	281.717	327.503	427.987	407.365	424.783	337.123	455.326	556.563
Tb927.11.12040	0.342897	0.148	0.576987	0.445	0.197847	0.198	2220.83	761.517	439.385	1694.76	2910.2	1851.23	586.686	519.039	596.558	685.169	589.02	210.188
Tb927.5.630	1.30268	0.125	5.77839	0.000496	7.52738	0.0167	58.051	75.622	436.974	58.152	57.951	71.508	75.024	80.546	75.683	414.84	436.996	460.266
Tb927.11.5280	0.3924	0.142	2.22799	0.298	0.874263	0.993	499.566	196.03	436.752	529.677	471.167	407.251	114.494	191.436	165.432	805.544	559.224	184.94
Tb927.11.4460	0.950505	0.975	1.19473	0.714	1.13559	0.94	382.922	363.97	434.844	314.031	466.928	592.295	280.308	284.405	371.665	282.515	551.438	527.794
Tb927.7.6770	0.290739	0.0503	4.86494	0.0233	1.41443	0.66	306.611	89.144	433.68	368.414	255.176	50.768	93.136	104.475	127.834	340.485	357.489	670.113
Tb927.10.12700	0.937498	0.936	2.18618	0.106	2.04954	0.261	210.003	196.878	430.41	237.814	185.445	119.119	218.489	265.757	217.216	341.728	391.644	595.764
Tb927.7.360	1.56528	0.271	26.9111	0.00111	42.1234	0.0112	10.096	15.803	425.267	9.269	10.997	10.585	25.903	15.371	14.797	313.187	495.22	495.887
Tb927.6.560	2.05808	0.0704	4.81719	0.00253	9.91416	0.0286	42.683	87.845	423.166	33.008	55.194	112.399	80.299	76.189	86.597	483.777	387.605	404.108
Tb927.3.3460	0.637141	0.199	3.55088	0.0102	2.26241	0.181	186.807	119.022	422.634	152.77	228.427	171.325	101.67	106.828	107.849	387.943	505.477	384.967
Tb927.5.510	0.440065	0.0376	5.4582	0.00841	2.40197	0.231	175.362	77.171	421.213	167.076	184.058	70.541	59.939	99.986	83.891	313.495	373.885	637.581
Tb927.9.6210	4.19289	0.0087	0.125831	0.00272	0.527598	0.325	796.943	3341.5	420.465	707.833	897.272	3994.78	3758.71	2699.63	3075.59	294.043	527.299	479.426
Tb927.6.1040	1.13153	0.47	1.37561	0.164	1.55654	0.293	269.959	305.466	420.202	273.214	266.744	265.758	332.464	321.093	306.896	372.189	459.296	434.03
Tb927.2.3460	4.01618	0.00253	0.788929	0.43	3.16848	0.13	132.26	531.181	419.064	134.34	130.212	487.888	597.378	505.552	540.299	297.12	433.681	571.134
Tb927.6.1030	1.17707	0.332	1.36258	0.158	1.60386	0.249	261.231	307.489	418.979	261.862	260.602	268.624	333.052	322.8	309.547	384.973	438.622	435.569
Tb927.6.2220	0.278239	0.152	3.46661	0.255	0.964547	1	432.961	120.467	417.611	462.879	404.976	375.626	67.158	82.696	100.956	1023.93	556.391	127.84
Tb927.3.3330	0.713157	0.478	3.7752	0.081	2.69231	0.357	154.954	110.507	417.185	133.531	179.815	58.395	136.006	154.119	121.832	205.103	522.947	676.95
Tb927.5.2260	0.0660258	0.00931	1.91409	0.282	0.12638	0.0861	3295.51	217.588	416.485	3124.34	3476.04	412.638	179.765	141.109	214.149	617.098	511.475	228.885
Tb927.7.1340	0.468071	0.238	1.63539	0.365	0.765479	0.728	543.079	254.2	415.716	397.762	741.487	554.633	157.164	202.744	236.261	366.684	521.135	375.964
Tb927.7.7460	0.585237	0.307	1.27319	0.677	0.74512	0.749	557.807	326.449	415.633	450.405	690.82	658.787	262.504	238.723	275.097	559.28	501.142	256.177
Tb927.11.6680	2.24016	0.0118	1.52384	0.113	3.41365	0.0786	121.449	272.066	414.586	132.088	111.667	272.414	261.956	275.867	278.315	341.727	404.217	515.88
Tb927.7.6860	0.745204	0.189	7.40241	0.00128	5.51631	0.0435	74.794	55.737	412.586	69.301	80.722	68.574	50.602	52.151	53.331	324.729	438.93	492.749
Tb927.6.4570	0.662904	0.474	2.38407	0.296	1.58041	0.776	259.375	171.941	409.919	234.137	287.333	388.004	139.732	118.068	136.536	745.462	602.038	153.478
Tb927.3.1250	0.892001	0.904	3.10395	0.166	2.76873	0.454	147.854	131.886	409.366	106.954	204.394	270.985	113.605	90.34	108.784	796.117	498.935	172.709
Tb927.7.1320	0.494224	0.289	1.53079	0.417	0.756553	0.772	540.694	267.224	409.064	344.613	848.345	589.297	197.765	200.21	218.541	359.564	499.56	381.075
Tb927.6.970	1.20267	0.257	1.386	0.127	1.66691	0.216	245.134	294.817	408.617	251.106	239.304	283.146	316.181	312.719	269.84	387.787	416.65	422.264
Tb927.2.5530	1.73558	0.0864	13.5501	0.00396	23.5173	0.0411	17.322	30.063	407.36	19.727	15.21	27.707	39.258	29.496	25.46	700.099	242.8	397.673
Tb927.8.7660	6.21049	0.0185	4.51641	0.0511	28.0491	0.0441	14.394	89.395	403.745	15.742	13.162	53.606	133.483	80.28	111.177	212.47	437.352	708.262
Tb927.10.4620	0.750639	0.485	1.73474	0.318	1.30216	0.836	309.216	232.11	402.65	261.334	365.872	392.207	189.318	180.819	216.184	679.543	423.679	226.741
Tb927.1.2560	6.26466	0.0257	0.468955	0.224	2.93785	0.238	137.035	858.476	402.587	130.328	144.086	434.488	1359	960.54	957.633	234.663	435.829	637.997
Tb927.11.11520	1.11596	0.627	0.887227	0.593	0.990112	1	405.974	453.052	401.96	415.513	396.655	564.588	398.652	410.244	456.272	418.014	397.252	391.104
Tb927.1.120	1.21291	0.244	0.907375	0.663	1.10057	0.893	362.461	439.633	398.912	369.362	355.689	393.266	436.971	460.258	472.304	438.693	337.209	429.113
Tb927.9.2960	0.420133	0.238	2.51174	0.244	1.05526	1	376.486	158.174	397.292	349.383	405.691	418.4	130.724	85.823	133.348	494.929	621.204	203.963
Tb927.11.7350	2.61107	0.071	0.871297	0.862	2.27502	0.418	174.625	455.958	397.275	163.543	186.458	701.248	486.864	279.072	453.633	723.622	403.351	214.822
Tb927.1.2480	6.17628	0.0226	0.448083	0.185	2.76748	0.248	143.538	886.529	397.238	133.974	153.784	467.463	1328.37	945.721	1051.83	249.802	382.894	655.358
Tb927.8.8300	0.185755	0.0182	0.782087	0.808	0.145276	0.259	2734.31	507.91	397.23	2829.13	2642.66	874.89	393.477	441.43	437.939	714.862	729.814	120.141
Tb927.4.4620	0.514582	0.202	0.382757	0.16	0.19696	0.172	2011.29	1034.97	396.143	2388.67	1693.53	1990.81	853.122	764.653	883.51	684.537	442.937	205.031
Tb927.9.5770	0.483557	0.0275	1.5865	0.202	0.767163	0.732	514.32	248.703	394.567	483.126	547.528	304.966	225.537	223.329	249.063	259.605	488.212	484.664
Tb927.10.13770	0.499879	0.447	2.09131	0.429	1.0454	1	375.107	187.508	392.137	254.429	553.023	653.025	140.402	101.039	133.441	707.142	487.44	174.939
Tb927.11.13960	0.36804	0.236	5.08079	0.137	1.86994	0.677	207.718	76.449	388.42	198.867	216.963	241.854	65.107	48.993	44.276	859.021	449.186	151.871
Tb927.8.3380	0.296458	0.00578	5.88914	0.00399	1.74588	0.381	222.475	65.954	388.415	220.196	224.778	58.39	66.412	77.948	62.602	291.498	362.846	554.025
Tb927.11.13780	1.962	0.04	1.42753	0.202	2.80082	0.131	138.345	271.433	387.48	118.692	161.253	318.506	266.312	236.47	270.624	449.574	434.607	297.748
Tb927.11.15180	0.416762	0.242	1.59277	0.569	0.663807	0.801	581.733	242.444	386.158	402.76	840.235	640.007	170.074	170.262	186.424	683.814	505.124	166.709
Tb927.3.3450	0.932085	0.979	1.67096	0.326	1.55748	0.598	247.325	230.528	385.204	169.778	360.293	473.542	165.535	193.046	186.633	390.499	514.585	284.442
Tb927.4.3590	1.11713	0.584	1.70894	0.0562	1.9091	0.159	200.715	224.225	383.186	197.956	203.514	184.269	230.179	249.199	239.149	347.209	410.574	394.681
Tb927.3.2230	1.40877	0.169	0.766817	0.424	1.08027	0.998	353.645	498.204	382.032	433.482	288.512	458.233	529.12	506.42	501.741	591.018	312.773	301.625
Tb927.9.8850	1.93761	0.039	1.1789	0.429	2.28425	0.123	167.122	323.819	381.749	146.523	190.618	359.741	329.472	269.543	344.168	374.633	407.95	364.017
Tb927.2.1120	1.36007	0.206	3.35873	0.013	4.56811	0.07	83.019	112.912	379.24	76.245	90.394	88.511	127.264	120.433	119.814	517.53	357.854	294.511
Tb927.11.7930	0.454506	0.332	1.84193	0.491	0.837169	0.967	452.272	205.56	378.628	352.676	579.993	655.999	137.571	144.193	137.208	708.101	462.649	165.688
Tb927.3.590	1.09232	0.675	14.3023	0.000285	15.6227	0.0128	24.194	26.427	377.969	26.741	21.889	30.645	25.427	26.26	23.837	364.379	441.332	335.778
Tb927.10.4240	0.371798	0.248	1.42357	0.664	0.529282	0.625	713.993	265.462	377.903	421.46	1209.57	740.124	156.331	187.214	229.256	494.475	567.298	192.392
Tb927.1.4490	2.34154	0.033	1.7503	0.26	4.09838	0.187	92.169	215.816	377.742	100.595	84.448	278.002	232.446	173.849	193.105	683.795	355.116	221.968
Tb927.3.1790	0.447403	0.0366	4.14503	0.00811	1.8545	0.269	202.174	90.453	374.931	213.353	191.58	69.167	92.482	115.514	90.595	287.651	392.169	467.212
Tb927.9.6230	3.97025	0.012	0.133723	0.00226	0.530915	0.237	705.365	2800.48	374.489	659.048	754.936	3660.55	3101.27	2222.61	2437.69	306.647	465.83	367.664
Tb927.9.5840	0.504679	0.0304	1.54183	0.229	0.778128	0.743	478.618	241.548	372.426	458.017	500.145	273.64	201.727	231.008	266.96	243.065	443.791	478.872
Tb927.7.3900	0.933851	0.885	2.12505	0.0776	1.98448	0.284	187.562	175.155	372.212	160.726	218.877	250.444	141.781	171.114	154.907	441.012	434.81	268.918
Tb927.8.5470	0.569522	0.0253	4.46759	0.00223	2.54439	0.116	145.669	82.962	370.638	149.113	142.304	82.685	78.577	90.791	80.306	441.926	378.592	304.319
Tb927.2.830	0.875915	0.58	1.17813	0.687	1.03194	1	357.031	312.729	368.434	409.154	311.548	317.46	261.682	308.392	373.343	556.185	384.653	233.772
Tb927.10.14140	0.881431	0.522	2.55983	0.0565	2.25631	0.336	162.891	143.577	367.533	188.056	141.094	144.467	132.015	155.626	143.174	223.505	397.61	558.657
Tb927.11.6640	0.321147	0.0847	5.03253	0.0197	1.61618	0.594	226.473	72.731	366.022	153.133	334.936	130.639	59.23	60.171	60.101	429.867	465.351	245.135
Tb927.10.1500	1.47112	0.399	2.75288	0.129	4.04981	0.209	90.242	132.756	365.462	110.856	73.461	76.898	132.451	202.39	150.681	207.469	354.961	662.813
Tb927.4.2040	0.871457	0.525	1.36727	0.243	1.19152	0.793	306.677	267.256	365.411	352.673	266.68	301.006	231.317	260.655	281.101	471.01	340.518	304.211
Tb927.6.960	0.974558	0.926	1.50954	0.0703	1.47114	0.327	248.385	242.065	365.408	248.419	248.351	244.331	255.468	241.776	227.512	362.753	392.119	343.009
Tb927.5.810	0.74824	0.152	0.719791	0.305	0.538576	0.375	677.177	506.691	364.712	762.868	601.112	484.654	525.858	538.226	480.515	442.904	452.591	242.01
Tb927.8.5460	0.7506	0.199	4.50481	0.00215	3.38131	0.0506	107.588	80.756	363.789	101.649	113.875	65.488	86.89	91.281	81.881	360.621	397.496	335.865
Tb927.8.5440	0.804681	0.394	3.35851	0.0116	2.70253	0.129	134.551	108.27	363.627	120.977	149.647	87.507	122.012	96.425	133.476	279.114	414.091	415.997
Tb927.6.1060	0.979085	0.955	1.43324	0.0935	1.40326	0.39	257.925	252.531	361.937	264.171	251.828	258.387	251.92	259.662	240.612	355.089	391.501	341.057
Tb927.6.1000	1.01201	1	1.3922	0.146	1.40892	0.394	256.143	259.218	360.884	263.593	248.903	261.663	276.024	279.854	223.378	336.392	398.392	350.71
Tb927.8.970	2.0772	0.0492	5.46448	0.00648	11.3508	0.0392	31.616	65.672	358.862	27.292	36.624	84.524	63.839	53.697	64.195	266.39	521.646	332.576
Tb927.3.3780	0.523288	0.11	2.18311	0.0896	1.1424	0.925	313.252	163.921	357.858	255.565	383.959	241.457	139.578	150.931	141.94	240.536	458.949	415.133
Tb927.4.1300	0.684729	0.2	1.26751	0.52	0.867903	0.923	411.653	281.871	357.275	490.168	345.715	223.58	263.854	342.31	312.596	243.545	351.792	532.284
Tb927.10.4740	0.260566	0.334	1.33781	0.877	0.348589	0.456	1023.42	266.669	356.753	635.835	1647.27	1949.22	144.681	147.979	121.176	489.906	610.265	151.871
Tb927.6.1010	1.02776	0.925	1.4216	0.106	1.46107	0.338	243.763	250.53	356.155	251.682	236.094	268.845	245.788	256.816	232.142	342.662	385.243	342.227
Tb927.2.240	0.86956	0.408	3.50394	0.0229	3.04688	0.198	116.795	101.56	355.86	116.597	116.993	91.179	97.789	114.9	103.845	557.83	353.505	228.528
Tb927.6.4490	1.03574	1	0.726199	0.681	0.752152	0.92	473.052	489.958	355.807	659.67	339.228	821.535	436.996	393.088	408.358	964.83	258.923	180.311
Tb927.6.980	0.996668	1	1.47906	0.0783	1.47413	0.336	240.925	240.123	355.156	235.94	246.016	238.202	235.523	243.478	243.385	351.751	388.031	328.213
Tb927.10.1280	0.860797	0.733	1.85877	0.228	1.60003	0.582	220.372	189.695	352.6	254.769	190.618	304.998	152.806	143.428	193.71	472.806	453.266	204.556
Tb927.6.4020	0.409926	0.141	4.35896	0.0283	1.78685	0.287	197.008	80.759	352.024	162.644	238.633	161.882	67.994	72.962	52.965	381.743	385.384	296.519
Tb927.1.100	0.792133	0.536	1.34189	0.513	1.06296	1	329.625	261.107	350.377	292.576	371.366	410.129	245.101	188.201	245.688	392.866	495.935	220.768
Tb927.6.1450	0.659244	0.203	2.54457	0.104	1.67749	0.57	208.486	137.443	349.735	217.841	199.534	191.483	123.807	102.021	147.547	596.288	351.359	204.178
Tb927.7.320	0.611221	0.476	1.80238	0.438	1.10165	1	317.183	193.869	349.426	270.747	371.582	521.248	140.319	137.881	140.076	604.306	405.174	174.247
Tb927.7.6490	0.429327	0.154	16.9567	0.0051	7.27997	0.0435	47.993	20.605	349.386	49.335	46.687	42.417	14.975	14.006	20.26	372.318	455.438	251.521
Tb927.2.5610	1.68217	0.0691	10.9277	0.00181	18.3823	0.0286	18.784	31.597	345.287	21.716	16.247	28.796	37.174	28.991	32.119	486.627	230.362	367.227
Tb927.10.14700	0.816445	0.279	1.77105	0.211	1.44597	0.715	238.651	194.846	345.082	220.872	257.862	221.875	177.787	202.981	180.011	606.122	320.103	211.796
Tb927.2.340	1.21381	0.365	0.755526	0.302	0.917065	0.946	374.639	454.741	343.569	414.867	338.313	371.971	457.051	496.136	506.97	279.614	334.082	434.138
Tb927.9.13080	2.65684	0.0188	0.76019	0.368	2.01971	0.227	169.873	451.325	343.093	173.164	166.644	368.539	534.454	403.557	521.988	267.353	339.984	444.316
Tb927.10.13430	4.80453	0.0111	0.69545	0.205	3.34131	0.127	102.062	490.359	341.02	132.818	78.428	422.49	582.032	531.72	442.191	377.802	264.919	396.244
Tb927.11.3080	0.167538	0.0115	3.79272	0.109	0.635424	0.781	536.313	89.853	340.786	561.564	512.197	142.827	71.718	81.724	77.864	743.099	398.533	133.639
Tb927.11.8970	0.480348	0.0746	3.14137	0.0137	1.50895	0.513	225.669	108.399	340.523	176.494	288.545	144.108	90.73	108.293	97.514	396.903	375.01	265.284
Tb927.3.2370	0.34487	0.0858	1.55424	0.408	0.536009	0.591	634.926	218.967	340.326	972.922	414.35	346.7	179.313	172.539	214.319	583.293	354.499	190.627
Tb927.4.3570	0.938991	0.686	1.839	0.0197	1.72681	0.197	195.721	183.78	337.972	192.616	198.875	189.952	181.229	177.596	186.589	336.438	353.345	324.741
Tb927.9.10230	0.727543	0.345	0.970401	1	0.706009	0.465	475.925	346.256	336.007	458.012	494.538	545.176	278.649	313.519	301.809	395.308	353.106	271.772
Tb927.9.5670	0.109892	0.219	6.0031	0.389	0.659691	0.968	507.004	55.716	334.466	556.787	461.673	671.875	30.526	25.596	18.356	1835.44	496.432	41.064
Tb927.9.8450	2.29687	0.0105	0.889346	0.604	2.04271	0.186	162.427	373.073	331.791	153.78	171.561	376.79	369.857	350.837	396.221	266.542	375.7	364.743
Tb927.10.7570	0.465972	0.0791	2.72118	0.0374	1.26799	0.696	261.104	121.667	331.079	299.397	227.709	85.612	119.11	174.135	123.403	394.407	254.592	361.414
Tb927.9.2420	0.838906	0.805	1.49589	0.6	1.25491	0.925	260.404	218.454	326.784	274.517	247.016	495.17	173.03	150.425	176.706	655.054	368.619	144.52
Tb927.10.14090	0.93413	0.711	1.77541	0.138	1.65847	0.489	196.664	183.71	326.16	215.386	179.569	183.57	177.963	197.437	176.59	518.127	272.91	245.38
Tb927.5.2930	0.666144	0.18	1.3088	0.506	0.871851	0.925	373.842	249.033	325.934	371.998	375.694	351.155	201.094	227.332	239.588	469.856	355.811	207.112
Tb927.6.160	1.37659	0.316	3.12668	0.0141	4.30416	0.0447	75.69	104.194	325.782	66.126	86.637	76.391	128.742	91.66	130.746	319.707	357.296	302.691
Tb927.1.3480	0.0593762	0.14	14.4562	0.336	0.858356	1	378.564	22.478	324.943	589.792	242.986	240.968	15.828	8.751	7.648	4432.78	817.358	9.47
Tb927.10.180	0.716809	0.227	1.35992	0.446	0.974802	1	332.415	238.278	324.039	350.005	315.709	328.192	209.659	210.794	222.247	474.718	355.795	201.445
Tb927.2.450	1.12624	0.518	1.03151	0.959	1.16173	0.766	278.471	313.626	323.507	291.532	265.996	270.176	308.653	340.54	340.692	328.469	278.205	370.504
Tb927.10.8400	0.887388	0.924	2.05941	0.403	1.8275	0.736	176.829	156.916	323.154	261.506	119.571	358.545	119.276	98.047	144.589	835.895	297.466	135.719
Tb927.9.10430	0.788783	0.729	2.33425	0.178	1.84122	0.487	175.073	138.095	322.349	125.732	243.778	301.241	116.176	100.16	103.749	504.015	292.253	227.392
Tb927.7.3240	0.603217	0.311	2.69215	0.0972	1.62395	0.67	197.36	119.051	320.503	297.757	130.815	196.629	97.597	97.547	107.308	506.459	348.029	186.782
Tb927.4.4990	0.21331	0.0891	2.27115	0.381	0.484458	0.649	660.454	140.881	319.962	509.87	855.512	373.658	80.838	136.87	95.284	777.058	343.401	122.755
Tb927.10.14000	5.47193	0.0124	0.601246	0.216	3.28998	0.155	96.76	529.465	318.339	116.567	80.319	370.386	675.983	625.802	501.56	354.599	215.6	421.971
Tb927.9.5650	0.728837	0.129	2.46016	0.129	1.79306	0.596	176.407	128.572	316.307	182.552	170.468	134.317	109.171	136.463	136.561	578.335	350.4	156.165
Tb927.10.13920	0.978381	1	2.23498	0.119	2.18666	0.32	144.522	141.397	316.021	127.778	163.46	224.393	125.879	117.661	120.274	411.759	393.381	194.845
Tb927.5.4500	2.66511	0.0887	1.03788	1	2.76605	0.253	114	303.822	315.33	78.59	165.365	447.917	289.659	205.428	319.694	410.087	349.007	219.071
Tb927.11.9000	1.42933	0.367	3.36493	0.0462	4.8096	0.0901	65.491	93.608	314.985	60.717	70.64	147.416	89.415	60.265	96.657	211.369	448.347	329.77
Tb927.11.9010	1.36463	0.381	3.43776	0.0339	4.69127	0.0838	66.649	90.951	312.667	63.786	69.64	135.753	80.038	63.181	99.678	215.92	430.948	328.495
Tb927.7.1470	0.746229	0.162	1.69978	0.0546	1.26843	0.6	245.779	183.408	311.753	223.792	269.927	185.831	173.758	167.028	209.806	357.736	278.43	304.195
Tb927.7.5940	0.255209	0.00584	0.563431	0.114	0.143792	0.0484	2158.09	550.763	310.317	1982.95	2348.69	675.959	523.226	491.232	529.617	228.673	430.13	303.809
Tb927.6.4840	1.13052	0.673	2.16663	0.0587	2.44943	0.163	126.535	143.051	309.938	116.385	137.57	110.654	130.286	179.432	161.88	238.685	311.246	400.77
Tb927.2.4760	1.29213	0.34	4.86779	0.00581	6.28979	0.0383	49.25	63.637	309.769	51.097	47.468	66.961	72.646	45.458	74.162	255.231	397.082	293.292
Tb927.7.6570	0.623894	0.349	12.7716	0.0122	7.96814	0.107	38.853	24.24	309.588	43.658	34.577	45.287	15.134	26.573	18.958	574.388	294.056	175.677
Tb927.5.2170	0.0537429	0.0163	2.38354	0.303	0.128098	0.161	2414.2	129.746	309.254	2453.15	2375.86	333.89	104.015	84.228	96.877	554.405	423.364	126.011
Tb927.10.5550	0.612921	0.314	1.58035	0.356	0.968631	1	318.965	195.5	308.959	266.548	381.69	375.12	142.673	166.377	164.053	403.739	342.437	213.316
Tb927.11.11680	0.762622	0.514	1.91652	0.124	1.46158	0.62	211.078	160.973	308.508	289.508	153.896	106.051	185.674	198.639	171.666	291.209	241.181	418.07
Tb927.6.4920	1.264	0.451	2.14429	0.0773	2.71039	0.127	113.693	143.708	308.152	110.729	116.736	99.543	137.598	189.722	164.128	241.034	305.981	396.753
Tb927.6.4910	1.12869	0.657	2.21965	0.0492	2.5053	0.16	122.889	138.704	307.874	111.382	135.586	109.728	133.942	176.86	142.394	239.408	303.454	401.688
Tb927.6.4870	1.21475	0.419	2.11429	0.058	2.56833	0.153	119.779	145.502	307.632	112.687	127.318	110.191	153.551	170.75	155.135	237.24	305.771	401.34
Tb927.8.7040	0.60645	0.431	1.55939	0.498	0.945695	1	325.021	197.109	307.371	265.214	398.315	477.161	144.116	130.677	167.978	425.421	384.658	177.457
Tb927.10.2970	0.605852	0.0578	0.626793	0.127	0.379744	0.157	809.164	490.234	307.275	923.29	709.144	438.434	488.067	519.652	519.417	229.377	329.473	383.896
Tb927.6.4900	1.153	0.699	2.06565	0.0982	2.3817	0.167	128.716	148.41	306.562	127.48	129.964	105.098	125.965	193.26	189.61	238.143	301.348	401.466
Tb927.10.230	1.09152	0.715	1.41921	0.264	1.5491	0.468	197.097	215.136	305.323	179.123	216.875	257.38	192.261	190.678	227.03	414.299	300.981	228.257
Tb927.5.295b	1.3414	0.386	1.31398	0.411	1.76257	0.198	173.146	232.258	305.183	165.548	181.093	148.97	285.757	237.769	287.498	318.236	281.027	317.822
Tb927.1.590	0.976585	1	1.74958	0.304	1.70861	0.513	178.38	174.203	304.783	228.601	139.192	87.495	216.977	228.342	212.443	210.565	287.015	468.468
Tb927.6.4440	0.927993	0.733	0.965523	0.96	0.895999	0.905	338.661	314.276	303.44	373.307	307.231	286.583	327.515	359.655	288.984	349.785	235.294	339.475
Tb927.9.6090	1.34168	0.263	1.28335	0.443	1.72185	0.387	175.946	236.064	302.953	156.804	197.426	263.548	247.256	176.72	269.665	217.829	395.92	322.407
Tb927.4.440	0.270759	0.0217	1.84228	0.328	0.498815	0.551	606.738	164.28	302.65	622.163	591.695	247.867	155.692	121.187	155.739	624.305	299.651	148.187
Tb927.5.580	1.17912	0.718	0.980351	1	1.15595	0.946	261.465	308.298	302.24	185.896	367.754	440.35	294.712	233.379	298.279	207.278	456.042	292.077
Tb927.7.7380	0.400613	0.255	4.47121	0.209	1.79123	0.801	168.731	67.596	302.236	182.575	155.938	198.29	31.632	57.036	58.359	796.512	438.197	79.1
Tb927.9.3540	0.521288	0.371	2.73651	0.217	1.42651	0.741	209.668	109.297	299.093	184.17	238.696	296.705	77.35	58.568	106.167	447.322	379.29	157.699
Tb927.9.11720	6.32067	0.0269	1.134	0.921	7.16766	0.159	41.67	263.385	298.679	45.922	37.813	126.24	366.145	317.481	327.942	156.937	252.829	671.529
Tb927.9.5990	0.784667	0.576	1.93334	0.326	1.51703	0.757	196.847	154.459	298.623	186.086	208.23	88.009	197.433	204.389	160.269	135.239	345.26	570.322
Tb927.9.9260	1.10265	0.753	1.1389	0.74	1.2558	0.76	237.755	262.16	298.573	214.093	264.032	359.605	242.914	241.227	224.161	364.358	359.635	203.124
Tb927.11.7090	0.695226	0.65	1.93936	0.374	1.34829	0.903	220.982	153.632	297.948	125.991	387.59	362.185	122.245	111.212	113.14	576.294	314.444	145.961
Tb927.2.1344	0.11323	0.178	3.23952	0.564	0.36681	0.806	810.536	91.777	297.313	1070.69	613.596	809.748	50.304	41.459	42.011	1578.03	602.038	27.663
Tb927.10.10390	1.9591	0.0359	0.984576	1	1.92888	0.214	153.98	301.661	297.008	142.781	166.057	246.689	346.128	325.796	297.674	251.914	284.931	365.017
Tb927.4.400	0.597195	0.387	1.51348	0.51	0.903845	0.98	327.986	195.872	296.448	291.904	368.528	451.819	152.895	123.328	172.769	409.062	362.465	175.708
Tb927.7.1130	1.27028	0.708	2.53821	0.154	3.22422	0.171	91.873	116.704	296.219	78.433	107.616	253.642	84.815	76.789	112.293	398.481	343.634	189.817
Tb927.3.3760	0.692385	0.183	1.81405	0.174	1.25602	0.859	235.558	163.097	295.866	188.091	295.004	165.207	143.227	161.522	185.139	169.119	394.211	388.476
Tb927.6.4890	1.15833	0.6	2.14548	0.051	2.48517	0.159	119.008	137.85	295.755	104.203	135.916	104.172	137.598	162.389	155.135	232.361	299.453	371.794
Tb927.3.2960	1.40808	0.126	2.21712	0.0616	3.12189	0.159	94.363	132.871	294.592	103.212	86.273	141.011	127.037	116.667	149.139	192.06	348.285	382.2
Tb927.6.590	0.435469	0.153	1.32205	0.587	0.575712	0.438	511.645	222.805	294.56	416.292	628.838	446.714	164.348	179.692	186.801	408.959	298.002	209.711
Tb927.2.1170	1.25676	0.589	2.34057	0.0756	2.94155	0.0765	100.062	125.754	294.337	106.69	93.845	71.691	147.543	154.866	152.669	266.269	279.832	342.229
Tb927.11.13470	2.42317	0.0165	1.28821	0.385	3.12156	0.11	94.024	227.837	293.502	90.966	97.186	274.46	233.304	201.423	208.921	345.303	340.911	214.779
Tb927.10.15790	0.716834	0.322	2.42985	0.0338	1.7418	0.311	167.799	120.284	292.272	136.989	205.539	160.289	86.979	114.833	130.752	255.143	338.123	289.405
Tb927.7.420	1.25294	0.581	34.9876	0.000706	43.8373	0.00976	6.663	8.348	292.072	6.835	6.494	13.941	7.397	7.999	5.887	299.006	358.136	232.672
Tb927.4.3990	5.22503	0.0146	0.346641	0.139	1.81121	0.628	161.112	841.817	291.808	159.418	162.825	1282.67	909.05	614.842	700.494	535.713	361.693	128.239
Tb927.10.4450	2.62003	0.0217	0.736091	0.405	1.92858	0.355	150.436	394.148	290.129	163.096	138.759	518.526	382.997	349.223	347.992	388.552	331.354	189.684
Tb927.10.5840	0.667815	0.101	0.918347	0.826	0.613286	0.421	472.25	315.376	289.624	480.057	464.57	374.925	280.931	338.329	277.606	210.042	390.022	296.558
Tb927.2.5330	0.92863	0.854	9.51862	0.00154	8.83928	0.0228	32.676	30.344	288.833	29.719	35.928	34.862	33.249	21.1	34.665	243.532	355.64	278.212
Tb927.6.1050	1.17312	0.369	1.16672	0.543	1.3687	0.565	210.773	247.262	288.484	191.057	232.524	225.218	272.791	249.423	243.926	218.775	328.175	334.398
Tb927.11.15480	0.802853	0.494	2.49115	0.1	2.00002	0.431	144.216	115.784	288.435	128.008	162.475	171.044	107.596	92.466	105.611	410.144	361.72	161.746
Tb927.9.9840	0.972409	0.997	1.59639	0.245	1.55235	0.514	185.445	180.328	287.875	182.507	188.43	257.182	164.636	145.476	171.671	390.605	320.178	190.757
Tb927.6.2740	0.73498	0.419	2.31	0.0549	1.69781	0.297	169.506	124.583	287.788	139.509	205.953	78.36	148.54	130.533	158.554	269.494	314.091	281.588
Tb927.9.7830	0.400479	0.0494	0.896359	0.889	0.358973	0.328	801.651	321.045	287.772	680.907	943.808	469.47	251.93	295.195	304.275	404.735	409.8	143.681
Tb927.6.990	1.12404	0.48	1.19516	0.515	1.34341	0.617	213.86	240.388	287.302	204.141	224.042	214.981	260.151	245.441	243.263	207.428	342.144	334.147
Tb927.10.11920	0.925891	0.817	2.64221	0.0977	2.4464	0.382	117.412	108.711	287.238	102.122	134.992	121.665	100.058	86.962	131.931	467.894	343.312	147.533
Tb927.4.4000	5.01855	0.0204	0.339778	0.145	1.70519	0.684	168.347	844.859	287.065	167.094	169.61	1348.4	956.234	606.134	651.909	541.199	349.769	124.969
Tb927.7.4770	0.938789	0.729	1.23772	0.46	1.16196	0.868	247.047	231.924	287.058	233.87	260.965	218.158	241.753	219.188	250.28	200.86	322.729	364.902
Tb927.8.1870	1.32563	0.741	2.42826	0.254	3.21896	0.302	88.941	117.902	286.296	126.996	62.289	43.603	156.077	196.433	144.547	252.685	173.739	534.527
Tb927.11.7480	0.887083	0.87	2.96898	0.145	2.63373	0.373	108.605	96.342	286.038	108.484	108.727	187.911	67.97	65.762	102.57	500.547	334.59	139.737
Tb927.9.6100	1.30133	0.331	1.28003	0.464	1.66573	0.405	171.556	223.25	285.766	157.307	187.095	253.371	241.488	160.35	253.19	210.512	384.712	288.15
Tb927.3.4000	1.21359	0.667	1.26743	0.592	1.53815	0.46	185.272	224.845	284.976	175.328	195.781	401.938	176.924	187.174	192.017	280.01	382.921	215.845
Tb927.6.4860	1.09692	0.738	2.10064	0.0565	2.30424	0.173	123.331	135.285	284.186	117.038	129.964	105.098	128.292	160.139	155.135	222.966	281.975	365.056
Tb927.9.13070	1.18371	0.512	0.836614	0.692	0.990311	1	283.56	335.654	280.813	258.702	310.807	446.243	318.747	282.178	316.248	162.887	359.488	378.164
Tb927.11.8890	0.755576	0.398	1.24162	0.597	0.93814	1	299.117	226.005	280.613	262.952	340.255	341.24	214.587	179.175	198.853	358.499	334.632	184.191
Tb927.4.2530	0.731635	0.176	1.26059	0.264	0.922289	0.946	304.113	222.5	280.48	361.574	255.784	231.785	218.803	202.84	238.248	274.083	251.967	319.509
Tb927.11.13710	0.912898	0.966	1.4864	0.589	1.35693	0.842	206.614	188.617	280.36	148.958	286.586	455.72	123.746	123.854	181.213	432.637	368.147	138.358
Tb927.10.1040	0.904206	0.694	1.35342	0.321	1.22377	0.74	229.043	207.102	280.296	219.34	239.175	270.262	183.201	183.304	202.701	288.27	354.719	215.362
Tb927.6.4850	1.05452	0.868	2.21652	0.0343	2.33736	0.151	119.572	126.091	279.483	113.775	125.665	102.32	118.653	148.562	140.146	224.05	288.292	337.977
Tb927.4.410	0.999727	1	1.2202	0.475	1.21986	0.703	227.106	227.044	277.039	227.516	226.697	295.296	224.5	181.274	221.122	258.387	342.92	239.97
Tb927.10.6400	0.728143	0.22	1.69366	0.103	1.23323	0.667	224.338	163.35	276.661	217.454	231.441	132.556	152.721	212.091	165.828	270.918	235.957	331.261
Tb927.6.2590	0.503775	0.088	2.79139	0.158	1.40623	0.848	195.858	98.668	275.422	219.429	174.82	142.07	90.879	73.272	100.185	552.246	328.855	115.043
Tb927.7.400	1.38676	0.316	29.9215	0.000459	41.4938	0.00976	6.635	9.201	275.304	5.981	7.36	6.061	10.008	10.946	10.793	222.598	308.234	304.114
Tb927.6.5070	0.755908	0.137	1.60063	0.203	1.20993	0.852	227.498	171.968	275.257	245.093	211.166	174.55	161.062	185.363	167.823	435.428	240.203	199.397
Tb927.5.1990	0.829387	0.85	3.30487	0.277	2.74101	0.601	100.048	82.979	274.234	126.125	79.363	229.374	61.204	51.957	64.998	992.397	215.913	96.25
Tb927.1.3820	1.0224	1	1.37291	0.573	1.40367	0.732	194.316	198.669	272.755	173.164	218.052	368.539	194.471	137.533	158.043	361.174	365.275	153.808
Tb927.11.2610	1.03387	0.979	0.86804	0.754	0.897443	0.97	303.45	313.728	272.329	353.636	260.386	234.126	324.115	381.73	334.434	195.97	232.754	442.786
Tb927.5.4050	1.04166	0.98	3.02196	0.137	3.14786	0.381	86.368	89.966	271.874	99.902	74.667	124.028	76.315	65.222	106.118	545.569	319.941	115.129
Tb927.1.420	1.21781	0.684	2.14121	0.112	2.60759	0.0728	104.066	126.732	271.36	107.587	100.66	68.147	142.847	163.196	162.377	278.609	260.49	275.329
Tb927.10.11220	1.00621	1	0.542552	0.0612	0.545924	0.241	496.748	499.835	271.186	464.615	531.103	604.715	516.699	438.925	455.121	335.424	228.224	260.525
Tb927.3.2420	0.440925	0.327	3.52965	0.153	1.55631	0.684	173.964	76.705	270.743	120.669	250.798	239.405	49.996	47.363	61.065	392.406	325.354	155.446
Tb927.11.720	0.690731	0.271	1.41186	0.336	0.975215	1	277.395	191.606	270.52	257.785	298.498	280.924	137.272	181.59	192.474	235.277	349.801	240.546
Tb927.11.5850	1.36208	0.169	0.692415	0.198	0.943125	0.986	286.09	389.677	269.819	283.592	288.61	454.818	422.343	367.407	326.717	209.949	310.57	301.26
Tb927.8.2310	1.0351	0.98	1.01849	1	1.05424	0.97	255.914	264.897	269.795	240.068	272.807	375.24	270.573	212.916	227.777	277.845	270.488	261.306
Tb927.6.3650	0.478431	0.0193	2.2048	0.0927	1.05484	1	255.657	122.315	269.679	245.629	266.096	138.202	123.653	122.418	106.991	451.8	242.329	179.138
Tb927.9.12680	0.484311	0.0603	1.7796	0.236	0.861879	0.94	312.723	151.455	269.529	306.219	319.365	215.433	142.493	142.098	120.628	408.74	313.991	152.565
Tb927.7.3500	1.15807	0.62	3.26325	0.0473	3.77906	0.215	71.26	82.524	269.297	56.43	89.987	66.525	85.792	87.911	92.438	150.948	288.392	448.625
Tb927.4.4010	5.16928	0.0209	0.340811	0.151	1.76175	0.663	152.588	788.769	268.822	158.882	146.543	1305.46	861.047	567.872	606.398	504.724	332.661	115.701
Tb927.5.1780	1.10362	0.849	1.07868	0.921	1.19045	0.849	223.965	247.171	266.619	247.72	202.488	153.164	260.885	344.841	270.873	236.329	203.802	393.501
Tb927.8.5070	0.461533	0.083	1.46516	0.382	0.676222	0.572	393.86	181.78	266.337	382.746	405.297	293.954	145.928	160.486	158.609	391.525	260.752	185.057
Tb927.6.2420	1.35408	0.233	0.983984	1	1.33239	0.656	198.918	269.35	265.036	180.379	219.362	264.281	272.682	217.233	336.218	373.757	231.589	215.084
Tb927.9.15510	3.67747	0.0327	3.23004	0.0361	11.8784	0.0197	22.302	82.015	264.911	22.447	22.158	142.08	68.59	64.207	72.31	223.244	345.976	240.699
Tb927.6.4990	0.501203	0.0738	1.39085	0.345	0.697096	0.521	379.554	190.233	264.585	347.746	414.271	274.894	156.134	167.146	182.553	267.61	344.413	200.963
Tb927.6.2490	1.23817	0.705	3.21468	0.0931	3.98032	0.155	66.455	82.283	264.514	65.745	67.174	41.289	86.174	128.513	100.251	173.367	239.615	445.519
Tb927.8.7640	3.44604	0.00463	2.04717	0.0549	7.05462	0.0435	37.48	129.157	264.406	37.556	37.404	149.227	128.323	118.137	123.008	188.233	308.927	317.878
Tb927.6.4880	1.0455	0.929	2.29199	0.0415	2.39628	0.157	110.218	115.233	264.112	102.897	118.059	88.894	106.688	134.092	138.647	209.414	263.654	333.675
Tb927.2.820	2.49961	0.154	0.609172	0.513	1.52269	0.769	173.389	433.404	264.017	177.099	169.756	189.853	574.466	535.198	604.467	124.485	255.408	578.82
Tb927.11.14190	1.24764	0.64	1.72938	0.248	2.15765	0.226	122.155	152.406	263.569	131.417	113.547	84.266	181.045	218.469	161.877	199.179	260.319	353.127
Tb927.5.1840	1.30586	0.445	1.22716	0.705	1.6025	0.599	164.375	214.652	263.412	155.735	173.495	332.642	207.869	155.407	197.561	397.855	311.306	147.568
Tb927.9.6940	0.550569	0.0812	1.89935	0.17	1.04572	1	251.269	138.341	262.758	266.065	237.295	193.685	124.073	128.449	118.658	366.125	320.264	154.714
Tb927.11.10770	0.737179	0.19	1.16307	0.531	0.857392	0.751	305.963	225.55	262.331	293.322	319.15	285.437	200.293	208.564	217.048	258.353	301.654	231.645
Tb927.9.11940	0.346294	0.148	2.27394	0.279	0.787453	0.894	332.61	115.181	261.915	278.009	397.936	287.921	88.876	81.989	83.891	465.748	294.001	131.215
Tb927.3.2930	7.01497	0.0163	0.655813	0.356	4.60051	0.0883	56.906	399.192	261.796	67.101	48.26	638.033	446.445	254.365	350.478	306.229	324.776	180.409
Tb927.6.3840	1.33453	0.147	0.839939	0.383	1.12093	0.841	232.999	310.945	261.175	253.726	213.966	310.4	304.881	285.393	346.131	246.888	292.674	246.555
Tb927.9.12320	0.504307	0.0648	1.6736	0.131	0.844008	0.74	309.132	155.897	260.91	315.781	302.623	191.443	111.038	157.564	176.355	277.328	296.507	215.996
Tb927.11.9580.2	1.113	0.849	1.65623	0.203	1.84339	0.255	141.182	157.137	260.255	117.246	170.006	263.608	120.338	128.871	149.139	284.155	277.049	223.915
Tb927.10.10760	1.5623	0.268	2.39915	0.174	3.74818	0.235	69.388	108.404	260.078	66.168	72.764	62.921	140.884	131.104	118.827	213.984	156.042	526.848
Tb927.10.6510	0.758303	0.271	1.69652	0.0995	1.28648	0.565	200.596	152.113	258.063	200.845	200.348	123.065	134.864	193.906	166.358	237.453	236.255	306.349
Tb927.9.12570	0.245017	0.0128	3.76007	0.0051	0.92128	0.94	279.904	68.581	257.87	232.572	336.868	87.645	70.652	65.363	54.655	245.176	281.011	248.886
Tb927.9.11600	0.120268	0.00166	3.48072	0.0076	0.418619	0.132	615.309	74.002	257.58	594.981	636.331	93.658	69.966	62.933	72.721	206.526	293.346	282.085
Tb927.7.2820	5.89077	0.00371	0.426978	0.0474	2.51523	0.198	102.281	602.517	257.261	91.713	114.068	545.984	735.869	511.929	640.747	180.048	276.894	341.524
Tb927.6.5010	0.636724	0.13	3.5075	0.0141	2.23331	0.227	115.151	73.32	257.168	128.861	102.901	63.657	70.778	97.399	65.854	311.373	299.768	182.216
Tb927.7.5930	0.225294	0.0183	0.888816	0.794	0.200245	0.0728	1283.6	289.186	257.033	1103.08	1493.65	450.334	257.47	247.389	243.819	196.224	355.188	243.645
Tb927.3.5180	1.04645	0.956	0.986623	1	1.03245	1	248.56	260.105	256.626	202.867	304.545	356.434	230.766	212.992	261.266	165.347	314.452	325.05
Tb927.10.14130	0.318102	0.143	2.15983	0.351	0.687048	0.845	372.162	118.386	255.693	531.374	260.654	281.824	72.624	89.504	107.224	476.598	343.47	102.121
Tb927.8.4630	0.937062	0.827	1.2448	0.38	1.16645	0.845	219.061	205.274	255.525	181.035	265.075	225.505	210.908	180.786	206.501	207.189	320.014	251.63
Tb927.2.200	0.913867	0.862	6.69193	0.00608	6.11553	0.042	41.729	38.135	255.193	37.988	45.837	57.1	32.647	26.673	42.533	227.57	333.261	219.133
Tb927.10.10450	1.46832	0.728	0.76067	0.834	1.11691	1	228.344	335.284	255.04	182.153	286.249	1292.91	291.305	141.969	236.341	453.09	346.245	105.745
Tb927.2.5160	1.76931	0.0384	0.73697	0.192	1.30393	0.514	195.239	345.438	254.577	192.596	197.918	400.246	358.244	300.008	331.008	274.739	268.787	223.423
Tb927.6.2200	0.808878	0.36	2.27858	0.013	1.8431	0.245	137.994	111.621	254.337	114.13	166.848	108.887	97.54	122.811	119.01	225.908	262.869	277.05
Tb927.7.7040	0.505869	0.0564	2.91075	0.0215	1.47246	0.475	172.668	87.347	254.246	162.55	183.415	117.695	71.26	85.872	80.824	341.006	220.077	218.99
Tb927.2.5260	0.459246	0.389	3.95308	0.224	1.81544	0.736	139.681	64.148	253.582	121.907	160.047	241.762	44.446	44.026	35.793	642.037	272.896	93.068
Tb927.9.13650	1.66626	0.11	1.83862	0.0302	3.06362	0.111	82.76	137.899	253.544	64.345	106.445	143.992	121.437	134.976	153.214	238.923	278.919	244.582
Tb927.9.13680	1.35382	0.241	1.92795	0.0396	2.6101	0.133	97.114	131.476	253.478	79.958	117.952	155.068	125.774	111.897	136.915	234.208	300.903	231.097
Tb927.8.7670	0.393884	0.0119	3.05663	0.00581	1.20396	0.717	210.235	82.808	253.114	193.372	228.569	90.359	81.294	72.624	88.142	217.586	293.615	253.828
Tb927.10.3620	0.828561	0.529	5.00204	0.00421	4.1445	0.0849	60.973	50.52	252.704	49.035	75.818	51.882	40.669	48.459	63.71	194.56	290.227	285.788
Tb927.9.7770	0.407238	0.0141	2.70266	0.00664	1.10063	0.883	228.503	93.055	251.496	209.939	248.708	85.664	100.427	104.012	83.797	272.739	230.696	252.817
Tb927.10.6640	0.666625	0.0779	1.78594	0.0974	1.19055	0.84	211.235	140.815	251.486	236.566	188.617	136.388	145.82	130.502	151.488	350.787	245.83	184.443
Tb927.10.4560	0.96258	0.932	1.02729	1	0.988846	1	253.25	243.773	250.425	247.888	258.728	197.758	231.295	301.143	256.372	192.899	265.491	306.656
Tb927.3.2910	0.723437	0.194	1.10211	0.914	0.797305	0.903	313.953	227.125	250.316	329.895	298.781	293.217	224.972	197.111	204.659	421.503	309.558	120.205
Tb927.9.8580	0.777422	0.342	2.14557	0.018	1.66801	0.381	149.798	116.456	249.864	116.324	192.905	105.498	127.231	109.42	125.232	284.906	252.079	217.207
Tb927.1.2110	6.73257	0.0389	1.17664	0.825	7.92178	0.0673	31.425	211.568	248.938	41.326	23.895	91.19	300.002	285.196	256.791	322.397	164.927	290.13
Tb927.7.2830	5.93497	0.0163	0.421956	0.0715	2.50429	0.275	98.663	585.559	247.08	71.831	135.517	495.48	779.962	442.724	687.146	170.46	263.856	335.368
Tb927.9.12630	0.264842	0.0146	3.50209	0.0056	0.927499	0.956	266.036	70.457	246.749	217.383	325.579	89.441	64.98	57.879	73.262	241.111	266.961	233.399
Tb927.11.320	0.739727	0.667	1.51416	0.553	1.12006	0.976	219.438	162.324	245.785	205.513	234.308	382.714	139.548	84.384	154.056	369.047	291.965	137.802
Tb927.9.11580	0.17154	0.000994	2.74995	0.0104	0.471727	0.179	518.664	88.972	244.667	519.491	517.838	82.317	83.488	94.413	96.574	196.876	298.499	249.226
Tb927.3.4100	1.17934	0.555	2.859	0.0123	3.37173	0.0838	72.514	85.518	244.497	60.878	86.374	65.902	98.521	85.988	95.801	205.376	263.371	270.211
Tb927.5.3700	0.59189	0.23	2.19078	0.241	1.2967	0.893	188.189	111.387	244.025	214.238	165.308	186.785	90.745	80.371	113	508.298	235.421	121.434
Tb927.10.14030	1.0916	0.726	1.7234	0.0587	1.88127	0.248	129.674	141.553	243.952	109.093	154.138	140.454	127.283	162.111	138.534	210.625	289.435	238.153
Tb927.7.7510	0.750413	0.397	3.21362	0.06	2.41154	0.328	101.093	75.862	243.791	90.101	113.426	118.352	64.527	65.032	66.688	339.101	314.81	135.73
Tb927.8.7630	2.29939	0.0533	1.00337	1	2.30713	0.128	105.458	242.488	243.305	113.962	97.588	359.089	229.511	198.263	211.6	208.516	278.661	247.878
Tb927.11.6700	0.902531	0.885	2.55943	0.137	2.30997	0.326	104.958	94.728	242.45	111.319	98.96	182.884	76.583	69.284	82.98	310.36	330.211	139.061
Tb927.7.2920	6.60069	0.00569	0.414394	0.0571	2.73529	0.215	88.56	584.555	242.236	72.472	108.219	545.984	724.11	467.372	631.91	161.404	265.098	332.198
Tb927.7.2900	6.49757	0.0104	0.408838	0.0631	2.65645	0.244	91.186	592.489	242.232	69.907	118.943	563.728	778.002	449.36	625.281	161.404	261.994	336.114
Tb927.1.2230	0.657017	0.0779	0.308607	0.00868	0.20276	0.0484	1191.79	783.026	241.647	1182.12	1201.54	665.748	778.745	808.146	897.242	204.14	314.299	219.924
Tb927.2.1200	0.859138	0.653	1.61173	0.249	1.3847	0.652	174.45	149.877	241.56	159.59	190.693	202.514	152.58	104.329	156.523	282.667	313.539	159.041
Tb927.11.15930	0.639022	0.549	1.74269	0.478	1.11362	0.994	216.699	138.475	241.319	208.783	224.915	400.028	89.582	98.822	103.831	368.667	319.339	119.369
Tb927.11.9590	0.863089	0.452	1.13019	0.776	0.975458	1	246.843	213.047	240.785	247.885	245.806	179.642	205.366	249.244	224.05	152.527	259.476	352.73
Tb927.9.4680	0.540431	0.13	1.253	0.521	0.677158	0.666	355.474	192.109	240.712	494.692	255.435	171.075	165.268	240.48	200.326	368.265	185.01	204.709
Tb927.9.13710	1.34552	0.271	1.79934	0.0703	2.42105	0.154	99.407	133.754	240.669	83.27	118.671	162.117	110.595	121.688	146.695	211.416	289.453	227.795
Tb927.11.3620	0.390466	0.0168	0.752668	0.276	0.293892	0.068	818.67	319.663	240.6	774.668	865.172	376.146	260.009	318.488	335.222	206.172	291.808	231.506
Tb927.9.12820	1.15582	0.634	2.43698	0.0462	2.8167	0.195	85.4	98.707	240.547	69.265	105.294	126.777	83.601	96.243	93.063	304.335	279.601	163.573
Tb927.7.5010	0.898183	0.794	1.63871	0.393	1.47186	0.751	163.255	146.633	240.289	150.609	176.964	226.079	127.834	138.737	115.301	426.038	276.795	117.651
Tb927.7.2910	6.74308	0.00574	0.39305	0.0545	2.65037	0.247	90.532	610.468	239.944	72.472	113.093	578.743	744.687	491.072	656.214	153.414	268.202	335.741
Tb927.9.12550	0.241393	0.0222	3.82606	0.0101	0.923581	0.951	259.381	62.613	239.56	211.476	318.139	96.266	57.244	55.135	50.585	227.233	262.059	230.871
Tb927.11.11290	0.734233	0.381	1.49098	0.421	1.09473	0.993	218.695	160.573	239.411	214.856	222.602	256.943	121.729	142.728	148.919	361.476	272.61	139.256
Tb927.6.3070	1.0484	0.984	1.16127	0.885	1.21748	0.956	195.441	204.9	237.946	188.277	202.877	361.452	191.375	155.245	164.142	509.347	260.862	101.393
Tb927.7.2840	6.20282	0.0119	0.384262	0.0596	2.38351	0.317	99.747	618.71	237.747	75.038	132.592	582.838	799.559	463.58	678.309	152.881	261.373	336.301
Tb927.7.2930	6.10794	0.0104	0.40212	0.0754	2.45613	0.312	96.39	588.742	236.745	75.038	123.818	521.414	756.445	462.632	658.423	145.424	265.719	343.389
Tb927.9.13740	1.23297	0.472	1.97375	0.0468	2.43358	0.174	97.104	119.727	236.31	77.119	122.267	152.047	101.198	115.394	115.726	225.563	284.873	205.366
Tb927.7.2890	5.77248	0.0131	0.412	0.0598	2.37826	0.304	99.181	572.52	235.878	73.113	134.542	502.305	728.03	456.944	642.957	160.872	245.852	331.824
Tb927.4.220	0.405053	0.244	3.00579	0.221	1.21751	0.94	193.709	78.462	235.842	178.183	210.588	234.476	62.497	47.483	54.468	434.603	277.92	108.605
Tb927.7.2850	6.15438	0.0107	0.376115	0.0539	2.31475	0.329	101.757	626.253	235.543	76.962	134.542	637.436	758.405	464.528	684.937	152.349	250.819	341.99
Tb927.7.2880	6.65965	0.0128	0.396559	0.0652	2.64094	0.293	89.014	592.802	235.081	63.493	124.793	560.998	737.828	442.724	673.89	149.152	265.098	328.56
Tb927.3.5550	1.05151	0.885	1.36211	0.356	1.43228	0.582	163.839	172.279	234.663	150.106	178.828	209.306	169.663	139.111	178.319	242.706	321.132	165.795
Tb927.11.13190	0.760827	0.238	1.53473	0.137	1.16766	0.76	200.815	152.786	234.485	190.907	211.237	194.734	130.973	142.202	150.244	197.805	247.715	263.122
Tb927.11.9020	1.33139	0.292	4.65084	0.00927	6.19209	0.061	37.787	50.309	233.98	33.596	42.501	55.185	51.327	37.328	60.588	160.118	302.731	264.265
Tb927.10.1160	0.845368	0.39	1.52484	0.209	1.28905	0.729	181.472	153.41	233.926	167.934	196.101	181.796	136.719	154.609	144.135	159.753	295.877	270.818
Tb927.10.1030	0.960447	0.909	1.08482	0.826	1.04191	1	224.362	215.488	233.766	210.217	239.458	261.544	183.77	211.928	211.682	250.844	298.123	170.822
Tb927.8.7680	3.36118	0.0107	1.12132	0.637	3.76895	0.0403	61.931	208.161	233.414	61.033	62.842	160.103	235.556	216.626	229.822	241.085	220.697	239.009
Tb927.7.4680	0.878583	0.904	1.35481	0.742	1.19032	0.974	195.844	172.065	233.116	167.327	229.221	412.018	148.629	94.908	150.815	479.149	274.041	96.479
Tb927.11.15270	1.05975	0.867	3.19416	0.0144	3.385	0.134	68.838	72.951	233.017	56.97	83.178	86.997	72.779	66.132	67.639	310.909	243.339	167.231
Tb927.7.4970	0.835234	0.66	0.868123	0.815	0.725086	0.735	321.088	268.184	232.817	346.327	297.689	451.508	231.663	223.801	220.976	371.8	236.739	143.371
Tb927.5.360	0.960345	0.869	2.18176	0.024	2.09524	0.198	111.101	106.696	232.784	121.941	101.225	115.344	102.492	109.42	100.185	193.918	220.25	295.344
Tb927.11.1710	0.540653	0.17	1.66314	0.238	0.899183	0.914	258.623	139.825	232.549	237.995	281.038	235.01	96.494	132.928	126.805	281.398	251.035	178.028
Tb927.5.1360	0.382558	0.0235	2.01997	0.045	0.772757	0.515	300.578	114.988	232.273	306.409	294.857	122.049	92.768	150.421	102.654	209.668	255.793	233.656
Tb927.10.9830	0.472224	0.238	1.22201	0.737	0.577064	0.48	402.463	190.053	232.247	282.213	573.951	402.361	118.885	158.763	171.794	271.266	275.31	167.738
Tb927.11.6490	0.803107	0.303	2.3967	0.0435	1.92481	0.311	120.571	96.832	232.076	124.195	117.053	117.812	92.162	80.776	100.241	297.967	261.744	160.268
Tb927.3.3240	0.650232	0.589	1.05556	0.989	0.68636	0.813	336.667	218.912	231.075	163.928	691.429	417.677	169.318	148.459	218.738	292.445	267.085	157.966
Tb927.11.3610	0.420506	0.0185	0.732878	0.229	0.308179	0.0771	749.255	315.066	230.905	691.065	812.344	374.456	275.482	327	292.122	192.152	275.276	232.747
Tb927.2.5850	0.731558	0.608	1.51633	0.388	1.10928	0.991	207.439	151.753	230.108	132.192	325.518	255.016	132.28	93.701	167.782	259.4	296.339	158.503
Tb927.9.5150	0.298405	0.0259	1.69226	0.331	0.50498	0.48	455.34	135.876	229.938	486.767	425.942	204.583	99.991	128.99	129.176	422.417	219.762	130.959
Tb927.8.7370	1.51295	0.074	1.27385	0.445	1.92728	0.329	119.261	180.436	229.849	125.518	113.315	167.369	210.552	175.692	171.202	154.038	266.07	296.282
Tb927.9.7110	1.51163	0.218	1.25611	0.453	1.89877	0.167	120.966	182.855	229.686	114.662	127.615	274.537	175.182	151.763	153.17	227.4	252.572	210.973
Tb927.4.3830	0.429937	0.238	2.66164	0.285	1.14434	1	200.688	86.283	229.655	244.498	164.728	229.468	64.892	68.418	54.403	438.261	332.09	83.223
Tb927.3.2650	0.471296	0.193	2.93151	0.137	1.38161	0.779	166.165	78.313	229.575	145.083	190.311	149.408	66.14	44.967	84.647	339.156	301.274	118.417
Tb927.7.6580	1.70937	0.0377	1.37355	0.287	2.34791	0.197	97.401	166.493	228.688	99.525	95.322	147.313	187.059	161.612	172.542	263.814	162.179	279.535
Tb927.4.4980	1.02913	0.986	1.74341	0.0859	1.7942	0.372	127.369	131.08	228.527	101.012	160.604	145.88	141.729	116.555	122.507	276.522	250.941	171.993
Tb927.10.4570	1.04897	0.862	0.951616	0.93	0.998215	1	228.621	239.816	228.213	229.283	227.96	207.765	223.33	282.709	252.146	165.731	246.987	290.365
Tb927.5.4370	0.687843	0.301	1.42413	0.501	0.979579	1	232.292	159.78	227.548	245.2	220.064	256.503	126.989	129.006	155.105	417.669	203.834	138.393
Tb927.10.5090	0.351535	0.122	1.27675	0.906	0.448821	0.8	506.897	178.192	227.506	690.327	372.208	368.539	159.305	135.551	126.688	991.314	301.006	39.463
Tb927.5.2200	0.0444216	0.0132	2.49938	0.235	0.111026	0.107	2045.31	90.856	227.084	1798.34	2326.21	222.488	55.852	72.997	75.122	348.91	307.315	109.209
Tb927.4.5080	0.672303	0.419	1.16855	0.859	0.785618	0.885	288.542	193.987	226.684	305.7	272.346	371.374	160.771	123.06	192.734	347.947	307.53	108.858
Tb927.10.3710	1.56369	0.17	1.15004	0.74	1.79831	0.418	125.644	196.468	225.947	107.854	146.367	139.791	218.376	215.694	226.281	148.475	257.942	301.19
Tb927.9.12590	0.244035	0.0136	3.67482	0.0056	0.896785	0.897	251.471	61.368	225.516	205.4	307.876	82.257	56.47	54.137	56.4	228.074	243.924	206.157
Tb927.9.12610	0.261349	0.029	3.62016	0.0128	0.946128	0.994	238.289	62.277	225.451	188.353	301.462	97.702	59.049	52.141	50.004	224.43	232.324	219.778
Tb927.10.3210	1.36569	0.125	0.762393	0.243	1.04119	1	216.04	295.042	224.938	241.566	193.21	282.634	291.863	316.995	289.787	206.014	197.453	279.787
Tb927.9.14430	0.964433	0.923	1.99583	0.0334	1.92484	0.218	116.743	112.591	224.713	104.145	130.865	131.095	100.533	106.774	114.198	230.943	263.173	186.696
Tb927.2.4700	0.330984	0.0197	2.30126	0.0306	0.761682	0.509	294.818	97.58	224.557	304.175	285.748	83.649	86.156	136.402	92.231	228.512	248.131	199.705
Tb927.2.5320	0.838504	0.679	10.9597	0.00334	9.18975	0.0327	24.368	20.433	223.935	21.112	28.126	27.262	18.845	12.974	26.15	250.611	267.513	167.503
Tb927.7.4180	0.453912	0.0269	2.13069	0.0433	0.967146	1	231.274	104.978	223.676	212.21	252.051	91.533	92.077	114.598	125.745	170.382	256.644	255.921
Tb927.8.2100	0.425639	0.15	3.20424	0.0737	1.36385	0.657	163.963	69.789	223.621	141.869	189.497	140.977	46.218	56.281	64.687	296.315	240.837	156.696
Tb927.11.3090	1.1106	0.735	1.95312	0.142	2.16913	0.311	102.93	114.314	223.269	101.961	103.908	150.325	89.637	99.355	127.554	333.543	229.935	145.12
Tb927.6.2170	0.400185	0.0582	1.52833	0.351	0.611614	0.514	363.793	145.584	222.501	397.577	332.879	221.454	102.621	143.478	137.77	316.029	248.433	140.3
Tb927.9.6920	0.888001	0.579	0.943162	0.835	0.83753	0.674	265.04	235.355	221.978	255.929	274.474	291.887	210.992	215.772	230.899	241.492	211.957	213.688
Tb927.1.4730	0.5434	0.468	2.21092	0.434	1.20141	0.983	184.541	100.279	221.71	163.906	207.773	310.593	74.044	45.075	97.55	481.68	298.881	75.7
Tb927.9.15010	0.911461	0.819	1.86247	0.207	1.69757	0.559	130.6	119.037	221.703	110.233	154.73	168.989	94.209	111.126	113.492	331.5	262.887	125.043
Tb927.8.5900	0.60728	0.248	1.87954	0.253	1.14141	0.957	194.148	117.902	221.601	216.454	174.14	209.784	100.736	90.572	100.956	310.885	283.031	123.676
Tb927.5.2940	1.47904	0.108	1.01547	1	1.50192	0.388	147.075	217.53	220.894	132.78	162.909	259.516	208.143	195.341	212.206	225.657	254.178	187.918
Tb927.8.6580	0.494912	0.367	6.19732	0.0436	3.06712	0.23	71.862	35.565	220.409	108.298	47.684	13.292	54.864	60.634	36.185	258.297	154.986	267.472
Tb927.8.7620	2.13311	0.0755	1.04841	0.956	2.23636	0.139	98.304	209.693	219.844	105.082	91.963	314.991	208.313	157.79	186.743	192.689	260.215	211.91
Tb927.8.7430	0.362286	0.0551	1.64009	0.397	0.594184	0.628	369.984	134.04	219.839	334.302	409.476	194.507	86.349	154.645	124.283	425.484	204.877	121.881
Tb927.9.2870	0.615883	0.435	2.0577	0.447	1.2673	0.966	173.396	106.792	219.745	176.627	170.225	257.977	95.242	66.551	79.541	528.319	300.61	66.813
Tb927.7.2290	1.47746	0.171	0.954712	0.973	1.41055	0.628	155.454	229.678	219.276	144.167	167.626	299.872	232.738	180.503	220.895	283.92	259.346	143.185
Tb927.1.3850	0.871763	0.626	2.07421	0.0435	1.80822	0.257	121.251	105.702	219.248	105.822	138.929	88.722	95.536	106.652	138.092	181.114	237.471	245.045
Tb927.10.15960	8.11611	0.00233	0.737493	0.419	5.98557	0.0821	36.616	297.177	219.166	32.234	41.593	242.502	366.49	289.207	303.444	141.646	235.838	315.139
Tb927.2.100	1.28613	0.339	0.830425	0.501	1.06803	0.955	205.143	263.841	219.1	214.368	196.316	197.368	293.407	253.651	329.904	210.107	196.507	254.749
Tb927.2.1160	0.848144	0.712	3.14921	0.125	2.67098	0.418	82.009	69.555	219.044	91.736	73.313	117.702	55.662	53.466	66.819	443.45	233.679	101.421
Tb927.10.260	0.967643	0.98	2.79906	0.0756	2.70849	0.334	80.735	78.123	218.671	64.381	101.244	82.685	94.97	68.913	68.834	322.686	284.75	113.797
Tb927.5.287b	0.40516	0.0559	5.219	0.00811	2.11453	0.186	103.367	41.88	218.573	98.226	108.777	66.353	34.72	34.98	38.175	259.416	234.168	171.895
Tb927.9.2980	0.864631	0.71	2.33006	0.211	2.01464	0.562	108.42	93.743	218.428	107.699	109.146	143.82	66.14	85.842	94.576	467.433	212.599	104.868
Tb927.11.16080	2.24812	0.0361	1.64792	0.193	3.70473	0.138	58.907	132.429	218.234	69.207	50.14	102.79	146.228	141.042	145.081	150.43	215.235	321.01
Tb927.7.4520	0.982064	0.978	0.913065	0.782	0.896688	0.929	243.348	238.983	218.207	252.459	234.565	246.301	242.95	222.385	245.12	153.438	264.717	255.795
Tb927.6.4260	1.41158	0.208	1.58014	0.168	2.23049	0.231	97.787	138.034	218.114	82.306	116.181	163.226	125.748	115.737	152.822	270.339	241.092	159.205
Tb927.6.480	0.0595105	0.00177	0.278974	0.0149	0.0166019	0.00976	13116.8	780.59	217.764	13841.2	12430.4	1093.73	603.794	828.788	678.344	195.44	183.172	288.46
Tb927.11.6040	0.189661	0.00226	1.23454	0.445	0.234145	0.0668	928.999	176.195	217.521	922.822	935.218	147.644	202.117	179.255	180.172	220.54	279.941	166.704
Tb927.10.7850	1.80108	0.0401	1.0458	0.914	1.88357	0.238	115.306	207.676	217.188	104.471	127.266	220.819	231.763	179.81	202.139	224.059	260.791	175.328
Tb927.11.7212	0.931991	0.691	1.38151	0.17	1.28755	0.564	168.362	156.912	216.775	169.176	167.552	155.174	150.12	176.818	147.177	250.039	219.183	185.873
Tb927.8.6760	0.48942	0.174	1.5022	0.415	0.735204	0.633	294.663	144.214	216.637	269.872	321.731	283.409	116.035	116.007	113.381	237.186	280.848	152.63
Tb927.11.9030	1.44834	0.129	3.11818	0.0202	4.51618	0.0849	47.923	69.409	216.43	45.746	50.205	85.961	66.481	60.033	67.651	149.386	291.402	232.888
Tb927.11.13690.2	0.560189	0.558	1.50354	0.74	0.842267	0.992	256.539	143.71	216.074	211.84	310.67	579.934	91.992	82.506	96.903	465.06	300.366	72.218
Tb927.11.500	0.337022	0.0935	0.980736	1	0.330529	0.333	652.758	219.994	215.756	519.491	820.214	436.384	161.742	159.978	207.439	454.358	162.293	136.204
Tb927.8.4610	1.30728	0.511	1.28094	0.563	1.67455	0.379	128.823	168.407	215.72	120.582	137.627	286.08	166.105	126.813	133.476	291.263	204.749	168.331
Tb927.1.70	1.1437	0.702	6.13977	0.00708	7.02206	0.0482	30.672	35.08	215.38	32.689	28.779	46.739	35.866	23.88	37.828	297.924	211.121	158.847
Tb11.02.5105	0.554336	0.403	1.76334	0.429	0.977484	1	220.205	122.068	215.247	159.284	304.428	316.493	78.762	88.904	100.185	270.634	324.376	113.601
Tb927.4.720	0.342473	0.0698	1.5236	0.454	0.521793	0.467	412.14	141.147	215.052	432.909	392.368	267.712	116.057	113.494	112.558	316.823	268.044	117.114
Tb927.4.180	0.714297	0.426	2.50903	0.0971	1.79219	0.386	119.909	85.651	214.9	110.574	130.031	150.968	62.156	69.388	82.656	172.417	322.125	178.691
Tb927.4.3430	0.639397	0.176	1.88866	0.149	1.20761	0.839	177.591	113.551	214.46	163.718	192.64	159.142	110.634	84.934	111.177	290.266	240.01	141.584
Tb927.9.3780	0.477744	0.179	1.82324	0.209	0.871042	0.946	246.163	117.603	214.418	171.173	354.005	205.45	86.666	104.445	102.855	183.502	314.059	171.054
Tb927.4.510	0.501521	0.48	1.77538	0.608	0.890391	1	240.437	120.584	214.083	204.202	283.101	485.011	63.644	67.613	101.302	494.57	258.556	76.73
Tb927.9.3100	0.57577	0.0679	3.7211	0.00561	2.1425	0.138	99.653	57.377	213.506	101.443	97.894	67.841	49.029	66.538	48.971	196.24	249.772	198.564
Tb927.10.8070	2.87721	0.00755	1.64292	0.0683	4.72703	0.0397	45.146	129.894	213.406	47.418	42.982	115.122	144.086	127.203	134.921	235.868	181.227	227.366
Tb927.11.13280	0.808256	0.372	1.04621	0.914	0.845605	0.713	251.764	203.49	212.893	268.211	236.326	154.786	210.472	234.918	224.041	203.913	201.152	235.243
Tb927.5.1800	1.51413	0.101	1.57459	0.108	2.38415	0.154	89.267	135.163	212.826	78.203	101.897	123.342	128.013	133.143	158.761	259.814	209.533	177.077
Tb927.2.2900	0.448361	0.174	2.37942	0.226	1.06684	1	198.976	89.213	212.275	200.908	197.062	188.342	64.313	62.223	84.045	315.86	301.913	100.305
Tb927.8.5880	1.24569	0.415	0.902151	0.766	1.1238	0.907	188.661	235.013	212.017	164.155	216.826	308.891	202.625	200.481	243.106	184.147	279.539	185.143
Tb927.11.7600	2.58362	0.0143	0.472642	0.0429	1.22113	0.756	173.452	448.135	211.807	191.339	157.237	403.002	526.595	461.127	412.126	160.02	222.329	267.087
Tb927.10.14110	0.91062	0.869	1.93596	0.238	1.76292	0.589	120.117	109.381	211.758	152.961	94.326	159.7	99.21	75.723	119.312	374.546	216.517	117.09
Tb927.10.4810	0.719202	0.484	1.16981	0.794	0.841327	0.865	251.432	180.831	211.537	233.394	270.864	349.845	154.327	140.966	140.494	249.089	276.948	137.216
Tb927.7.3440	1.02381	0.955	0.78016	0.412	0.798738	0.75	264.707	271.01	211.431	254.838	274.957	268.571	245.816	276.172	295.864	146.446	237.867	271.329
Tb927.11.2960	0.800686	0.544	1.82804	0.268	1.46369	0.753	144.389	115.61	211.34	113.589	183.54	167.364	95.873	116.241	95.778	346.369	254.515	107.075
Tb927.2.1080	1.06832	0.877	2.22403	0.0374	2.37597	0.0883	88.63	94.685	210.581	92.61	84.82	65.245	100.533	110.918	110.474	213.927	206.243	211.648
Tb927.9.3530	1.14603	0.849	1.43545	0.593	1.64507	0.736	127.869	146.541	210.353	180.13	90.77	254.165	158.128	95.619	119.997	352.125	289.011	91.461
Tb927.4.1470	0.526501	0.322	2.45897	0.239	1.29465	0.893	162.202	85.4	209.995	121.455	216.62	197.066	51.442	66.657	78.713	335.094	281.705	98.099
Tb927.8.760	0.568147	0.128	0.747928	0.448	0.424933	0.231	494.178	280.766	209.993	548.965	444.858	202.752	247.673	353.604	349.957	176.831	167.881	311.926
Tb927.8.950	3.2702	0.0146	1.86155	0.081	6.08765	0.0478	34.482	112.762	209.912	29.964	39.681	99.764	146.603	108.418	101.959	188.714	276.886	177.013
Tb927.10.13650	0.654809	0.587	2.03659	0.379	1.33358	0.89	157.246	102.966	209.7	106.874	231.358	270.646	90.942	69.99	65.249	339.9	289.417	93.739
Tb927.10.780	0.241221	0.039	2.57384	0.23	0.620863	0.759	337.66	81.451	209.641	309.505	368.377	152.499	73.742	71.346	54.856	398.413	289.493	79.883
Tb927.2.5340	1.06118	0.916	8.70791	0.00206	9.24067	0.0197	22.675	24.063	209.537	20.358	25.256	32.87	25.741	16.949	23.379	179.782	240.113	213.116
Tb927.10.12960	3.51043	0.0244	1.01353	1	3.55792	0.157	58.83	206.517	209.311	54.723	63.245	132.419	253.68	241.005	224.678	140.712	197.015	330.782
Tb927.10.4950	1.062	0.97	0.940044	0.947	0.998331	1	209.574	222.569	209.224	135.12	325.055	305.72	195.414	166.765	246.306	233.717	289.536	135.346
Tb927.8.890	3.99158	0.0649	0.43502	0.192	1.73642	0.616	120.431	480.709	209.118	173.164	83.756	243.341	633.551	556.631	622.247	166.535	140.758	390.119
Tb927.10.14210	1.58912	0.238	1.24021	0.369	1.97084	0.349	105.896	168.282	208.705	72.512	154.65	211.91	166.177	147.18	154.732	191.917	236.248	200.501
Tb927.7.4920	3.99114	0.082	1.7517	0.385	6.99127	0.101	29.83	119.055	208.548	39.083	22.767	50.697	162.136	163.615	149.385	180.197	142.082	354.271
Tb927.11.16510	0.589825	0.0247	0.807149	0.488	0.476076	0.281	437.813	258.233	208.432	448.812	427.084	261.989	254.661	250.741	265.813	138.934	238.326	273.475
Tb927.4.840	1.48731	0.126	2.30554	0.0153	3.42907	0.0537	60.735	90.331	208.263	67.295	54.814	99.497	95.767	72.203	96.778	194.669	225.869	205.438
Tb927.9.2390	0.2825	0.0377	1.2858	0.606	0.36324	0.207	573.227	161.937	208.219	570.395	576.073	285.201	128.292	129.268	145.392	271.751	254.388	130.585
Tb927.2.1560	1.00812	1	1.5671	0.302	1.57982	0.514	131.767	132.837	208.168	118.665	146.316	202.977	102.735	107.193	139.298	285.096	230.167	137.471
Tb927.7.1850	0.631759	0.0755	2.63074	0.0126	1.662	0.273	125.213	79.105	208.104	122.4	128.092	95.425	69.683	81.893	71.907	208.033	243.707	177.763
Tb927.10.13910	0.306205	0.0516	1.70029	0.273	0.520639	0.327	399.605	122.361	208.05	371.742	429.557	222.774	98.716	110.791	92.006	289.798	211.826	146.699
Tb927.7.1810	0.594551	0.057	2.72821	0.00927	1.62206	0.279	128.207	76.225	207.959	121.627	135.143	92.683	72.045	67.8	74.57	218.307	229.239	179.712
Tb927.5.288b	0.404815	0.0554	1.78286	0.101	0.721726	0.49	288.106	116.629	207.933	239.147	347.087	156.035	95.476	89.794	138.315	198.34	220.348	205.709
Tb927.8.3770	0.988628	1	1.33288	0.513	1.31772	0.763	157.677	155.883	207.774	174.431	142.532	228.314	156.155	137.971	120.039	345.181	177.439	146.447
Tb927.9.8810	1.14489	0.586	1.45571	0.31	1.66662	0.495	124.521	142.562	207.528	107.151	144.706	163.908	154.205	116.669	140.076	282.486	239.4	132.163
Tb927.8.640	0.845043	0.808	1.46802	0.562	1.24054	0.895	167.09	141.199	207.283	151.138	184.726	302.267	103.271	95.425	133.441	263.049	318.343	106.355
Tb927.2.1180	0.580548	0.163	1.24552	0.598	0.723083	0.621	286.443	166.294	207.122	293.482	279.573	268.462	143.227	140.118	141.94	238.8	264.156	140.859
Tb927.2.480	1.19068	0.269	1.44111	0.0977	1.7159	0.224	120.571	143.561	206.888	112.937	128.721	138.765	149.583	137.213	149.139	229.189	192.524	200.691
Tb927.11.3030	0.942711	0.881	1.35382	0.391	1.27626	0.74	161.582	152.325	206.22	177.044	147.47	202.851	157.106	134.794	125.327	296.514	189.225	156.303
Tb927.6.4140	0.292497	0.00687	1.57039	0.281	0.459336	0.372	446.503	130.601	205.095	496.352	401.659	136.614	120.877	148.945	118.283	117.168	251.44	292.833
Tb927.5.2560	0.980907	1	0.753613	0.429	0.739224	0.796	277.09	271.8	204.832	183.694	417.974	311.266	268.135	231.752	282.156	271.131	245.777	128.966
Tb927.2.220	0.471939	0.238	2.26715	0.394	1.06996	1	191.436	90.346	204.829	227.526	161.071	206.42	67.493	54.99	86.966	500.999	272.339	62.984
Tb927.11.1690	0.574868	0.28	1.49376	0.425	0.858715	0.936	237.793	136.699	204.196	172.222	328.328	252.369	110.713	113.376	110.234	240.361	273.759	129.393
Tb927.11.9040	0.602565	0.364	1.66404	0.539	1.00269	1	203.547	122.651	204.096	189.872	218.207	273.171	95.149	85.321	102.043	417.599	273.496	74.437
Tb927.10.2670	1.03852	0.982	1.72379	0.34	1.79019	0.583	113.952	118.342	203.997	113.55	114.356	175.207	105.173	87.07	122.245	378.426	212.281	105.676
Tb927.9.12870	0.630774	0.515	2.78692	0.191	1.75791	0.577	115.774	73.027	203.52	90.88	147.486	186.883	51.599	43.568	67.695	267.25	293.643	107.419
Tb927.6.4240	1.98688	0.0215	1.54609	0.211	3.0719	0.169	66.085	131.303	203.006	59.41	73.51	138.202	130.873	121.855	134.86	286.121	217.112	134.676
Tb927.11.650	0.284603	0.226	2.32418	0.425	0.661468	0.811	306.492	87.229	202.735	231.297	406.133	350.112	49.133	49.365	68.178	407.335	250.242	81.747
Tb927.11.15080	0.183304	0.0151	2.02422	0.144	0.371049	0.179	543.923	99.703	201.822	542.579	545.271	156.19	93.226	68.257	99.426	260.941	231.484	136.095
Tb927.9.12450	1.78899	0.0379	2.10061	0.14	3.75798	0.197	53.7	96.068	201.802	53.755	53.645	113.531	94.978	83.401	94.714	370.47	171.599	129.274
Tb927.6.4250	1.08651	0.605	2.29791	0.024	2.49671	0.153	80.779	87.768	201.682	77.814	83.857	90.968	87.07	81.541	91.875	245.778	219.612	151.987
Tb927.5.1570	0.780253	0.332	2.29867	0.0468	1.79354	0.381	112.27	87.599	201.361	132.965	94.796	78.973	75.589	108.937	90.549	284.655	158.147	181.36
Tb927.8.690	0.359423	0.127	1.49507	0.575	0.537364	0.587	373.948	134.405	200.946	320.95	435.698	300.232	94.649	101.503	113.14	359.564	236.266	95.513
Tb927.10.8630	0.975106	1	2.07123	0.0972	2.01966	0.342	99.49	97.014	200.937	116.682	84.831	77.019	87.842	123.483	106.029	308.438	154.531	170.215
Tb927.11.15960	6.44228	0.00245	0.860808	0.636	5.54556	0.0555	36.211	233.282	200.811	38.831	33.768	242.715	274.18	187.449	237.418	145.714	259.059	214.518
Tb927.1.60	0.83903	0.565	1.44259	0.328	1.21038	0.841	165.615	138.956	200.457	140.417	195.335	183.712	132.68	107.265	142.596	209.755	278.701	137.789
Tb927.11.13090	0.773506	0.286	1.42406	0.183	1.10152	0.88	181.878	140.684	200.341	168.247	196.613	175.17	113.01	133.67	148.035	180.936	209.429	212.201
Tb927.8.6750	0.690965	0.265	0.760047	0.402	0.525166	0.185	381.138	263.353	200.161	359.491	404.088	389.013	215.825	206.568	277.347	183.777	232.324	187.824
Tb927.6.2790	0.0274086	0.000179	4.74185	0.00581	0.129968	0.0484	1534.81	42.067	199.476	1372.31	1716.56	38.182	40.518	46.12	43.891	136.699	258.235	224.848
Tb927.4.1370	0.646697	0.301	2.465	0.135	1.59411	0.585	125.115	80.911	199.446	121.328	129.019	138.202	68.751	54.729	82.419	261.157	269.084	112.899
Tb927.10.12540	1.0018	1	1.10257	0.798	1.10456	0.956	180.538	180.863	199.414	169.176	192.663	215.789	174.923	167.977	168.763	270.383	213.944	137.085
Tb927.11.15680	0.771714	0.491	1.22934	0.599	0.948695	1	210.191	162.207	199.407	173.164	255.135	226.793	128.21	122.075	195.029	282.119	168.916	166.386
Tb927.6.4500	1.48126	0.186	1.22658	0.704	1.81689	0.557	109.739	162.553	199.385	93.797	128.391	124.653	156.92	190.719	187.155	100.819	259.657	302.784
Tb927.8.7120	1.73223	0.157	0.70167	0.327	1.21545	0.703	163.872	283.864	199.179	164.448	163.297	177.415	354.29	320.376	322.428	185.526	174.412	244.202
Tb927.6.370	0.852958	0.804	4.89023	0.0221	4.17116	0.105	47.743	40.723	199.143	36.599	62.279	69.174	39.225	23.416	43.283	213.016	248.796	149.018
Tb927.9.14220	1.68007	0.0289	1.33809	0.244	2.24808	0.163	88.549	148.768	199.065	88.828	88.27	139.397	154.987	157.359	144.079	198.944	159.262	248.966
Tb927.3.4880	0.659485	0.321	1.69942	0.348	1.12074	0.98	176.982	116.717	198.352	165.594	189.155	208.436	91.078	93.714	104.316	319.088	224.418	108.978
Tb927.10.12090	0.420697	0.208	2.77196	0.206	1.16616	0.971	169.985	71.512	198.229	144.303	200.238	149.621	39.571	48.13	91.778	343.583	247.858	91.468
Tb927.10.1050	1.43686	0.135	1.11863	0.793	1.60733	0.514	123.227	177.06	198.066	114.392	132.745	166.908	171.369	157.306	218.44	127.041	279.976	218.457
Tb927.11.5520	0.264328	0.00919	1.6253	0.102	0.429612	0.157	459.068	121.345	197.221	399.104	528.042	146.094	101.186	119.824	122.401	160.729	218.382	218.55
Tb927.6.5050	1.01747	1	1.82384	0.215	1.85571	0.451	106.004	107.857	196.714	92.354	121.673	162.976	95.242	80.202	108.706	311.622	193.329	126.351
Tb927.3.5370	2.27285	0.164	0.812544	0.746	1.84679	0.46	106.509	242.078	196.699	89.615	126.587	475.345	243.496	151.622	195.686	292.003	216.74	120.249
Tb927.6.3770	1.02801	1	1.84621	0.143	1.89793	0.298	103.591	106.493	196.609	108.538	98.87	161.346	94.305	95.527	88.485	239.136	228.581	139.036
Tb927.3.3490	2.44468	0.0311	0.67279	0.279	1.64476	0.453	119.516	292.178	196.574	131.783	108.391	212.723	325.837	334.071	314.728	136.158	208.3	267.822
Tb927.4.3050	0.490441	0.175	1.27534	0.812	0.625479	0.809	314.026	154.011	196.416	331.804	297.2	298.398	134.84	132.111	105.841	552.569	177.9	77.085
Tb927.4.2240	2.07754	0.0185	0.654422	0.083	1.35959	0.504	144.4	299.996	196.324	129.319	161.239	313.871	311.585	283.459	292.176	192.381	227.217	173.109
Tb927.10.12460	0.850528	0.468	1.13211	0.658	0.96289	1	203.789	173.328	196.226	195.394	212.544	209.171	177.863	138.359	175.34	241.977	190.279	164.099
Tb927.2.380	1.20441	0.59	1.35601	0.326	1.6332	0.423	120.004	144.535	195.991	152.45	94.464	103.098	162.42	159.411	163.487	232.943	155.85	207.373
Tb927.10.8160	0.711185	0.406	1.875	0.425	1.33347	0.916	146.974	104.526	195.985	132.278	163.303	172.326	88.187	71.101	110.474	514.043	183.923	79.622
Tb927.3.960	1.01954	1	1.5212	0.171	1.55091	0.447	126.244	128.711	195.794	110.083	144.779	128.989	119.052	113.356	157.662	147.935	239.466	211.877
Tb927.9.5900	1.24923	0.374	0.755244	0.257	0.943476	1	207.263	258.919	195.547	260.53	164.886	240.682	290.137	270.528	237.902	185.177	165.263	244.338
Tb06.3A7.960	1.10943	0.813	2.55345	0.0492	2.83287	0.133	68.985	76.534	195.426	60.134	79.14	111.391	59.122	61.728	84.4	233.081	218.022	146.873
Tb927.3.720	0.998359	1	0.86069	0.804	0.859278	0.943	227.314	226.942	195.326	259.745	198.933	142.07	256.482	296.02	245.909	130.651	162.508	350.991
Tb927.11.3580	1.15893	0.459	4.06005	0.00581	4.70533	0.0555	41.447	48.034	195.021	39.518	43.47	39.728	47.936	51.075	54.73	147.784	210.879	238.003
Tb927.10.1570	0.411946	0.0184	0.880672	0.682	0.362789	0.152	536.258	220.909	194.549	482.384	596.149	257.048	201.199	235.53	195.511	142.013	209.885	247.045
Tb927.7.1290	1.28707	0.522	1.20029	0.675	1.54486	0.466	125.831	161.953	194.391	113.305	139.742	96.305	197.603	201.717	179.213	144.122	199.013	256.106
Tb927.10.10000	8.36566	0.000833	0.672455	0.247	5.62553	0.0719	34.555	289.073	194.389	32.468	36.775	247.048	310.599	290.156	313.632	132.016	203.781	273.037
Tb927.6.4290	0.681692	0.331	2.15141	0.143	1.4666	0.62	132.507	90.329	194.334	116.334	150.928	145.85	73.546	65.721	94.436	219.626	270.856	123.375
Tb927.7.2190	0.768975	0.239	1.28644	0.478	0.98924	1	196.439	151.056	194.325	220.508	174.997	160.114	150.611	172.56	125.121	124.972	214.399	273.874
Tb927.4.2170	0.743459	0.423	1.96944	0.29	1.4642	0.777	132.528	98.529	194.048	134.464	130.62	147.974	79.168	69.808	115.244	374.818	213.343	91.375
Tb927.8.6010	0.552244	0.194	3.73101	0.045	2.06043	0.336	94.164	52.001	194.017	90.729	97.728	84.963	49.902	32.187	53.583	283.776	205.769	125.074
Tb927.3.4480	0.908782	0.788	2.89862	0.0811	2.63421	0.319	73.519	66.812	193.664	75.541	71.55	93.99	56.818	53.254	70.066	305.026	231.752	102.75
Tb927.4.250	1.38277	0.331	2.91847	0.0265	4.03557	0.0484	47.988	66.356	193.657	46.749	49.259	42.251	74.359	78.569	78.541	229.461	188.952	167.511
Tb927.11.440	0.868162	0.639	0.929793	0.839	0.807211	0.741	239.447	207.879	193.284	196.429	291.886	272.644	188.072	188.926	192.765	225.278	210.958	151.94
Tb927.2.1680	1.17299	0.691	1.48254	0.329	1.739	0.42	111.052	130.263	193.12	92.295	133.622	184.269	114.15	92.251	148.382	233.99	231.444	132.997
Tb927.11.15020	1.56281	0.0572	0.713606	0.173	1.11523	0.871	173.159	270.614	193.112	174.406	171.921	313.875	260.762	260.863	251.182	159.997	219.759	204.818
Tb927.7.7430	0.796297	0.239	0.877378	0.52	0.698653	0.366	276.369	220.072	193.086	262.557	290.908	197.814	200.342	252.902	234.034	182.794	192.412	204.673
Tb927.11.13570	0.814871	0.677	1.25536	0.638	1.02296	1	188.724	153.785	193.056	167.215	212.999	240.535	87.85	159.245	166.217	209.151	252.079	136.475
Tb927.8.3620	3.16234	0.0432	1.64546	0.273	5.20349	0.0819	37.054	117.179	192.812	32.69	42.001	197.078	107.83	93.207	95.185	127.693	239.788	234.104
Tb927.8.6630	0.21728	0.0464	1.29082	0.723	0.280469	0.251	686.904	149.25	192.655	591.096	798.241	314.752	116.549	125.215	108.025	314.861	237.848	95.482
Tb927.9.13100	0.86826	0.685	1.57058	0.193	1.36367	0.66	141.103	122.514	192.418	111.594	178.414	153.558	97.74	139.358	107.712	146.223	252.836	192.702
Tb927.11.10050	0.972032	1	1.91572	0.264	1.86214	0.572	103.236	100.349	192.24	68.929	154.618	162.801	92.468	59.642	112.941	318.371	202.616	110.135
Tb927.10.11260	0.646336	0.52	1.2409	0.795	0.802038	0.851	238.998	154.473	191.686	237.179	240.831	406.765	116.8	99.39	120.581	233.717	276.405	109.027
Tb927.10.8140	0.91541	0.862	2.15323	0.144	1.97109	0.513	96.987	88.783	191.17	133.079	70.683	117.159	77.572	74.261	92.061	307.183	214.707	105.93
Tb927.11.590	1.35212	0.365	1.36669	0.574	1.84794	0.547	103.395	139.803	191.067	108.119	98.877	219.106	116.485	126.072	118.718	333.089	213.077	98.28
Tb927.8.930	3.3845	0.0217	1.84904	0.0863	6.25807	0.0522	30.479	103.155	190.738	24.265	38.284	86.071	137.897	97.821	97.526	167.949	246.991	167.283
Tb927.6.4340	0.972019	1	2.398	0.13	2.3309	0.343	81.826	79.536	190.728	59.433	112.655	146.791	73.987	60.737	60.667	275.463	204.561	123.129
Tb927.10.290	0.802971	0.684	1.18156	0.782	0.948757	1	200.999	161.396	190.699	175.403	230.33	313.735	120.306	117.501	152.997	243.946	227.957	124.709
Tb927.10.7910	0.637441	0.289	1.79208	0.363	1.14234	0.988	166.773	106.308	190.512	139.898	198.811	185.239	91.9	86.893	86.344	371.297	203.798	91.379
Tb927.6.1260	0.909881	0.819	1.38284	0.332	1.25822	0.624	151.409	137.764	190.506	142.875	160.452	203.803	102.832	134.766	127.533	188.041	225.378	163.14
Tb927.10.4690	1.61946	0.132	1.06617	0.915	1.72662	0.422	110.27	178.578	190.395	95.776	126.958	234.821	175.593	141.573	174.216	262.195	198.036	132.922
Tb927.10.4630	1.04159	0.913	1.25138	0.496	1.30342	0.71	145.79	151.853	190.026	150.911	140.843	189.436	152.06	128.58	143.564	257.071	202.092	132.081
Tb927.3.1380	0.598805	0.0992	0.841211	0.603	0.503721	0.274	376.871	225.672	189.838	411.097	345.495	177.537	206.051	275.9	256.979	152.676	168.432	266.043
Tb927.10.15140	1.43483	0.248	0.955582	0.957	1.37109	0.716	138.364	198.529	189.711	103.898	184.264	190.166	186.25	180.199	243.396	128.868	222.608	238.007
Tb927.10.13340	0.241812	0.225	4.20579	0.299	1.01701	1	186.504	45.099	189.677	164.746	211.136	226.498	27.558	21.33	31.071	518.871	289.272	45.465
Tb927.7.5400	10.9264	0.000979	0.625784	0.0735	6.83755	0.0204	27.739	303.091	189.669	24.537	31.36	308.003	363.412	267.746	281.588	197.046	179.427	192.991
Tb927.3.2260	0.568584	0.379	1.85064	0.34	1.05225	1	180.245	102.484	189.662	136.867	237.371	243.815	79.137	66.506	85.967	224.217	262.419	115.952
Tb927.9.8480	0.853062	0.829	2.13828	0.372	1.82409	0.736	103.638	88.41	189.046	135.539	79.246	182.34	77.567	57.625	74.96	410.392	251.001	65.588
Tb927.4.500	2.09528	0.0182	3.37341	0.00811	7.06823	0.042	26.691	55.925	188.658	29.53	24.125	56.435	60.462	55.231	51.905	245.605	190.378	143.605
Tb927.10.15440	0.862929	0.701	2.0695	0.198	1.78583	0.538	105.573	91.102	188.536	109.589	101.704	143.679	82.791	84.128	68.834	314.556	208.068	102.395
Tb927.9.9860	1.22373	0.191	1.00913	1	1.2349	0.627	152.461	186.57	188.273	149.627	155.348	191.426	186.036	189.932	179.133	169.758	217.496	180.752
Tb927.4.200	1.80315	0.111	2.84771	0.0295	5.13487	0.0491	36.654	66.093	188.214	39.216	34.259	45.796	78.59	63.615	83.343	240.485	185.622	149.362
Tb927.11.4020	1.32125	0.227	2.43862	0.0374	3.22203	0.122	58.343	77.086	187.984	54.378	62.598	94.382	80.659	67.113	69.113	142.51	262.172	177.8
Tb927.9.10770	0.583414	0.365	0.783632	0.711	0.457182	0.514	410.648	239.578	187.741	652.945	258.263	128.26	278.597	356.555	258.58	222.335	96.928	307.058
Tb927.7.7420	0.810131	0.268	0.871589	0.505	0.706101	0.414	265.56	215.138	187.512	244.501	288.433	194.979	209.161	250.058	210.07	167.182	192.985	204.35
Tb927.7.4390	0.159983	0.00329	4.22684	0.00625	0.676222	0.451	277.15	44.339	187.415	284.849	269.66	38.162	52.247	51.685	37.505	242.759	154.856	175.11
Tb927.8.2030	2.31942	0.0405	0.500887	0.149	1.16177	0.932	161.124	373.714	187.189	140.131	185.262	279.897	443.545	359.685	436.816	110.425	216.683	274.123
Tb927.7.1140	1.13861	0.881	2.31257	0.271	2.63311	0.405	71.003	80.845	186.959	75.331	66.924	179.064	63.524	48.445	77.519	331.936	232.972	84.504
Tb927.7.3410	2.91735	0.0286	0.606052	0.221	1.76807	0.551	105.663	308.257	186.819	76.192	146.534	293.603	331.582	321.662	288.336	108.349	243.617	247.022
Tb927.11.4450	0.386142	0.0296	0.946704	0.95	0.365562	0.198	510.763	197.227	186.716	449.785	580.008	270.158	182.726	186.55	164.306	240.725	220.187	122.809
Tb927.10.120	0.138294	0.216	6.05951	0.331	0.837994	1	222.629	30.788	186.562	194.401	254.957	244.534	20.799	7.244	24.388	726.364	318.912	28.031
Tb927.10.11330	1.49727	0.0732	1.02202	1	1.53025	0.485	121.693	182.208	186.221	109.645	135.066	198.754	177.336	180.516	173.236	137.231	250.708	187.7
Tb927.7.4790	1.02981	1	0.928219	0.91	0.955885	1	194.747	200.552	186.156	157.786	240.367	340.08	175.182	149.23	181.962	211.574	210.342	144.959
Tb927.9.6890	0.190896	0.112	2.05061	0.516	0.391454	0.599	475.457	90.763	186.12	397.257	569.051	317.052	54.468	52.699	74.57	461.088	255.137	54.805
Tb927.3.4080	0.922609	0.706	2.55332	0.0119	2.35572	0.124	78.629	72.544	185.229	73.413	84.217	61.853	72.846	83.009	74.048	159.541	183.598	216.963
Tb927.1.3810	0.557983	0.245	1.72143	0.425	0.960529	1	192.556	107.443	184.955	169.586	218.637	204.067	86.365	105.77	71.488	319.15	235.508	84.178
Tb927.11.2410	0.23262	0.00348	0.560118	0.0397	0.130295	0.0195	1419.06	330.102	184.896	1325.52	1519.2	389.197	313.201	320.816	303.629	195.422	195.063	165.819
Tb927.11.13610	13.0083	0.00755	0.529119	0.0474	6.88296	0.0709	26.841	349.161	184.748	17.567	41.011	309.786	407.384	283.787	414.997	185.514	193.742	175.443
Tb927.1.2100	2.05772	0.0475	0.645451	0.251	1.32816	0.74	139.098	286.225	184.744	164.181	117.847	227.967	338.715	300.038	289.697	158.183	137.009	290.938
Tb927.7.330	1.49936	0.0968	1.25232	0.35	1.87767	0.209	98.326	147.425	184.624	91.937	105.158	123.48	143.872	161.627	164.515	176.817	220.334	161.532
Tb927.4.520	1.64731	0.135	1.50116	0.154	2.47287	0.198	74.465	122.667	184.142	57.297	96.777	145.428	109.585	110.416	128.669	190.357	221.448	148.121
Tb927.2.540	1.01853	1	1.38625	0.257	1.41194	0.55	130.349	132.765	184.045	116.655	145.651	146.463	137.195	111.028	139.261	197.731	229.64	137.293
Tb927.7.4730	2.4205	0.165	1.43766	0.625	3.47985	0.285	52.867	127.964	183.969	53.837	51.914	275.763	132.894	81.956	89.276	361.566	189.795	90.732
Tb927.7.5680	1.46453	0.0862	1.11256	0.658	1.62938	0.295	112.905	165.353	183.965	111.539	114.287	184.269	175.589	161.23	143.301	223.16	166.135	167.93
Tb927.11.1900	0.68903	0.0852	0.97739	0.993	0.673451	0.391	273.024	188.121	183.868	287.517	259.261	178.359	171.465	211.533	193.6	152.645	208.268	195.53
Tb927.10.13410	18.643	0.0261	0.526265	0.499	9.81114	0.158	18.725	349.084	183.711	21.478	16.325	108.562	611.154	479.189	467.073	110.378	113.05	496.878
Tb927.5.3990	0.878792	0.837	50.1723	0.000544	44.091	0.00976	4.166	3.661	183.688	5.253	3.304	5.397	2.767	2.41	4.992	161.729	203.747	188.091
Tb927.10.14790	1.26266	0.276	0.790427	0.303	0.998043	1	183.956	232.275	183.596	162.765	207.907	195.816	260.07	247.945	230.524	161.663	182.726	209.499
Tb927.11.1330	0.377355	0.0672	2.63612	0.0457	0.994752	1	184.43	69.596	183.462	149.972	226.805	110.233	50.786	58.278	71.907	192.624	209.533	152.995
Tb927.5.860	1.2659	0.238	0.694176	0.21	0.878757	0.879	208.13	263.472	182.896	221.116	195.907	223.958	257.437	287.96	290.248	136.911	200.829	222.509
Tb927.9.9550	0.700485	0.174	2.22956	0.0588	1.56177	0.469	116.753	81.784	182.343	109.752	124.202	106.409	72.04	81.716	71.419	127.282	232.159	205.169
Tb927.1.190	1.49436	0.236	0.90262	0.856	1.34883	0.722	134.972	201.696	182.055	148.739	122.48	133.987	228.677	218.32	247.409	129.859	162.447	286.04
Tb927.11.14250	0.593023	0.051	1.28878	0.328	0.764277	0.591	238.19	141.252	182.044	247.698	229.048	161.706	119.273	146.265	141.115	230.681	167.782	155.872
Tb927.9.1790	1.125	0.71	1.73222	0.239	1.94874	0.423	93.294	104.955	181.805	97.983	88.828	150.904	91.997	89.008	98.199	251.843	227.986	104.66
Tb927.8.3990	0.94396	0.944	2.38012	0.0737	2.24674	0.181	80.826	76.297	181.596	77.656	84.126	113.981	88.641	54.535	61.501	212.279	206.797	136.417
Tb927.8.920	1.17535	0.682	1.97794	0.168	2.32477	0.263	78.051	91.737	181.451	80.128	76.027	148.789	73.945	73.928	87.075	215.738	241.549	114.642
Tb927.4.3450	0.820751	0.336	0.839003	0.617	0.688612	0.623	262.474	215.426	180.743	228.877	301.003	208.305	198.995	250.4	207.498	124.44	272.575	174.075
Tb927.5.4020	0.310724	0.0312	0.475541	0.332	0.147762	0.231	1220.97	379.385	180.413	1368.82	1089.1	552.133	269.89	415.825	334.335	479.419	164.556	74.435
Tb927.9.3290	0.660915	0.245	1.80619	0.15	1.19374	0.757	150.991	99.792	180.244	151.898	150.09	158.407	95.149	78.586	83.727	209.43	199.975	139.819
Tb927.4.930	0.840154	0.692	2.67402	0.129	2.24659	0.42	80.212	67.39	180.204	72	89.361	97.954	69.621	74.095	40.817	325.878	180.419	99.53
Tb927.9.1560	1.11493	0.56	1.28622	0.305	1.43404	0.445	125.623	140.061	180.149	126.428	124.824	164.456	124.884	138.441	135.348	186.819	212.507	147.266
Tb927.6.450	0.0821622	0.00348	0.263924	0.0156	0.0216846	0.00976	8305.82	682.425	180.108	8592.56	8028.65	989.009	498.117	712.901	617.531	151.129	161.078	240.003
Tb927.11.7460	2.03862	0.0549	0.923758	0.861	1.8832	0.314	95.589	194.87	180.013	86.317	105.857	142.569	205.095	226.219	218.008	131.95	184.671	239.389
Tb927.10.2340	0.470475	0.286	2.56754	0.309	1.20796	0.975	148.978	70.09	179.96	128.106	173.251	167.347	43.193	39.178	85.223	419.002	200.125	69.504
Tb927.8.4220	2.29264	0.0163	0.582074	0.0827	1.33448	0.573	134.812	309.074	179.904	129.49	140.353	262.543	337.724	305.798	336.554	140.962	189.878	217.545
Tb927.6.5020	3.08889	0.0206	0.273827	0.00796	0.845822	0.706	212.521	656.452	179.755	205.126	220.182	907.57	666.963	519.105	590.983	196.92	178.984	164.792
Tb927.9.8550	0.861031	0.429	1.41875	0.167	1.22159	0.66	147.146	126.697	179.752	144.029	150.331	140.604	105.322	135.261	128.642	205.173	182.323	155.261
Tb927.11.5840	0.778463	0.686	1.10055	0.953	0.85674	0.961	209.599	163.165	179.572	167.654	262.038	331.685	140.698	96.568	157.274	347.143	157.721	105.759
Tb927.11.9530	2.25317	0.0221	0.558529	0.257	1.25846	0.89	142.521	321.124	179.357	131.354	154.638	266.245	371.692	321.172	334.571	92.42	198.22	314.949
Tb927.10.8920	0.56389	0.0252	1.06678	0.876	0.601547	0.406	297.86	167.96	179.177	305.583	290.332	171.262	175.465	151.697	174.581	254.233	162.203	139.493
Tb927.10.6490	2.46489	0.0366	0.725547	0.332	1.78839	0.274	100.183	246.939	179.166	97.271	103.181	180.857	333.15	252.014	244.883	147.377	170.213	229.268
Tb927.5.970	0.989601	1	1.36213	0.413	1.34797	0.712	132.788	131.408	178.994	101.541	173.652	199.706	117.044	111.901	114.002	162.651	251.001	140.471
Tb927.7.3450	1.01159	1	1.93868	0.0647	1.96114	0.224	91.137	92.193	178.731	88.349	94.012	117.519	93.136	80.315	82.179	194.825	212.099	138.172
Tb927.5.1000	0.912971	0.79	0.762275	0.501	0.695935	0.707	256.556	234.228	178.546	318.435	206.701	184.269	250.355	239.645	272.255	178.093	112.501	284.085
Tb927.11.15920	0.533519	0.367	2.06436	0.381	1.10138	1	162.062	86.463	178.492	136.215	192.815	227.696	62.349	50.541	77.895	288.567	256.778	76.745
Tb927.9.15090	1.02191	1	1.4689	0.23	1.50109	0.551	118.872	121.477	178.438	97.601	144.779	141.552	111.837	126.819	108.465	252.022	165.722	136.033
Tb927.11.15660	1.0349	0.892	3.06219	0.0137	3.16906	0.118	56.273	58.237	178.333	56.611	55.937	58.116	61.815	62.022	51.625	125.847	213.724	210.863
Tb927.7.1120	1.32618	0.44	2.0504	0.09	2.7192	0.159	65.52	86.891	178.161	52.882	81.177	123.582	67.328	69.739	98.236	201.959	205.769	136.081
Tb927.11.3040	0.562573	0.177	1.08963	0.967	0.612997	0.718	290.328	163.33	177.97	275.487	305.967	265.635	164.92	144.603	112.339	325.942	223.139	77.504
Tb927.5.880	0.248464	0.236	3.46975	0.302	0.862107	1	205.807	51.136	177.428	154.885	273.471	253.882	35.275	25.596	29.828	380.339	227.227	64.63
Tb927.5.4490	1.04105	1	2.05034	0.419	2.1345	0.637	83.122	86.534	177.424	90.266	76.543	175.121	64.733	50.83	97.311	387.105	243.712	59.201
Tb927.8.4980	2.01289	0.0148	0.830525	0.341	1.67176	0.234	106.118	213.603	177.403	104.301	107.966	206.345	228.023	201.237	219.863	159.62	195.239	179.155
Tb927.10.15760	0.695904	0.148	0.812272	0.565	0.565264	0.46	313.564	218.211	177.246	367.698	267.4	186.602	219.35	238.549	232.205	122.661	164.178	276.509
Tb927.9.7230	1.26768	0.642	1.37193	0.529	1.73917	0.49	101.774	129.018	177.003	80.78	128.225	235.561	107.733	91.039	119.927	219.445	228.11	110.782
Tb927.10.3030	1.63841	0.126	1.3773	0.238	2.25658	0.249	78.362	128.389	176.83	59.985	102.369	140.31	115.853	137.184	121.846	227.254	174.748	139.234
Tb927.11.11620	1.1052	0.513	1.13237	0.733	1.2515	0.787	141.177	156.03	176.683	136.575	145.935	147.261	154.419	167.073	156.004	114.338	234.256	205.923
Tb927.10.13420	10.4271	0.0536	0.390926	0.346	4.07622	0.352	43.299	451.479	176.495	60.826	30.822	135.286	802.052	648.011	590.894	111.51	101.849	484.089
Tb927.4.2960	1.00865	1	1.65802	0.387	1.67236	0.606	105.513	106.425	176.456	78.775	141.327	205.415	95.415	92.315	70.902	223.401	250.066	98.349
Tb927.9.4560	1.02346	1	0.870947	0.652	0.891381	0.943	197.956	202.601	176.454	246.993	158.655	183.555	227.004	216.9	186.424	239.64	130.024	176.325
Tb927.4.390	0.497338	0.313	1.58959	0.515	0.790566	0.895	223.192	111.002	176.448	162.803	305.982	269.317	71.228	72.195	109.624	279.661	212.757	92.329
Tb927.6.2050	0.82833	0.562	1.07056	0.921	0.88678	0.936	198.894	164.75	176.375	174.782	226.332	229.045	137.843	129.776	179.804	240.269	190.734	119.726
Tb927.8.4970	1.96257	0.0186	0.840195	0.371	1.64894	0.231	106.663	209.334	175.881	106.895	106.433	210.944	221.2	186.756	220.359	161.295	186.732	180.643
Tb927.7.710	0.682437	0.107	1.1815	0.446	0.806301	0.605	218.104	148.842	175.857	226.33	210.176	177.071	128.56	153.179	140.75	174.613	195.389	159.405
Tb927.3.3270	0.198937	0.00892	7.20023	0.00302	1.43239	0.504	122.66	24.402	175.697	133.776	112.468	31.719	18.975	27.537	21.393	214.707	134.994	187.126
Tb927.7.2740	0.715257	0.285	1.97413	0.303	1.41201	0.839	124.414	88.988	175.675	119.588	129.436	125.222	72.352	70.001	98.877	286.062	267.647	70.812
Tb927.10.8320	0.456839	0.0848	0.350211	0.0451	0.15999	0.0537	1095.45	500.445	175.262	959.326	1250.89	797.518	414.83	409.543	462.929	225.519	189.753	125.802
Tb927.10.6980	0.770304	0.688	1.44285	0.533	1.11143	0.97	157.528	121.344	175.082	127.299	194.936	273.914	99.389	96.851	82.228	207.575	229.693	112.564
Tb927.11.5720	0.96632	0.944	7.23906	0.000684	6.99525	0.0196	25.018	24.176	175.01	27.135	23.067	25.836	25.365	19.263	27.06	180.597	177.649	167.075
Tb927.1.840	0.859462	0.596	1.81721	0.155	1.56182	0.514	111.644	95.954	174.368	104.259	119.552	128.989	99.761	75.723	86.998	211.244	220.359	113.89
Tb927.8.4990	1.89533	0.0226	0.842764	0.424	1.59731	0.297	109.09	206.76	174.25	104.301	114.097	201.439	233.306	194.422	200.011	149.569	197.331	179.26
Tb927.9.1500	0.904905	0.61	0.670972	0.122	0.607167	0.288	286.693	259.43	174.07	266.248	308.707	232.116	296.069	268.872	245.152	179.319	199.281	147.598
Tb927.11.13800	1.49435	0.343	1.26764	0.649	1.8943	0.625	91.789	137.165	173.876	57.192	147.315	157.221	141.989	123.286	128.616	322.618	179.929	90.558
Tb927.11.13790	0.546487	0.132	1.28361	0.649	0.701476	0.757	247.829	135.435	173.846	212.519	289.006	206.176	111.004	111.873	131.41	275.582	213.343	89.365
Tb927.11.1270	0.678088	0.0929	0.878943	0.573	0.596001	0.337	291.385	197.585	173.666	252.106	336.785	199.445	185.192	201.007	205.286	141.287	176.501	210.036
Tb927.2.460	1.04467	0.904	1.12469	0.699	1.17493	0.819	147.727	154.327	173.569	134.469	162.292	179.146	161.103	125.2	156.981	151.606	231.863	148.754
Tb927.4.5370	1.22453	0.603	1.94636	0.309	2.38337	0.466	72.792	89.136	173.49	70.301	75.371	148.046	79.142	75.477	71.383	354.647	181.953	80.922
Tb927.7.5550	0.995298	1	0.997171	1	0.992483	1	174.646	173.825	173.333	200.917	151.811	158.017	187.729	170.409	180.602	169.832	211.255	145.151
Tb927.10.4760	1.28987	0.185	1.49246	0.08	1.92507	0.169	89.979	116.061	173.216	81.237	99.661	127.396	110.505	117.975	109.246	175.491	183.492	161.394
Tb927.9.12290	0.612367	0.154	1.11686	0.747	0.683931	0.37	253.15	155.021	173.137	244.306	262.314	225.505	124.88	130.22	157.483	176.262	192.536	152.933
Tb927.4.4630	0.383749	0.18	2.04434	0.331	0.784512	0.857	220.441	84.594	172.939	204.98	237.07	215.351	58.968	54.739	73.671	227.002	252.449	90.256
Tb927.5.2960	1.86814	0.0233	0.98664	1	1.84318	0.337	93.814	175.258	172.917	96.202	91.486	169.033	163.385	198.753	171.877	119.111	197.08	220.249
Tb927.8.5480	1.00325	1	3.55385	0.0127	3.56539	0.111	48.482	48.639	172.856	48.86	48.106	45.259	47.961	59.126	43.608	249.802	155.618	132.861
Tb927.6.3290	0.736644	0.729	0.663615	0.567	0.488848	0.42	353.196	260.179	172.659	245.866	507.379	738.485	187.817	154.36	214.032	183.899	242.482	115.427
Tb927.3.1870	5.94786	0.0104	0.950353	0.962	5.65256	0.0754	30.544	181.67	172.651	25.377	36.762	242.092	200.701	133.719	167.653	232.849	183.522	120.433
Tb927.10.2660	2.74328	0.0243	0.787067	0.466	2.15914	0.217	79.893	219.169	172.501	75.129	84.959	295.416	230.265	186.895	181.493	130.128	227.049	173.733
Tb927.10.11030	0.943887	0.823	1.49228	0.0909	1.40854	0.451	122.313	115.449	172.283	106.298	140.739	116.765	108.705	107.708	129.943	166.61	190.862	160.807
Tb927.10.15150	1.30364	0.269	1.57507	0.23	2.05333	0.305	83.887	109.359	172.248	81.81	86.018	129.134	83.326	117.905	112.735	248.014	174.226	118.27
Tb927.7.6440	0.78607	0.613	3.24521	0.0559	2.55096	0.251	67.495	53.056	172.178	54.356	83.81	91.722	36.777	48.782	48.153	141.891	268.728	133.864
Tb927.2.4850	1.68949	0.0609	0.753345	0.356	1.27277	0.728	135.237	228.482	172.125	124.226	147.224	187.911	245.215	231.177	255.836	124.781	180.215	226.775
Tb927.8.5000	1.89461	0.0192	0.81758	0.312	1.549	0.295	110.905	210.121	171.791	111.216	110.593	209.411	228.684	195.274	208.448	152.8	187.15	177.291
Tb927.9.9030	1.1019	0.761	1.64255	0.23	1.80992	0.433	94.896	104.566	171.754	106.841	84.287	143.422	100.35	92.677	89.631	261.614	168.246	115.111
Tb927.9.8010	0.156082	0.205	2.70778	0.578	0.422634	0.801	406.358	63.425	171.741	351.939	469.191	477.736	30.62	30.811	35.904	597.276	384.92	22.033
Tb927.10.170	0.525666	0.034	1.9948	0.0526	1.0486	1	163.732	86.069	171.689	150.304	178.36	97.732	73.248	90.903	84.327	220.107	173.697	132.375
Tb927.11.13730	0.746788	0.203	1.01929	1	0.761192	0.633	225.503	168.403	171.651	190.929	266.339	178.62	151.311	162.694	182.907	193.859	193.521	134.811
Tb927.5.3390	1.11197	0.85	1.2356	0.545	1.37395	0.677	124.866	138.847	171.559	90.947	171.434	91.36	151.177	173.152	155.406	142.013	159.879	222.393
Tb927.11.7900	0.693717	0.2	0.792001	0.488	0.549425	0.32	311.364	215.999	171.071	318.889	304.017	164.804	220.777	284.805	210.056	155.473	135.164	238.24
Tb927.8.5010	1.91681	0.0169	0.821048	0.306	1.5738	0.28	108.675	208.309	171.032	105.742	111.688	207.571	218.999	195.913	211.426	153.039	184.501	177.186
Tb927.9.14480	2.13817	0.0529	0.988838	1	2.11431	0.227	80.864	172.902	170.972	64.718	101.039	174.963	144.305	165.472	213.917	158.353	209.956	150.321
Tb927.10.4040	3.55705	0.0614	1.26283	0.748	4.49195	0.194	38.001	135.172	170.7	36.469	39.598	65.999	169.804	159.886	186.318	86.955	190.921	299.606
Tb927.11.16150	0.892554	0.751	1.43793	0.291	1.28343	0.771	132.672	118.417	170.276	102.69	171.408	149.987	96.39	120.045	113.3	142.153	248.841	139.567
Tb927.9.4780	0.437868	0.34	1.32811	0.788	0.581539	0.611	292.751	128.187	170.246	273.066	313.856	460.674	86.491	78.758	86.042	271.056	219.204	83.048
Tb927.11.7060	0.484464	0.0197	2.54086	0.0248	1.23095	0.78	138.259	66.981	170.19	123.509	154.769	68.824	61.837	70.005	67.562	192.865	214.481	119.168
Tb927.2.4210	0.319996	0.00799	0.986657	1	0.315726	0.185	538.391	172.283	169.984	562.617	515.209	148.186	195.151	185.89	163.883	109.1	171.61	262.338
Tb927.6.3750	0.581774	0.0795	1.23905	0.574	0.720848	0.684	235.699	137.124	169.903	211.849	262.234	106.417	141.125	145.876	161.379	107.541	193.484	235.714
Tb927.10.15600	6.03551	0.00833	0.962109	0.99	5.80682	0.0993	29.256	176.577	169.886	38.106	22.462	220.682	179.014	154.805	158.963	258.369	162.608	116.705
Tb927.10.5930	2.49505	0.0256	0.432018	0.0296	1.07791	0.951	157.474	392.907	169.743	144.773	171.29	507.773	402.228	316.958	368.141	174.436	198.694	141.109
Tb927.1.3130	1.7876	0.0249	1.99323	0.0161	3.56308	0.0435	47.626	85.137	169.697	48.139	47.119	77.762	87.305	92.659	83.518	159.646	171.649	178.329
Tb927.8.7690	0.581448	0.0776	3.21227	0.106	1.86777	0.642	90.837	52.817	169.661	77.737	106.143	49.535	65.429	46.789	51.317	72.299	196.015	344.609
Tb927.9.10000	0.81191	0.716	0.999103	1	0.811182	0.853	208.905	169.612	169.46	184.759	236.206	340.569	161.807	119.983	125.171	219.591	220.758	100.385
Tb927.5.3090	0.477551	0.0583	1.20389	0.583	0.574921	0.456	294.532	140.654	169.332	233.431	371.625	175.237	120.608	129.237	143.291	123.38	244.866	160.712
Tb927.7.5870	0.984886	1	0.977727	1	0.962949	1	175.752	173.095	169.24	132.565	233.007	315.639	145.571	126.757	154.135	178.922	212.942	127.228
Tb927.10.10370	0.991424	1	0.942283	0.969	0.934203	0.992	180.834	179.283	168.936	146.669	222.958	343.366	151.074	145.466	136.915	150.506	223.96	143.034
Tb927.3.4070	1.31206	0.237	2.82399	0.0198	3.70525	0.0848	45.581	59.805	168.89	44.473	46.717	47.168	60.271	67.485	66.68	125.295	182.215	211.006
Tb927.10.4840	0.667506	0.191	1.29395	0.429	0.863719	0.823	195.496	130.495	168.854	191.819	199.244	189.36	114.74	117.376	113.709	205.408	178.277	131.468
Tb927.10.9300	1.16728	0.64	1.02848	1	1.20053	0.745	140.646	164.174	168.85	139.43	141.873	238.114	172.222	132.553	133.644	144.993	216.88	153.087
Tb927.10.6880	1.04891	0.881	0.875498	0.571	0.918318	0.899	183.183	192.143	168.22	182.03	184.343	244.213	184.873	175.012	172.499	166.352	184.54	155.066
Tb927.1.2750	2.01902	0.147	0.958237	1	1.9347	0.382	86.871	175.394	168.069	98.877	76.322	98.132	218.379	212.042	208.266	137.443	129.439	266.855
Tb927.7.5970	0.161345	0.0119	1.48231	0.341	0.239164	0.129	702.738	113.383	168.069	562.19	878.421	166.031	107.675	86.486	106.892	112.164	239.139	176.995
Tb927.4.230	0.857618	0.546	1.52599	0.217	1.30872	0.694	128.247	109.987	167.839	114.507	143.635	134.606	113.967	86.515	110.262	169.562	227.123	122.769
Tb927.7.3180	2.2268	0.013	1.15887	0.46	2.58056	0.0883	65.018	144.783	167.784	67.186	62.921	145.969	152.748	128.869	152.928	169.9	186.596	148.99
Tb927.10.7070	0.983235	1	1.65357	0.301	1.62585	0.525	103.029	101.302	167.51	106.477	99.693	153.689	66.421	99.118	104.08	249.706	180.822	104.098
Tb927.1.890	1.35112	0.183	1.83812	0.0597	2.48352	0.116	67.394	91.057	167.374	65.694	69.137	101.097	72.574	96.111	97.492	160.615	203.174	143.686
Tb927.2.490	1.10422	0.66	1.24086	0.447	1.37018	0.575	122.106	134.832	167.307	114.678	130.015	134.032	150.837	109.554	149.218	166.857	217.897	128.809
Tb927.9.6130	1.41289	0.112	0.639056	0.0714	0.902918	0.839	185.289	261.794	167.301	189.055	181.598	236.751	305.583	242.194	268.074	170.224	167.096	164.63
Tb927.9.8710	0.831899	0.743	2.09903	0.215	1.74618	0.536	95.757	79.66	167.209	78.433	116.907	151.751	59.137	59.474	75.447	255.079	190.798	96.057
Tb927.11.300	0.658031	0.442	2.11931	0.429	1.39457	0.918	119.758	78.805	167.012	134.264	106.82	168.246	53.04	61.209	70.607	475.597	183.417	53.402
Tb927.4.1950	1.47951	0.0939	1.25235	0.257	1.85286	0.228	90.102	133.307	166.947	77.229	105.121	128.174	132.929	133.219	139.132	146.297	174.622	182.137
Tb927.11.13140	0.169477	0.0562	1.47135	0.631	0.24936	0.236	669.085	113.394	166.843	646.033	692.959	297.666	68.966	83.134	96.877	323.3	170.492	84.258
Tb927.11.2690	0.325379	0.0104	0.873865	0.785	0.284337	0.198	586.369	190.792	166.726	644.28	533.662	223.436	163.342	198.45	182.952	282.119	160.501	102.354
Tb927.4.1000	0.192138	0.00687	1.1104	0.859	0.213349	0.145	780.729	150.007	166.568	911.448	668.758	195.06	129.897	148.736	134.36	231.935	212.931	93.577
Tb927.10.6660	0.433585	0.525	1.86267	0.67	0.807626	0.977	206.023	89.329	166.39	195.99	216.57	606.414	52.912	43.049	46.098	352.373	264.393	49.446
Tb927.10.14650	1.90434	0.0996	1.21717	0.595	2.3179	0.245	71.716	136.571	166.23	59.568	86.341	94.346	155.561	150.507	157.491	114.485	211.209	189.963
Tb927.11.16160	0.523351	0.238	1.63853	0.39	0.857525	0.925	193.521	101.279	165.949	159.948	234.14	204.636	74.495	72.074	95.763	221.416	208.21	99.132
Tb927.10.7410	2.25073	0.0905	0.373055	0.0683	0.839646	0.848	197.498	444.514	165.828	223.463	174.549	264.997	554.631	521.68	509.205	140.059	133.103	244.612
Tb927.7.2640	0.832276	0.758	0.672624	0.401	0.559808	0.401	295.46	245.904	165.401	389.046	224.387	127.852	300.398	332.359	286.453	159.824	130.52	216.919
Tb927.7.1110	0.598732	0.0692	2.54007	0.0457	1.52082	0.539	108.721	65.095	165.344	112.901	104.696	58.108	55.618	71.263	77.959	107.461	199.771	210.566
Tb927.5.4030	0.809024	0.743	1.38429	0.612	1.11993	0.981	147.409	119.257	165.087	123.821	175.49	263.525	96.721	85.321	93.012	212.645	234.316	90.298
Tb927.2.470	1.20004	0.339	0.886032	0.592	1.06327	0.968	155.089	186.112	164.901	166.325	144.611	158.159	183.901	204.236	201.971	148.503	156.529	192.905
Tb927.10.14040	2.4863	0.0212	0.859132	0.578	2.13606	0.161	77.015	191.482	164.509	78.401	75.654	156.702	213.176	173.666	231.734	133.256	189.405	176.396
Tb927.10.12840	0.306462	0.0117	1.61739	0.0911	0.495668	0.142	331.792	101.682	164.459	313.398	351.267	82.166	96.716	125.045	107.576	152.785	164.054	177.461
Tb927.11.7510	2.21594	0.0298	0.888555	0.727	1.96899	0.267	83.41	184.832	164.234	76.653	90.764	142.851	194.172	204.106	206.15	126.012	158.912	221.216
Tb927.10.12890	2.19758	0.0187	0.692606	0.173	1.52206	0.426	107.754	236.799	164.008	119.545	97.127	263.307	231.858	243.783	211.266	210.405	150.532	139.287
Tb927.9.11330	1.00869	1	1.08513	0.854	1.09456	0.943	149.808	151.11	163.974	148.474	151.154	215.221	131.763	147.479	124.671	214.896	157.477	130.28
Tb927.8.3460	1.01806	1	0.950448	0.969	0.967616	1	169.375	172.434	163.89	175.796	163.188	239.675	179.65	140.521	146.116	245.864	156.017	114.759
Tb927.11.13870	0.739771	0.193	1.35091	0.293	0.999361	1	163.939	121.277	163.834	195.948	137.159	110.562	131.584	119.899	124.021	222.551	158.363	124.777
Tb927.11.3570	1.19384	0.322	0.959842	0.962	1.1459	0.893	142.811	170.494	163.647	136.624	149.277	147.289	175.21	189.919	172.4	118.013	167.722	221.413
Tb927.11.9790	1.16515	0.681	0.886352	0.777	1.03274	1	158.391	184.55	163.576	138.32	181.375	271.91	188.741	136.566	165.508	121.024	206.978	174.729
Tb927.10.6240	1.01648	0.994	1.8994	0.0853	1.9307	0.336	84.646	86.041	163.426	92.797	77.211	86.205	83.821	84.899	89.336	238.701	153.519	119.109
Tb927.11.16520	1.21858	0.275	1.9751	0.0537	2.40682	0.161	67.892	82.732	163.404	67.262	68.528	97.465	76.526	77.212	81.349	215.144	156.544	129.545
Tb927.10.12010	2.63837	0.0189	2.25267	0.0594	5.94337	0.073	27.449	72.42	163.138	23.613	31.907	65.611	72.153	65.93	88.128	107.869	191.119	210.601
Tb927.7.1010	0.532003	0.376	1.91597	0.354	1.0193	1	159.94	85.089	163.028	115.275	221.913	214.267	69.985	46.877	74.57	202.359	224.152	95.525
Tb927.4.570	1.32052	0.277	2.27011	0.119	2.99772	0.294	54.377	71.806	163.008	68.658	43.067	64.602	79.28	74.995	69.217	310.582	131.387	106.145
Tb927.9.740	0.900281	0.649	2.07781	0.0557	1.87061	0.363	87.076	78.393	162.885	72.696	104.3	86.92	74.875	73.65	78.791	151.967	230.882	123.171
Tb927.8.3090	0.823931	0.496	1.96778	0.0776	1.62131	0.485	100.443	82.758	162.85	79.579	126.778	90.78	72.949	97.869	72.377	194.588	194.126	114.331
Tb927.6.380	1.13403	0.749	4.35797	0.00711	4.94208	0.0786	32.94	37.355	162.791	25.128	43.18	49.991	29.21	36.336	36.697	176.493	194.33	125.784
Tb927.11.9470	0.838964	0.285	1.97147	0.0152	1.65399	0.231	98.279	82.453	162.553	91.473	105.591	78.08	80.713	81.345	90.158	157.03	160.76	170.147
Tb927.1.220	1.71152	0.186	0.757937	0.516	1.29722	0.716	125.271	214.404	162.505	126.031	124.516	128.149	249.492	240.312	275.032	124.252	145.517	237.344
Tb927.4.2030	1.07278	0.779	1.13996	0.585	1.22292	0.723	132.491	142.133	162.026	116.766	150.333	121.719	138.348	156.749	154.613	138.548	155.708	197.171
Tb927.6.4790	0.774773	0.474	1.39687	0.411	1.08226	0.978	149.555	115.871	161.856	136.286	164.115	172.895	93.086	86.901	128.886	207.304	179.526	113.934
Tb927.11.8750	0.606365	0.37	1.24302	0.71	0.753726	0.723	214.695	130.184	161.821	172.513	267.193	266.013	131.285	99.114	82.98	155.18	227.493	120.034
Tb927.6.3800	0.521885	0.04	1.26885	0.463	0.662192	0.547	244.323	127.509	161.789	215.007	277.636	113.698	114.79	144.126	140.527	108.088	188.516	207.836
Tb927.7.6590	2.1602	0.21	1.43984	0.565	3.11035	0.229	52.014	112.361	161.782	60.131	44.993	50.321	166.844	136.405	139.177	165.866	97.233	262.554
Tb927.7.1520	0.9578	1	1.59589	0.567	1.52855	0.742	105.506	101.054	161.272	90.152	123.476	250.758	58.64	60.693	116.852	326.944	156.394	82.032
Tb927.11.11030	0.52784	0.391	1.83881	0.423	0.970599	1	166.096	87.672	161.213	120.379	229.176	240.035	52.216	73.534	64.104	234.032	209.165	85.592
Tb927.1.3060	0.0487896	0.173	8.29218	0.329	0.404572	0.743	398.434	19.439	161.195	487.592	325.579	387.936	6.962	6.736	7.849	677.494	207.327	29.819
Tb927.9.14100	0.537245	0.0825	1.51469	0.474	0.813761	0.932	197.759	106.245	160.929	186.082	210.17	152.095	96.165	90.197	96.586	349.519	138.89	85.854
Tb927.10.750	1.17546	0.516	0.986541	1	1.15964	0.945	138.691	163.027	160.833	112.488	170.999	142.192	184.359	166.276	162.057	91.731	222.402	203.923
Tb927.10.5230	0.855719	0.33	1.73562	0.0956	1.4852	0.5	108.19	92.58	160.684	102.556	114.133	86.355	90.302	93.035	101.261	116.228	205.048	174.081
Tb927.10.4660	0.849826	0.65	1.84302	0.217	1.56625	0.603	102.548	87.148	160.615	92.079	114.208	121.871	75.589	62.975	99.426	179.592	243.901	94.594
Tb927.10.8970	3.27148	0.0627	0.822673	0.775	2.69136	0.297	59.401	194.328	159.869	60.201	58.611	359.901	175.684	120.983	186.424	267.988	169.591	89.903
Tb927.11.6590	1.3551	0.484	0.831495	0.75	1.12676	0.967	141.671	191.978	159.629	166.529	120.523	108.02	228.322	247.138	222.852	120.268	122.669	275.708
Tb927.6.4310	0.874208	0.676	1.83199	0.0909	1.60154	0.425	99.608	87.078	159.526	82.025	120.96	117.873	74.441	79.795	82.117	163.623	197.148	125.852
Tb927.6.2270	1.66915	0.0891	1.43171	0.22	2.38975	0.195	66.738	111.396	159.488	55.881	79.704	98.375	101.186	117.275	131.908	212.873	140.245	135.885
Tb927.10.8950	3.02959	0.111	0.807889	0.772	2.44757	0.311	65.142	197.353	159.439	62.039	68.399	404.812	233.313	117.905	136.222	253.11	170.926	93.684
Tb927.4.1580	0.673906	0.213	1.89616	0.0714	1.27783	0.59	124.594	83.965	159.21	110.083	141.018	120.214	74.959	71.914	76.7	170.878	167.626	140.891
Tb927.6.1600	0.865815	0.837	1.68731	0.312	1.4609	0.748	108.941	94.322	159.151	71.121	166.872	162.881	76.77	74.275	85.223	266.463	145.176	104.207
Tb927.11.6570	0.932246	0.779	0.6592	0.148	0.614537	0.317	258.93	241.387	159.122	267.41	250.72	204.811	259.789	288.065	221.509	129.089	167.626	186.192
Tb927.5.4390	0.35244	0.0798	1.83108	0.288	0.645346	0.689	246.433	86.853	159.034	188.443	322.269	153.106	73.921	79.048	63.604	243.763	192.277	85.818
Tb927.10.2980	1.75628	0.0986	1.46986	0.214	2.58149	0.236	61.581	108.154	158.971	46.403	81.723	101.77	114.988	100.796	115.997	211.743	167.079	113.56
Tb927.11.15590	2.96735	0.0405	1.53251	0.221	4.5475	0.0413	34.945	103.693	158.91	30.364	40.216	65.902	134.117	108.874	120.14	148.82	169.081	159.477
Tb927.6.2180	0.548225	0.33	1.61176	0.518	0.883609	0.994	179.827	98.586	158.896	149.141	216.826	229.005	64.228	70.279	91.38	302.2	174.893	75.906
Tb927.11.2230	1.3531	0.131	2.21524	0.0158	2.99743	0.083	52.969	71.672	158.771	57.838	48.509	68.664	72.593	78.905	67.093	184.849	135.146	160.211
Tb927.11.12680	0.499999	0.0711	1.35665	0.327	0.678324	0.381	233.768	116.884	158.57	225.35	242.5	170.386	103.287	110.45	96.021	159.095	183.126	136.855
Tb927.11.9930	0.570828	0.06	1.6988	0.137	0.969723	1	163.509	93.335	158.558	149.581	178.733	103.965	76.691	89.139	106.777	112.206	205.783	172.639
Tb927.11.14320	0.809609	0.438	1.07853	0.796	0.87319	0.801	181.382	146.849	158.381	156.123	210.728	185.25	129.465	119.813	161.832	154.153	159.156	161.933
Tb927.7.840	0.551447	0.0759	1.00161	1	0.552337	0.199	286.709	158.105	158.36	270.135	304.299	181.321	117.465	155.626	188.512	140.374	172.32	164.178
Tb927.8.1960	1.40321	0.243	0.906268	0.788	1.27169	0.712	124.317	174.443	158.093	107.083	144.325	232.137	163.297	139.162	175.539	132.419	210.785	141.561
Tb927.7.570	0.543432	0.204	1.22204	0.672	0.664094	0.545	238.013	129.344	158.063	195.465	289.824	230.802	97.54	108.591	114.491	140.92	225.195	124.441
Tb927.7.4230	0.923038	0.87	2.23459	0.0374	2.06262	0.21	76.595	70.7	157.986	60.831	96.444	94.518	69.561	51.855	73.284	148.475	172.684	153.797
Tb927.11.7490	0.25239	0.0378	0.378128	0.07	0.0954355	0.0478	1655.02	417.71	157.948	1260.1	2173.71	705.894	322.56	385.916	346.463	193.058	185.678	109.923
Tb927.10.5500	0.840454	0.385	0.910007	0.674	0.764819	0.591	206.366	173.441	157.833	177.655	239.718	192.235	170.401	173.716	159.025	169.316	174.389	133.16
Tb927.2.1110	1.10372	0.729	1.42376	0.278	1.57144	0.458	100.409	110.823	157.786	88.856	113.463	126.175	101.219	89.314	132.242	150.911	214.831	121.169
Tb927.11.1000	0.911284	0.938	0.763763	0.639	0.696005	0.714	226.51	206.415	157.652	165.237	310.505	408.767	208.667	138.798	153.341	241.06	155.231	104.712
Tb927.1.2240	0.98841	1	0.392865	0.0651	0.388312	0.256	405.675	400.974	157.528	458.017	359.315	307.73	468.271	455.617	393.728	130.881	114.824	260.116
Tb927.8.2700	0.996122	1	1.8949	0.178	1.88755	0.381	83.261	82.938	157.159	79.006	87.745	128.221	66.691	64.524	85.755	193.565	200.453	100.04
Tb927.7.5420	11.2857	0.00117	0.549782	0.0883	6.2047	0.0476	25.316	285.713	157.08	28.327	22.626	337.203	318.597	239.878	258.582	204.971	154.148	122.668
Tb927.10.10080	0.562467	0.416	2.55816	0.216	1.43888	0.671	109.038	61.33	156.892	98.362	120.873	166.72	55.792	35.696	42.611	211.336	195.564	93.442
Tb927.3.640	0.858895	0.308	1.4064	0.146	1.20795	0.696	129.843	111.521	156.843	131.184	128.515	114.16	114.91	102.989	114.491	142.857	187.663	143.919
Tb927.10.10140	1.07484	0.86	1.02658	1	1.10341	0.925	141.994	152.621	156.678	127.786	157.782	200.365	136.264	116.418	170.702	120.865	179.491	177.288
Tb927.6.2330	1.51059	0.139	1.4176	0.194	2.1414	0.249	73.141	110.485	156.623	58.296	91.765	102.78	114.889	119.314	105.764	205.997	140.579	132.675
Tb927.5.600	0.545902	0.237	1.45972	0.479	0.796866	0.814	196.485	107.262	156.572	215.778	178.917	205.864	71.307	89.987	100.203	225.851	174.174	97.575
Tb927.3.3200	1.4783	0.216	0.808185	0.455	1.19474	0.837	130.988	193.64	156.497	166.997	102.744	222.593	200.493	151.318	208.2	182.138	178.372	117.976
Tb927.8.740	0.257912	0.0384	1.89674	0.286	0.489192	0.456	319.227	82.333	156.163	317.879	320.582	152.68	61.416	67.648	72.439	270.187	163.436	86.244
Tb927.2.4480	0.873517	0.758	1.51136	0.347	1.3202	0.812	118.259	103.301	156.126	86.142	162.35	137.501	103.407	76.659	104.473	240.926	164.223	96.185
Tb927.10.700	0.72174	0.373	2.08286	0.138	1.50328	0.551	103.85	74.952	156.115	98.478	109.514	116.751	60.586	55.198	80.831	202.564	183.941	102.116
Tb927.10.8190	0.777894	0.176	0.89542	0.807	0.696542	0.664	224.05	174.287	156.06	213.075	235.59	164.061	167.44	198.634	169.099	95.037	176.818	226.181
Tb927.3.780	1.24804	0.386	1.12648	0.709	1.40589	0.59	110.973	138.499	156.016	92.402	133.276	171.882	121.72	125.293	140.367	117.84	201.786	159.706
Tb927.9.8570	1.27023	0.206	2.29607	0.0197	2.91655	0.0953	53.481	67.933	155.979	50.273	56.893	67.764	74.247	59.45	71.202	175.374	174.115	124.278
Tb927.6.3740	0.484274	0.0353	1.35006	0.379	0.653796	0.535	238.551	115.524	155.964	210.27	270.635	96.335	120.419	137.124	111.968	103.498	184.185	199.015
Tb927.11.16730	1.863	0.256	0.830405	0.766	1.54704	0.608	100.777	187.747	155.906	129.873	78.199	92.52	243.528	250.342	220.277	124.869	120.635	251.569
Tb927.6.4330	0.549275	0.373	1.68607	0.472	0.926116	1	168.33	92.459	155.893	119.353	237.403	221.296	60.577	65.187	83.63	264.464	191.125	74.953
Tb927.8.6440	0.864373	0.676	0.666892	0.291	0.576443	0.449	270.434	233.756	155.89	329.479	221.971	307.78	214.508	176.408	256.359	230.51	141.803	115.899
Tb927.10.12710	1.88388	0.0617	0.508356	0.0819	0.95768	1	162.657	306.426	155.773	181.161	146.043	236.918	333.306	369.761	301.952	131.693	131.81	217.756
Tb927.11.7790	1.20218	0.407	1.4295	0.223	1.71852	0.35	90.639	108.964	155.764	79.71	103.065	88.722	118.982	119.179	112.052	119.094	162.748	194.983
Tb927.4.3510	1.2289	0.422	1.34222	0.464	1.64944	0.541	94.396	116.003	155.701	81.805	108.925	143.603	94.877	105.916	125.483	218.218	186.701	92.647
Tb927.10.5940	2.26594	0.04	0.471612	0.0612	1.06864	0.98	145.645	330.023	155.643	136.607	155.282	450.064	328.428	262.687	305.51	161.985	193.024	120.587
Tb927.10.10420	0.480967	0.306	2.0094	0.359	0.966454	1	160.981	77.426	155.581	166.604	155.548	212.189	43.091	66.9	58.752	241.888	180.96	86.034
Tb927.11.7500	0.217814	0.0447	0.41207	0.135	0.0897546	0.0537	1730.05	376.829	155.28	1304.05	2295.2	708.729	243.192	326.847	357.935	194.165	194.06	99.367
Tb927.11.3340	1.13466	0.655	2.2676	0.221	2.57295	0.46	60.313	68.435	155.183	58.296	62.4	93.236	56.39	68.835	60.606	326.329	170.632	67.115
Tb927.9.1210	6.45304	0.117	24.3609	0.0233	157.202	0.0139	0.987	6.367	155.114	1.132	0.86	2.409	3.458	9.201	21.445	92.594	161.601	249.42
Tb927.9.6540	1.22431	0.833	1.58923	0.549	1.94571	0.632	79.657	97.525	154.989	50.682	125.197	229.213	67.753	59.309	98.214	285.897	183.98	70.782
Tb927.11.9810	0.931167	0.9	1.11998	0.799	1.04289	1	148.218	138.015	154.575	122.336	179.575	207.396	121.569	109.329	131.629	165.661	200.541	111.172
Tb927.8.5840	0.642621	0.396	1.92084	0.299	1.23437	0.905	125.178	80.442	154.516	156.11	100.375	162.864	60.795	65.284	64.778	267.675	160.43	85.907
Tb927.10.6060	1.12965	0.623	0.602468	0.152	0.680581	0.6	226.928	256.35	154.443	276.333	186.355	241.1	233.035	270.318	284.341	230.188	120.628	132.669
Tb927.11.7213	0.636639	0.0784	1.53397	0.139	0.976586	1	158.089	100.645	154.387	152.843	163.514	124.1	94.486	96.64	90.549	178.498	167.199	123.301
Tb927.11.11690	1.20538	0.674	1.41067	0.417	1.70039	0.513	90.455	109.032	153.808	120.446	67.931	69.844	120.812	138.561	120.875	199.935	100.711	180.706
Tb927.6.3100	1.77562	0.0373	1.1504	0.478	2.04268	0.131	75.023	133.213	153.248	70.894	79.393	155.53	128.032	132.092	119.722	151.578	161.667	146.868
Tb927.10.4980	1.40591	0.16	0.835369	0.451	1.17446	0.74	130.475	183.436	153.237	126.015	135.092	229.881	169.825	157.549	184.086	144.538	177.308	140.405
Tb927.3.4460	1.3848	0.15	2.51595	0.0172	3.48409	0.0953	43.95	60.863	153.127	38.06	50.752	56.844	60.529	68.433	58.276	199.84	143.926	124.835
Tb927.11.10140	0.488626	0.149	1.95487	0.285	0.955202	1	160.296	78.325	153.115	127.628	201.326	135.813	62.221	63.991	69.598	283.656	167.316	75.635
Tb927.10.7930	0.708911	0.15	1.38268	0.269	0.9802	1	156.078	110.646	152.988	169.713	143.539	109.827	92.021	130.069	114.016	193.461	115.547	160.184
Tb927.9.12930	1.31638	0.149	1.09967	0.742	1.44759	0.511	105.615	139.029	152.886	96.734	115.311	129.233	136.377	142.14	149.139	202.056	145.931	121.196
Tb927.6.2540	1.45559	0.185	2.68256	0.0227	3.90472	0.0848	39.137	56.968	152.82	33.55	45.655	69.677	62.42	46.394	52.199	115.285	181.508	170.559
Tb927.10.3220	0.90358	0.626	3.01108	0.0153	2.72075	0.146	56.007	50.606	152.38	56.365	55.65	61.835	47.053	48.96	46.043	166.027	192.377	110.778
Tb927.11.290	1.80841	0.0625	1.10594	0.688	2	0.259	76.074	137.573	152.148	61.37	94.3	151.793	134.307	126.021	139.425	140.795	191.711	130.486
Tb927.8.7700	2.52311	0.0153	1.16911	0.611	2.94978	0.13	51.506	129.956	151.933	49.678	53.402	156.327	133.906	111.46	122.245	210.139	141.521	117.931
Tb927.9.1660	1.31419	0.281	1.83254	0.0922	2.4083	0.154	63.006	82.802	151.737	60.077	66.077	104.545	66.95	91.938	73.048	190.202	153.6	119.582
Tb927.11.3310	0.90274	0.945	0.785374	0.719	0.708988	0.633	214.004	193.19	151.727	267.22	171.386	78.215	263.608	226.501	298.279	156.76	109.138	204.162
Tb927.11.8130	0.590219	0.425	2.30189	0.364	1.35862	0.906	111.649	65.898	151.689	116.697	106.82	154.893	76.684	40.806	38.906	421.055	121.468	68.243
Tb927.5.1930	0.632066	0.0852	2.2073	0.0278	1.39516	0.477	108.709	68.711	151.667	115.442	102.369	55.451	79.613	71.694	70.427	131.84	142.405	185.824
Tb927.10.12900	0.899783	0.845	1.739	0.214	1.56473	0.53	96.891	87.181	151.607	78.31	119.881	132.627	64.876	69.29	96.893	179.553	189.514	102.406
Tb927.9.10850	0.590696	0.424	2.58405	0.165	1.52639	0.758	99.28	58.644	151.54	59.645	165.253	106.467	39.684	38.395	72.913	257.288	156.451	86.453
Tb927.2.370	1.84979	0.175	0.693552	0.44	1.28292	0.759	118.041	218.351	151.438	123.807	112.545	123.141	258.065	249.68	286.491	107.654	138.618	232.732
Tb927.10.10780	1.11727	0.631	1.7635	0.0513	1.97031	0.163	76.717	85.714	151.157	69.668	84.48	103.705	76.907	88.695	76.304	166.905	139.559	148.273
Tb927.10.8870	2.48442	0.0136	0.751029	0.176	1.86587	0.197	80.927	201.056	150.999	71.902	91.085	190.008	212.838	184.666	218.807	152.286	162.986	138.711
Tb927.6.1240	0.473549	0.397	1.7703	0.587	0.838322	0.983	179.934	85.208	150.843	173.164	186.97	313.43	63.049	47.844	55.753	317.223	202.092	53.538
Tb927.10.5950	2.15865	0.0572	0.47566	0.0662	1.02678	1	146.735	316.75	150.665	131.884	163.259	448.203	309.722	254.413	285.022	147.458	189.977	122.088
Tb927.6.3490	0.180825	0.0133	1.0343	0.974	0.187028	0.0891	804.181	145.416	150.404	1139.85	567.36	168.168	118.153	146.62	153.483	154.997	117.989	186.043
Tb927.1.4650	0.82012	0.547	3.89024	0.026	3.19047	0.172	47.136	38.657	150.386	50.642	43.872	58.333	33.555	36.49	31.266	213.929	166.572	95.443
Tb927.1.180	1.7177	0.218	0.697422	0.439	1.19796	0.848	125.467	215.515	150.305	129.042	121.991	122.183	255.202	240.005	288.265	112.525	131.448	229.569
Tb927.11.7280	0.651079	0.404	1.46213	0.525	0.951962	1	157.651	102.643	150.078	138.272	179.746	204.897	85.883	65.901	95.716	220.568	185.14	82.777
Tb927.5.1720	1.04973	0.856	1.40069	0.202	1.47035	0.414	101.998	107.07	149.973	101.837	102.16	93.597	103.724	128.795	105.108	185.489	131.44	138.353
Tb927.6.700	0.951845	0.955	2.09753	0.12	1.99653	0.366	75.019	71.407	149.778	88.731	63.427	48.402	71.27	86.954	86.677	181.232	95.427	194.284
Tb927.5.1090	0.650662	0.195	2.27919	0.0714	1.48298	0.613	100.905	65.655	149.641	126.301	80.616	49.983	65.479	81.429	69.723	194.344	97.957	176.012
Tb927.7.5900	2.74658	0.0113	0.504891	0.0233	1.38672	0.407	107.856	296.235	149.566	101.382	114.743	261.442	316.567	272.372	341.619	145.055	145.419	158.616
Tb927.11.15060.1	1.1916	0.815	1.49043	0.595	1.776	0.626	84.135	100.256	149.424	87.233	81.147	217.521	91.502	92.378	54.946	278.459	172.668	69.389
Tb927.4.1960	1.37675	0.233	1.38499	0.389	1.90678	0.364	78.251	107.731	149.206	82.601	74.129	146.145	98.45	101.135	92.569	231.443	122.589	117.075
Tb927.11.11180	1.64701	0.0575	3.1184	0.0438	5.13602	0.133	29.042	47.832	149.158	32.59	25.88	44.515	47.561	54.644	45.245	260.583	137.02	92.942
Tb927.11.15410	1.52098	0.0929	4.68554	0.0105	7.1266	0.0668	20.918	31.816	149.076	21.903	19.978	30.163	38.582	31.996	27.52	92.887	195.814	182.147
Tb927.5.2550	0.687266	0.339	1.31294	0.512	0.902336	0.958	165.192	113.531	149.059	137.512	198.445	187.692	99.517	93.51	95.117	126.905	217.447	120.017
Tb927.9.11270	0.952036	0.802	0.94822	0.833	0.902739	0.882	165.039	157.123	148.987	152.926	178.111	157.066	149.251	157.447	165.128	161.519	127.561	160.51
Tb927.11.15160	1.06291	0.913	1.67068	0.491	1.77578	0.74	83.874	89.15	148.942	98.294	71.569	128.549	88.421	70.95	78.328	385.697	149.396	57.341
Tb927.10.4680	0.617452	0.248	2.82299	0.0426	1.74306	0.255	85.357	52.704	148.783	75.578	96.402	91.21	41.144	45.8	44.891	146.231	171.27	131.503
Tb927.3.1840	0.348915	0.0173	1.34879	0.42	0.470613	0.309	315.336	110.025	148.401	348.064	285.684	107.85	95.56	142.535	99.759	231.612	123.337	114.408
Tb927.11.10080	1.11247	0.692	1.93971	0.109	2.15788	0.278	68.658	76.38	148.155	62.43	75.507	100.863	67.532	70.727	70.645	208.926	152.628	101.981
Tb927.11.9850	0.698552	0.724	1.65912	0.682	1.15898	1	127.711	89.213	148.015	90.875	179.478	307.623	65.593	45.481	69.023	375.611	223.04	38.707
Tb927.11.3240	0.836618	0.348	1.00074	1	0.837239	0.768	176.682	147.815	147.925	160.772	194.166	143.696	128.882	162.972	158.17	115.06	165.32	170.165
Tb927.7.1860	1.38392	0.0981	0.952778	0.894	1.31857	0.605	112.007	155.009	147.69	102.816	122.02	159.316	151.571	147.979	161.568	131.091	191.199	128.526
Tb927.10.7300	0.689855	0.305	2.18702	0.199	1.50873	0.751	97.829	67.488	147.598	77.563	123.391	97.893	57.872	69.324	52.82	301.884	132.704	80.263
Tb927.11.11980	0.99611	1	3.06085	0.0307	3.04894	0.236	48.403	48.214	147.577	36.194	64.73	51.354	46.623	41.961	53.788	89.596	184.801	194.118
Tb927.2.2390	1.31784	0.238	1.33801	0.213	1.76329	0.212	83.612	110.187	147.431	74.824	93.432	125.121	108.6	89.272	121.521	153.592	139.171	149.918
Tb927.11.14520	0.773312	0.339	1.36674	0.308	1.05691	1	139.447	107.836	147.384	119.755	162.378	142.615	94.268	94.638	106.283	149.336	186.573	114.905
Tb927.11.9910	0.987466	1	1.35289	0.225	1.33594	0.534	110.182	108.801	147.196	105.455	115.12	120.001	97.318	100.433	119.474	172.238	153.467	120.654
Tb927.10.5300	1.8092	0.0727	1.03777	0.914	1.87754	0.284	78.398	141.837	147.195	61.198	100.431	149.488	132.811	150.598	135.364	126.786	157.528	159.679
Tb927.4.2010	0.812901	0.413	1.13389	0.81	0.921739	1	159.638	129.77	147.144	175.006	145.619	164.666	104.135	118.452	139.62	240.984	146.227	90.409
Tb927.10.8540	1.01149	1	1.02912	0.997	1.04094	1	141.237	142.859	147.019	143.875	138.647	170.6	134.635	139.375	130.11	202.722	136.538	114.807
Tb927.10.12330	0.468196	0.175	2.04401	0.261	0.956998	1	153.568	71.9	146.964	167.619	140.694	147.96	53.433	56.11	60.244	255.769	148.221	83.729
Tb927.1.2985	0.924598	0.791	1.8171	0.122	1.68009	0.397	87.368	80.78	146.786	88.331	86.415	107.956	70.817	71.101	78.336	195.399	154.081	105.046
Tb927.11.1450	1.14767	0.85	0.824204	0.781	0.945914	1	155.149	178.059	146.757	202.339	118.964	89.304	208.842	247.72	217.575	123.941	94.612	269.55
Tb927.11.9600	0.63248	0.173	2.42214	0.0638	1.53196	0.492	95.725	60.544	146.646	100.037	91.598	90.267	54.074	50.588	54.416	177.838	175.838	100.85
Tb927.11.6520	0.633664	0.549	1.75356	0.422	1.11117	0.953	131.966	83.622	146.637	107.989	161.267	236.918	63.96	49.224	65.556	181.362	169.008	102.867
Tb927.2.5220	1.26561	0.174	1.60696	0.0827	2.03379	0.179	72.057	91.196	146.548	71.578	72.539	84.282	95.076	98.895	87.28	180.191	128.339	136.097
Tb927.1.110	5.35753	0.0582	0.529862	0.402	2.83875	0.336	51.572	276.301	146.401	46.865	56.752	108.195	345.87	389.817	399.53	89.726	115.339	303.207
Tb927.9.10310	2.12463	0.0209	0.366551	0.0273	0.778785	0.735	187.871	399.155	146.311	179.153	197.012	383.605	472.131	355.774	393.953	99.502	165.254	190.478
Tb927.8.4650	1.02682	0.999	2.48399	0.0471	2.55062	0.207	57.356	58.894	146.293	49.695	66.198	66.511	54.791	71.943	45.889	208.079	140.846	106.831
Tb927.10.4890	1.62106	0.0935	0.69228	0.181	1.12223	0.834	130.251	211.144	146.171	133.313	127.259	273.353	213.75	190.278	178.77	166.923	132.658	141.036
Tb927.3.3900	0.473683	0.0269	1.04096	0.997	0.493084	0.425	296.351	140.376	146.126	347.023	253.077	125.019	136.533	147.324	154.415	259.094	115.344	104.406
Tb927.1.3740	0.170843	0.238	2.518	0.664	0.430182	0.86	339.367	57.978	145.99	270.845	425.225	474.061	40.702	22.971	25.494	281.505	848.877	13.021
Tb927.11.3050	1.35783	0.104	1.01538	1	1.37871	0.409	105.732	143.565	145.774	109.864	101.754	131.105	150.807	144.473	148.722	155.307	138.515	143.995
Tb927.7.5260	0.694716	0.215	1.68448	0.118	1.17024	0.806	124.558	86.533	145.763	108.897	142.472	111.132	72.277	73.227	95.326	176.075	146.025	120.452
Tb927.9.7000	1.00366	1	2.45373	0.0469	2.46272	0.152	59.13	59.347	145.621	59.201	59.059	85.835	46.92	51.412	59.911	165.953	169.775	109.6
Tb927.2.1140	0.578751	0.258	1.21539	0.786	0.703407	0.753	206.999	119.801	145.605	218.318	196.267	234.754	97.463	89.412	100.691	236.215	174.187	75.024
Tb927.11.4880	1.46638	0.179	0.548691	0.0718	0.804589	0.589	180.736	265.028	145.418	178.201	183.307	191.64	310.738	278.768	297.194	161.085	136.844	139.501
Tb927.7.190	1.22466	0.364	1.37197	0.224	1.6802	0.24	86.54	105.983	145.405	87.718	85.379	100.999	84.459	119.773	123.486	126.634	152.11	159.6
Tb927.8.550	0.965021	0.999	3.25656	0.0233	3.14265	0.0668	46.221	44.605	145.258	43.777	48.802	31.057	37.157	52.487	65.353	138.574	168.568	131.208
Tb927.7.7410	0.669228	0.191	1.87174	0.254	1.25262	0.893	115.914	77.573	145.197	118.277	113.598	105.297	59.447	69.324	83.447	282.515	130.958	82.736
Tb927.8.6000	0.786699	0.448	1.13556	0.784	0.893342	0.944	162.523	127.857	145.188	176.571	149.593	94.694	124.012	185.159	122.902	108.868	129.406	217.241
Tb927.8.3100	1.28194	0.34	0.980481	1	1.25692	0.88	115.47	148.026	145.136	144.248	92.433	178.643	138.591	140.194	138.324	272.143	103.007	109.06
Tb927.11.13940	1.43113	0.143	0.5123	0.0407	0.733171	0.536	197.745	282.999	144.981	224.634	174.074	316.74	311.498	264.221	246.046	171.994	148.315	119.463
Tb927.3.5060	0.889179	0.561	1.66629	0.21	1.48163	0.63	97.756	86.922	144.838	90.563	105.521	97.959	89.327	73.185	89.141	229.17	142.097	93.306
Tb927.5.1460	1.93049	0.0277	0.534542	0.0813	1.03193	1	140.241	270.734	144.719	134.241	146.51	321.204	241.906	258.704	267.265	201.664	131.743	114.083
Tb927.11.1870	3.82437	0.0764	1.11906	0.902	4.27971	0.179	33.809	129.3	144.695	48.101	23.764	238.015	128.606	71.101	128.426	172.79	202.549	86.558
Tb927.9.13630	0.957636	0.879	1.4212	0.138	1.36099	0.416	106.192	101.693	144.526	107.241	105.153	85.959	98.235	107.738	117.552	150.766	140.438	142.578
Tb927.2.3960	0.90209	0.757	1.68663	0.17	1.5215	0.49	94.91	85.617	144.405	85.457	105.408	121.251	80.742	75.903	72.31	149.118	191.573	105.41
Tb927.2.4590	1.13356	0.495	1.57775	0.12	1.78848	0.298	80.724	91.505	144.373	73.171	89.056	90.633	83.753	89.727	102.939	110.019	160.794	170.106
Tb927.8.7410	0.925609	0.766	0.846675	0.666	0.78369	0.799	184.125	170.428	144.297	213.393	158.871	144.251	175.037	171.936	194.333	109.867	116.407	234.924
Tb927.9.11950	1.77287	0.205	1.01642	1	1.80198	0.336	80.062	141.939	144.27	81.522	78.628	80.169	151.177	171.197	195.625	134.486	110.481	202.099
Tb927.9.10570	0.866576	0.692	1.15119	0.78	0.997591	1	144.415	125.146	144.067	134.981	154.507	81.262	153.642	146.265	134.318	91.789	156.694	207.896
Tb927.9.3170	0.589489	0.134	0.274168	0.0131	0.161619	0.0765	891.217	525.362	144.038	689.577	1151.82	659.441	471.373	450.861	543.564	120.828	209.746	117.914
Tb927.4.2970	0.990114	1	1.06875	1	1.05819	1	136.034	134.689	143.949	149.972	123.391	259.403	103.147	110.842	110.967	317.615	151.163	62.127
Tb927.9.3770	1.12855	0.865	1.62868	0.249	1.83804	0.464	78.281	88.344	143.884	52.498	116.728	112.563	59.257	73.546	124.17	118.119	196.828	128.125
Tb927.3.630	0.433921	0.324	1.76607	0.489	0.766334	0.895	187.665	81.432	143.814	122.369	287.803	218.666	98.769	42.661	47.725	206.15	205.622	70.17
Tb927.2.270	0.468381	0.172	1.87429	0.41	0.877885	1	163.7	76.674	143.71	187.768	142.717	151.919	67.62	52.426	64.174	313.768	156.23	60.546
Tb927.10.2070	0.763463	0.628	1.59836	0.388	1.22029	0.813	117.739	89.89	143.676	106.928	129.643	186.112	70.77	62.711	79.044	186.973	164.693	96.316
Tb927.8.4680	1.0887	0.874	1.56788	0.264	1.70694	0.322	84.158	91.622	143.652	82.891	85.443	56.187	114.932	116.233	93.885	186.737	115.415	137.544
Tb927.8.6990	0.844041	0.834	1.17804	0.89	0.994315	1	144.465	121.935	143.644	126.339	165.193	287.686	103.934	78.356	94.354	297.191	159.074	62.695
Tb927.7.2710	0.566328	0.172	1.32011	0.543	0.747616	0.723	192.01	108.741	143.55	178.875	206.109	177.871	101.506	79.544	97.355	191.268	170.246	90.843
Tb927.11.5620	2.44671	0.0163	0.983069	1	2.40528	0.109	59.675	146.008	143.535	67.491	52.764	134.201	160.563	133.398	158.108	147.669	150.826	132.773
Tb927.2.1790	0.522921	0.118	2.5784	0.125	1.3483	0.8	106.437	55.658	143.509	109.72	103.251	88.958	51.316	43.028	48.856	252.935	146.673	79.666
Tb927.8.5280	0.547455	0.176	1.21895	0.731	0.66732	0.657	214.672	117.523	143.255	235.247	195.895	203.553	88.699	102.683	102.895	226.888	153.658	84.326
Tb927.6.1530	0.993433	1	1.26107	0.493	1.25279	0.713	114.34	113.589	143.245	104.998	124.514	80.143	107.084	139.358	139.197	107.755	162.837	167.511
Tb927.8.5270	0.767606	0.321	2.55937	0.0338	1.96458	0.275	72.913	55.968	143.243	64.627	82.261	75.024	54.329	47.079	51.134	161.033	174.81	104.41
Tb927.11.7080	0.578251	0.0415	2.00139	0.0473	1.15731	0.84	123.672	71.514	143.127	116.207	131.617	67.935	65.981	69.388	84.093	119.046	189.236	130.15
Tb927.10.11200	0.390744	0.105	1.54808	0.529	0.604903	0.738	236.583	92.443	143.11	304.855	183.6	170.333	77.812	78.51	70.183	234.472	214.815	58.19
Tb927.8.6390	0.638301	0.106	2.66196	0.0286	1.69913	0.387	84.164	53.722	143.005	77.954	90.867	47.215	45.662	59.664	64.751	102.367	154.801	184.553
Tb927.11.16480	1.36037	0.416	1.69438	0.187	2.30497	0.13	61.966	84.297	142.83	57.244	67.078	57.87	69.237	102.245	123.256	126.392	136.456	168.946
Tb927.9.9060	0.918625	0.913	1.106	0.881	1.016	1	140.361	128.939	142.606	120.127	164.005	231.543	100.422	95.149	124.934	102.786	195.272	144.492
Tb927.11.13990	1.60185	0.0605	1.4106	0.259	2.25956	0.236	63.11	101.093	142.601	55.711	71.491	108.303	93.222	98.036	105.519	187.694	154.086	100.267
Tb927.2.5120	1.20215	0.56	1.29483	0.32	1.55658	0.407	91.588	110.103	142.564	72.931	115.017	145.257	106.658	90.51	104.801	129.573	155.545	143.768
Tb927.7.4620	0.917941	0.918	1.26302	0.645	1.15938	0.889	122.894	112.809	142.48	110.737	136.386	216.316	91.542	94.596	86.458	116.467	210.444	118.011
Tb927.10.7720	1.24234	0.27	0.997368	1	1.23907	0.613	114.96	142.82	142.444	109.539	120.649	171.706	142.301	129.921	131.062	125.847	153.658	149.462
Tb927.7.4630	0.786362	0.247	1.55807	0.201	1.2252	0.793	116.199	91.375	142.368	111.967	120.592	108.053	94.881	76.387	89.015	206.702	130.327	107.116
Tb927.9.9620	1.90417	0.0363	1.50378	0.233	2.86346	0.157	49.681	94.6	142.258	48.981	50.391	116.353	95.62	84.468	85.223	197.247	145.117	100.579
Tb927.8.5360	1.05702	0.909	3.04793	0.105	3.22172	0.347	44.152	46.669	142.245	53.649	36.336	57.655	47.88	36.118	47.578	264.268	171.74	63.415
Tb927.7.1780	0.758636	0.206	1.12561	0.797	0.853926	0.914	166.576	126.371	142.244	152.619	181.81	121.024	108.178	132.863	146.612	84.406	187.159	182.186
Tb927.5.3140	1.13218	0.716	1.0706	0.768	1.21211	0.812	117.315	132.822	142.199	84.986	161.944	136.716	129.842	143.316	122.336	125.599	161.447	141.8
Tb927.7.1820	1.50273	0.157	0.850257	0.498	1.27771	0.684	111.198	167.101	142.079	90.189	137.101	174.672	163.972	141.314	192.639	122.851	171.992	135.739
Tb927.1.1090	1.12552	0.641	2.13655	0.061	2.40472	0.204	58.979	66.382	141.829	52.584	66.153	62.71	75.49	53.605	76.522	99.774	172.892	165.388
Tb927.11.13750	0.930619	0.956	1.20114	0.782	1.1178	0.974	126.389	117.62	141.278	111.817	142.861	232.42	99.044	80.391	103.423	177.072	195.424	81.489
Tb927.4.100	2.26311	0.0785	0.613569	0.381	1.38857	0.776	101.738	230.243	141.27	106.617	97.081	141.629	296.537	245.652	272.395	81.273	131.088	264.631
Tb927.6.5140	0.476147	0.167	1.48942	0.555	0.709181	0.808	199.136	94.818	141.223	212.733	186.408	187.605	77.213	70.072	79.631	231.357	191.14	63.692
Tb927.9.2280	1.35115	0.501	1.3476	0.457	1.82081	0.443	77.458	104.658	141.037	56.278	106.61	160.314	85.982	76.789	113.346	181.22	155.054	99.841
Tb927.10.4770	3.36774	0.0141	0.756447	0.378	2.54752	0.152	55.324	186.318	140.94	51.717	59.184	139.336	224.314	186.39	206.86	105.858	153.751	172.011
Tb927.10.14890	1.42383	0.334	2.64741	0.0737	3.76947	0.137	37.374	53.215	140.881	42.922	32.544	32.993	64.287	61.575	61.4	112.993	111.479	221.979
Tb927.8.3470	1.10743	0.789	2.02657	0.0676	2.24429	0.118	62.747	69.488	140.822	58.581	67.209	104.289	64.17	57.184	60.925	139.847	156.214	127.832
Tb927.4.1120	1.24272	0.167	0.917345	0.652	1.14001	0.78	123.42	153.377	140.699	121.963	124.894	149.153	153.59	159.161	151.777	155.693	129.754	137.875
Tb927.8.6190	0.819105	0.753	1.58987	0.556	1.30227	0.913	108.032	88.489	140.687	101.34	115.165	186.363	55.618	87.261	67.791	268.039	187.627	55.369
Tb927.3.610	0.472501	0.326	3.48666	0.159	1.64745	0.608	85.331	40.319	140.579	77.785	93.61	117.262	22.636	26.007	38.282	224.583	164.489	75.205
Tb927.3.880	1.37571	0.225	1.13547	0.767	1.56208	0.557	89.956	123.753	140.519	78.454	103.145	146.663	119.862	98.729	135.139	183.451	172.416	87.721
Tb927.7.3120	1.30021	0.221	0.846325	0.507	1.1004	0.95	127.604	165.912	140.416	107.62	151.298	156.715	174.313	168.649	164.472	106.189	149.61	174.264
Tb927.4.3190	1.07525	0.802	1.70842	0.0952	1.83698	0.238	76.359	82.105	140.27	82.272	70.871	90.05	67.636	74.705	99.876	145.127	166.489	114.224
Tb927.6.660	0.936973	0.844	0.876299	0.705	0.821069	0.769	170.725	159.964	140.177	176.46	165.175	127.524	168.197	204.687	149.139	113.703	124.332	194.837
Tb927.11.16750	1.3302	0.109	0.877823	0.512	1.16768	0.744	119.786	159.34	139.872	120.846	118.736	162.314	148.041	160.114	167.544	149.946	151.934	120.117
Tb927.11.2200	0.851176	0.82	1.41853	0.423	1.20742	0.874	115.669	98.454	139.66	76.817	174.17	182.884	79.567	84.68	76.252	160.047	152.502	111.609
Tb927.10.3990	1.67011	0.333	0.74352	0.671	1.24176	0.926	112.349	187.635	139.51	147.848	85.373	96.436	200.533	239.613	267.498	82.514	109.554	300.373
Tb927.4.1710	1.13886	0.616	1.21268	0.551	1.38108	0.604	100.918	114.932	139.376	91.819	110.919	147.118	118.945	97.535	102.233	163.254	168.302	98.539
Tb927.9.9770	0.289701	0.236	3.0885	0.284	0.894742	1	155.676	45.1	139.29	123.178	196.747	151.975	55.912	15.833	30.75	231.307	194.412	60.096
Tb927.2.4930	0.515178	0.0226	2.06111	0.0192	1.06184	0.969	131.152	67.567	139.262	121.778	141.248	63.67	62.376	73.356	71.538	121.316	155.02	143.611
Tb927.7.290	0.745605	0.14	0.997627	1	0.743836	0.692	186.976	139.41	139.079	209.534	166.846	141.798	130.559	141.542	144.15	206.114	127.278	102.548
Tb927.5.2480	1.1822	0.789	0.615562	0.587	0.727718	0.925	190.991	225.79	138.988	250.962	145.351	427.292	210.498	158.401	182.426	365.609	166.169	44.194
Tb927.2.3610	0.630305	0.146	0.892179	0.833	0.562345	0.515	246.626	155.45	138.689	201.228	302.266	188.082	123.157	157.109	160.454	78.36	179.765	189.376
Tb927.10.14360	1.4183	0.154	1.64179	0.0739	2.32855	0.128	59.545	84.452	138.653	52.586	67.424	92.135	86.428	91.865	69.537	148.899	147.573	121.307
Tb927.10.4640	1.41791	0.0714	0.747628	0.198	1.06007	0.974	130.562	185.126	138.405	130.315	130.81	198.589	180.972	175.092	186.653	151.326	152.029	115.244
Tb927.10.7140	1.38972	0.156	2.6683	0.00811	3.70819	0.0592	37.324	51.87	138.405	32.598	42.736	49.187	46.114	58.382	54.665	120.046	149.762	147.472
Tb927.4.3600	0.865928	0.891	1.90994	0.446	1.65387	0.77	83.66	72.444	138.363	60.774	115.165	180.726	52.149	56.608	51.625	324.299	146.673	55.688
Tb927.9.10560	0.273016	0.0895	2.26292	0.299	0.617814	0.723	223.93	61.137	138.347	195.705	256.225	139.565	36.005	60.583	45.889	282.119	143.821	65.261
Tb927.3.4680	1.24231	0.262	0.726322	0.282	0.90232	0.946	153.208	190.332	138.243	135.502	173.227	168.156	199.31	199.147	196.623	98.195	152.593	176.321
Tb927.4.1290	0.591694	0.239	1.86362	0.353	1.10269	1	125.354	74.171	138.227	146.555	107.22	130.337	53.557	69.298	62.566	288.353	138.598	66.084
Tb927.3.3410	0.595405	0.0513	1.28932	0.246	0.767667	0.506	179.842	107.079	138.059	172.206	187.817	127.195	95.113	101.65	106.905	143.189	145.931	125.931
Tb927.3.3750	0.542806	0.034	0.633444	0.0952	0.343837	0.0769	400.829	217.572	137.82	401.602	400.057	209.255	260.823	211.858	193.797	150.732	116.486	149.092
Tb927.3.3960	0.827708	0.498	3.35364	0.0131	2.77583	0.151	49.607	41.06	137.7	58.408	42.131	40.949	50.742	43.338	31.564	178.26	137.25	106.718
Tb927.3.2880	0.675155	0.051	0.675922	0.116	0.456352	0.152	301.71	203.701	137.686	295.203	308.36	203.574	209.128	195.02	207.375	112.321	154.057	150.844
Tb927.10.14530	2.57721	0.0381	0.725421	0.411	1.86956	0.381	73.584	189.641	137.569	64.143	84.414	130.725	210.54	213.415	220.195	92.432	148.319	189.909
Tb927.10.4880	0.419712	0.105	0.204937	0.0128	0.0860145	0.0509	1598.93	671.092	137.532	1127.87	2266.74	1066.31	575.565	594.975	555.462	190.169	135.964	100.611
Tb927.9.11480	1.63973	0.0636	1.94273	0.0597	3.18555	0.0985	43.098	70.668	137.289	40.672	45.668	65.904	63.786	69.001	85.981	103.647	166.433	150.008
Tb927.4.4680	0.615317	0.342	1.97894	0.332	1.21767	0.942	112.382	69.151	136.845	129.147	97.794	124.562	73.16	38.609	64.988	238.236	174.182	61.756
Tb927.10.5900	1.99487	0.0286	0.940193	0.821	1.87557	0.198	72.806	145.239	136.553	66.601	79.589	123.24	145.847	165.994	149.139	119.086	150.613	141.964
Tb927.11.11010	2.43067	0.0108	0.471495	0.0824	1.14605	0.925	119.119	289.54	136.517	116.848	121.435	263.996	328.994	283.468	285.459	90.458	135.686	207.289
Tb927.8.1570	1.01017	1	1.42	0.428	1.43445	0.628	95.101	96.068	136.417	111.002	81.477	58.723	121.135	112.981	105.982	114.323	105.918	209.654
Tb927.10.6730	0.913626	0.758	0.511011	0.136	0.466873	0.327	291.843	266.635	136.254	269.267	316.31	340.017	284.766	212.695	245.427	83.483	177.186	171.008
Tb927.7.6600	0.68866	0.513	7.40208	0.0128	5.09752	0.0786	26.727	18.406	136.242	20.278	35.228	30.826	12.785	11.418	25.503	103.726	152.359	160.023
Tb927.7.3870	0.629107	0.437	2.12416	0.312	1.33632	0.844	101.911	64.113	136.186	100.394	103.45	150.57	51.471	40.835	53.388	222.454	177.736	63.882
Tb927.10.8980	4.97264	0.0141	0.309034	0.0343	1.53671	0.668	88.6	440.576	136.153	64.172	122.327	452.002	537.679	366.631	422.854	79.95	177.98	177.375
Tb927.9.6910	0.502915	0.305	2.10183	0.305	1.05704	1	128.669	64.71	136.009	106.235	155.841	156.007	51.127	35.333	62.218	197.209	175.339	72.761
Tb927.10.13560	1.00455	1	1.32913	0.305	1.33518	0.466	101.795	102.258	135.915	106.927	96.909	134.233	96.015	108.935	77.88	142.511	142.461	123.668
Tb927.3.1760	0.951676	0.785	1.37609	0.129	1.30959	0.48	103.691	98.68	135.792	103.5	103.882	104.49	92.241	102.484	95.998	133.356	146.111	128.508
Tb927.11.10880	0.924757	0.855	1.61099	0.269	1.48977	0.587	91.129	84.272	135.761	88.786	93.534	126.685	69.814	77.915	73.189	198.26	142.405	88.628
Tb927.11.8040	0.525332	0.209	2.05851	0.136	1.0814	0.989	125.529	65.944	135.747	93.564	168.413	108.977	44.805	53.67	72.164	150.785	161.768	102.55
Tb927.7.1380	1.25563	0.603	0.977196	1	1.22699	0.871	110.508	138.756	135.592	74.62	163.656	178.208	154.907	108.616	123.629	155.18	167.626	95.835
Tb927.7.6840	1.35601	0.311	1.46594	0.422	1.98784	0.43	68.206	92.488	135.582	65.802	70.697	127.409	85.415	68.013	98.858	210.807	152.301	77.628
Tb927.7.4550	1.0858	0.713	1.29137	0.254	1.40217	0.382	96.625	104.915	135.485	94.581	98.713	101.148	94.178	98.073	129.687	142.262	127.997	136.577
Tb927.11.11100	1.19552	0.682	0.94832	0.938	1.13373	0.943	119.405	142.751	135.374	84.827	168.079	197.965	120.661	115.011	151.155	168.606	142.709	103.104
Tb927.11.560	1.16795	0.461	1.662	0.371	1.94113	0.579	69.602	81.291	135.106	79.089	61.253	73.353	75.807	95.741	82.027	301.895	108.312	75.421
Tb927.10.7990	1.15335	0.809	1.03807	1	1.19725	0.836	112.659	129.936	134.882	126.409	100.405	244.289	114.139	88.856	115.05	172.591	153.258	92.773
Tb927.9.15000	1.29584	0.297	1.2111	0.499	1.56939	0.381	85.898	111.311	134.808	79.367	92.968	138.933	97.11	92.432	123.099	150.389	153.658	106.018
Tb927.10.9110	0.755935	0.328	1.42967	0.379	1.08074	0.994	124.543	94.146	134.598	114.266	135.743	127.66	82.105	74.222	100.985	201.311	134.784	89.869
Tb927.11.11740	2.12809	0.0183	0.583326	0.071	1.24137	0.679	108.405	230.696	134.571	114.405	102.719	205.234	251.358	250.6	219.095	110.525	135.004	163.322
Tb927.11.15910	2.18158	0.0223	0.293815	0.00571	0.640982	0.348	209.899	457.913	134.542	225.809	195.111	554.66	440.712	410.958	437.676	112.025	154.991	140.265
Tb927.3.3680	0.311808	0.14	3.69387	0.137	1.15178	0.98	116.796	36.418	134.523	95.993	142.108	92.135	34.508	21.33	25.937	245.441	151.835	65.324
Tb927.10.7800	0.768538	0.286	2.08216	0.0611	1.60022	0.464	83.981	64.542	134.388	98.978	71.256	79.562	55.635	61.844	63.393	178.254	138.751	98.131
Tb927.11.7240	1.61934	0.119	0.736719	0.369	1.193	0.81	112.631	182.388	134.368	107.375	118.145	250.65	171.599	152.672	168.516	164.352	154.097	95.79
Tb927.6.4070	0.52799	0.124	1.44899	0.354	0.76505	0.661	175.608	92.719	134.349	178.451	172.81	149.104	71.694	82.065	84.247	149.315	167.306	97.07
Tb927.6.2410	1.35175	0.238	1.34336	0.225	1.81589	0.29	73.942	99.952	134.271	60.396	90.527	114.157	89.692	91.773	106.216	149.789	145.14	111.347
Tb927.1.3830	0.962797	0.967	4.1961	0.0149	4.03999	0.101	33.209	31.974	134.164	32.041	34.42	22.428	32.417	36.626	39.247	104.676	114.692	201.155
Tb927.7.6550	0.569376	0.262	4.53584	0.064	2.5826	0.366	51.908	29.555	134.058	52.204	51.615	47.874	18.805	20.703	40.94	236.889	148.727	68.383
Tb927.9.7470	0.137549	0.0088	0.428	0.208	0.058871	0.0849	2275.92	313.051	133.986	2422.42	2138.28	481.17	231.419	308.484	279.596	280.662	136.672	62.707
Tb927.4.2420	0.872351	0.895	1.91339	0.401	1.66915	0.691	80.22	69.98	133.899	63.248	101.747	172.508	59.104	44.476	52.886	175.447	224.691	60.898
Tb927.8.1650	0.529138	0.145	9.90302	0.00399	5.24006	0.0484	25.545	13.517	133.855	25.302	25.79	22.411	10.502	13.404	10.581	102.403	168.051	139.365
Tb927.10.3360	0.986878	1	6.0987	0.000927	6.01867	0.0342	22.213	21.921	133.692	24.843	19.861	21.736	20.383	21.081	24.725	157.964	131.376	115.146
Tb927.10.8010	0.866312	0.738	1.78724	0.205	1.54831	0.496	86.344	74.801	133.687	81.634	91.326	123.348	62.631	56.417	71.83	165.546	159.758	90.342
Tb927.10.1810	1.72503	0.118	1.34154	0.2	2.3142	0.198	57.727	99.581	133.592	43.695	76.264	101.607	112.5	102.864	83.63	131.728	148.044	122.255
Tb927.7.5790	1.17812	0.636	1.03846	0.986	1.22343	0.799	109.102	128.535	133.479	133.692	89.035	92.135	139.088	161.86	131.594	103.639	127.569	179.875
Tb927.3.3540	1.37772	0.131	1.85076	0.0426	2.54984	0.103	52.326	72.091	133.423	54.621	50.128	77.739	62.006	79.489	70.492	158.995	124.41	120.075
Tb927.5.4440	1.3774	0.461	0.792308	0.411	1.09132	0.986	121.882	167.88	133.013	80.873	183.686	178.195	172.981	120.95	213.056	128.021	148.285	123.966
Tb927.8.5910	2.70437	0.0204	2.18081	0.0293	5.89772	0.0228	22.547	60.976	132.977	23.562	21.577	74.916	69.393	50.354	52.81	120.012	145.643	134.53
Tb927.4.3580	0.65491	0.653	2.13858	0.446	1.40058	0.908	94.912	62.159	132.931	62.439	144.273	203.76	38.158	41.84	45.889	345.735	134.585	50.482
Tb927.10.2350	0.467049	0.0338	1.67983	0.109	0.784561	0.66	169.331	79.086	132.851	153.26	187.088	65.659	78.557	99.051	76.57	106.905	132.945	164.976
Tb927.10.8650	0.83585	0.433	1.29567	0.287	1.08299	0.925	122.599	102.474	132.773	110.917	135.511	116.122	80.62	106.778	110.31	117.656	138.862	143.261
Tb927.9.9750	0.72123	0.292	3.18723	0.0374	2.29873	0.297	57.743	41.646	132.735	49.367	67.54	32.328	45.254	56.133	36.631	82.321	168.729	168.368
Tb927.5.1710	0.720055	0.341	0.450613	0.103	0.324466	0.156	408.613	294.224	132.581	444.819	375.353	190.119	305.854	390.718	329.843	110.342	105.543	200.113
Tb927.6.4810	0.965278	0.989	1.00585	1	0.970922	1	136.457	131.719	132.49	115.931	160.618	190.516	112.102	105.206	133.973	190.142	125.009	97.842
Tb927.3.4760	1.75856	0.0352	0.949012	0.829	1.66889	0.215	79.373	139.583	132.466	83.045	75.864	121.267	153.493	138.631	147.109	129.138	133.264	135.065
Tb927.11.11750	2.04473	0.0227	0.598683	0.0743	1.22415	0.685	108.148	221.135	132.39	115.384	101.366	192.814	225.623	253.9	216.493	119.903	120.65	160.399
Tb927.10.7840	2.03543	0.0634	1.11377	0.643	2.267	0.181	58.341	118.748	132.258	45.752	74.392	98.606	129.183	112.573	138.665	120.737	135.11	141.82
Tb927.7.5950	0.209564	0.0304	1.52251	0.336	0.319062	0.207	414.367	86.836	132.209	297.103	577.913	141.866	84.605	65.182	72.677	92.112	180.815	138.749
Tb927.10.14730	2.61909	0.0247	0.485021	0.0694	1.27032	0.713	104.025	272.452	132.145	93.602	115.61	211.246	346.192	273.548	275.438	99.123	136.668	170.338
Tb927.2.1720	0.580521	0.339	1.51769	0.55	0.88105	0.992	149.969	87.06	132.13	189.354	118.777	182.771	59.15	84.281	63.051	232.693	158.768	62.44
Tb927.7.5990	0.188068	0.0127	1.47445	0.345	0.277296	0.162	476.165	89.551	132.039	382.526	592.727	123.266	85.327	67.485	90.604	84.062	181.357	150.998
Tb927.9.8670	2.40685	0.0101	0.926319	0.703	2.22951	0.107	59.14	142.342	131.854	61.533	56.841	129.027	153.356	143.007	145.075	138.7	133.539	123.765
Tb927.11.670	0.597765	0.146	1.52007	0.197	0.908644	0.867	145.101	86.736	131.845	139.797	150.605	126.367	65.094	83.973	81.938	121.513	137.149	137.523
Tb927.9.9810	1.35898	0.379	0.77724	0.432	1.05625	0.992	124.795	169.594	131.815	105.256	147.962	251.715	159.946	125.473	163.761	118.445	153.384	126.068
Tb927.8.3650	3.99114	0.0554	0.677827	0.446	2.7053	0.151	48.677	194.275	131.685	44.864	52.813	382.221	207.928	141.933	126.286	158.367	150.811	95.611
Tb927.3.800	0.708005	0.338	2.1144	0.0977	1.497	0.453	87.803	62.165	131.442	82.59	93.346	80.373	57.228	40.392	80.387	162.441	138.797	100.722
Tb927.1.4230	0.752571	0.327	1.27806	0.481	0.96183	1	136.649	102.838	131.434	174.583	106.958	87.172	99.442	127.383	101.289	199.234	119.733	95.179
Tb927.10.12500	0.835003	0.534	1.04532	0.919	0.872844	0.883	150.426	125.606	131.299	191.656	118.066	104.144	120.689	146.065	135.581	159.657	114.933	123.352
Tb927.4.110	0.647355	0.165	0.989673	1	0.64067	0.445	204.893	132.638	131.269	211.269	198.709	189.402	118.647	110.514	124.629	160.852	148.949	94.41
Tb927.6.1420	0.640628	0.157	3.46061	0.0233	2.21696	0.266	59.176	37.91	131.191	64.936	53.926	49.906	34.907	40.883	28.999	163.801	160.06	86.121
Tb927.9.8950	2.1052	0.0196	0.804053	0.459	1.69269	0.392	77.472	163.094	131.136	81.322	73.804	187.714	148.351	151.904	167.259	91.739	153.723	159.909
Tb927.4.550	0.668001	0.444	1.88508	0.263	1.25924	0.801	104.064	69.515	131.041	88.373	122.54	138.52	61.122	43.249	63.77	139.362	186.701	86.482
Tb927.8.2720	2.62832	0.0153	1.09629	0.717	2.88139	0.0673	45.475	119.524	131.033	45.173	45.78	95.25	127.168	137.565	122.482	136.53	141.106	116.78
Tb927.10.7040	2.01109	0.0811	1.12092	0.879	2.25427	0.402	58.123	116.891	131.026	57.596	58.655	165.442	103.236	127.704	85.593	248.255	112.601	80.468
Tb927.2.5980	0.828573	0.438	2.01974	0.0524	1.6735	0.284	78.255	64.84	130.96	77.934	78.577	48.659	71.835	76.113	66.436	111.296	126.826	159.121
Tb927.1.860	0.99186	1	0.847208	0.597	0.840312	0.844	155.822	154.554	130.939	149.024	162.931	150.704	158.834	167.947	141.932	87.953	154.229	165.499
Tb927.2.1760	1.1754	0.488	0.713863	0.341	0.839072	0.849	156.022	183.387	130.913	165.939	146.697	140.439	201.797	199.703	199.843	88.122	144.664	175.998
Tb927.10.15920	0.214033	0.117	2.19504	0.418	0.469813	0.572	278.495	59.607	130.84	258.744	299.752	197.051	35.173	50.305	36.207	289.73	139.043	55.601
Tb927.9.8740	0.553205	0.123	0.855064	0.768	0.473026	0.495	276.216	152.804	130.657	389.618	195.821	157.865	142.766	170.513	141.864	252.791	83.558	105.597
Tb927.2.280	1.49941	0.326	0.918729	0.917	1.37755	0.684	94.81	142.16	130.607	106.419	84.468	80.939	175.48	165.567	173.681	98.493	110.867	204.027
Tb927.3.4090	0.990215	1	2.19478	0.0522	2.1733	0.228	60.049	59.462	130.505	56.337	64.006	47.014	60.93	67.278	64.865	94.94	136.77	171.176
Tb927.7.7500	0.232796	0.00528	2.62543	0.0252	0.611188	0.387	213.367	49.671	130.407	216.859	209.931	58.553	39.972	53.824	48.319	97.676	168.671	134.61
Tb927.8.4910	1.17985	0.803	0.933746	0.964	1.10168	0.969	118.309	139.587	130.339	93.358	149.929	241.954	119.627	79.015	165.999	93.174	171.999	138.165
Tb927.7.890	0.840574	0.725	1.52765	0.298	1.2841	0.744	101.45	85.276	130.272	76.908	133.823	142.062	74.638	65.064	76.653	131.773	166.222	100.933
Tb927.10.9250	2.6819	0.0137	0.738101	0.419	1.97952	0.366	65.791	176.445	130.235	62.531	69.221	144.686	205.279	180.123	181.177	89.225	121.684	203.45
Tb927.10.8840	0.594381	0.347	1.9189	0.348	1.14056	0.986	114.105	67.822	130.143	92.089	141.384	138.039	42.535	54.268	66.401	235.559	147.191	63.574
Tb927.11.2070	0.642533	0.393	1.44134	0.52	0.92611	1	140.483	90.265	130.103	121.214	162.815	177.445	55.852	77.737	86.169	158.208	180.043	77.314
Tb927.3.3930	1.56622	0.0464	2.18307	0.154	3.41916	0.258	37.989	59.5	129.892	36.295	39.763	63.437	57.311	55.449	62.171	197.044	176.263	63.099
Tb927.3.700	0.163522	0.176	0.384633	0.429	0.062896	0.131	2064.07	337.521	129.822	1331.95	3198.6	1844.84	218.416	232.154	138.734	216.575	206.609	48.897
Tb927.8.5590	1.39675	0.238	0.528491	0.127	0.73817	0.651	175.813	245.567	129.78	168.371	183.584	176.79	281.156	299.412	244.347	90.488	137.627	175.521
Tb927.8.2970	3.79655	0.0087	0.831842	0.466	3.15813	0.111	41.056	155.872	129.661	48.826	34.523	148.02	173.916	168.685	135.937	167.404	112.942	115.294
Tb927.9.4990	0.743282	0.505	1.43477	0.388	1.06643	1	121.529	90.33	129.602	88.779	166.359	145.919	70.505	83.806	77.219	179.234	130.612	92.989
Tb927.11.15030	0.527149	0.18	1.91575	0.318	1.00988	1	128.275	67.62	129.543	112.123	146.753	120.697	55.558	63.351	49.216	234.436	151.702	61.126
Tb927.11.16870	1.27058	0.213	1.32495	0.34	1.68346	0.381	76.868	97.667	129.404	79.28	74.53	85.474	111.561	94.83	100.624	92.274	150.965	155.559
Tb927.11.11120	0.584971	0.176	1.72445	0.326	1.00875	1	127.999	74.876	129.119	128.35	127.649	122.229	65.143	67.528	58.457	231.277	128.036	72.695
Tb927.8.6050	1.31258	0.151	1.10437	0.683	1.44957	0.427	88.976	116.788	128.977	92.036	86.018	129.859	104.678	115.386	118.607	156.283	125.72	109.199
Tb927.6.140	1.23286	0.674	1.51669	0.428	1.86987	0.398	68.961	85.019	128.947	68.785	69.137	44.489	100.343	113.994	102.67	86.577	125.378	197.522
Tb927.2.4610	1.06793	0.825	1.62894	0.0847	1.7396	0.258	74.034	79.064	128.79	64.936	84.407	94.138	72.61	67.817	84.296	112.755	145.307	130.385
Tb927.10.14260	1.12633	0.402	1.03411	0.943	1.16474	0.782	110.388	124.333	128.574	107.011	113.871	123.191	126.335	127.263	120.652	139.382	145.967	104.471
Tb927.7.2440	1.46207	0.238	1.01224	1	1.47996	0.516	86.852	126.984	128.538	69.649	108.305	162.511	124.958	97.758	130.979	148.337	145.359	98.492
Tb927.11.16000	1.53158	0.184	1.56075	0.167	2.39041	0.129	53.768	82.35	128.528	47.419	60.967	110.461	77.854	62.073	86.151	142.258	136.339	109.47
Tb927.5.1880	1.58487	0.208	1.4998	0.246	2.37698	0.127	54.054	85.669	128.485	49.156	59.44	57.064	82.782	113.945	100.068	115.524	120.042	152.952
Tb927.11.9980	1.17507	0.733	1.09072	0.902	1.28167	0.786	100.066	117.584	128.251	126.086	79.415	72.535	127.152	165.257	125.419	101.793	105.141	197.102
Tb927.4.3080	0.895513	0.821	1.40883	0.438	1.26162	0.824	101.606	90.989	128.188	82.409	125.274	142.087	72.515	75.556	88.046	144.692	181.764	80.093
Tb927.10.6100	0.989737	1	2.12515	0.0605	2.10334	0.198	60.942	60.317	128.182	65.885	56.37	80.021	61.66	59.402	45.158	159.87	129.059	102.077
Tb927.11.2190	1.18512	0.339	1.07588	0.753	1.27505	0.57	100.459	119.056	128.09	93.508	107.926	132.674	111.115	108.785	125.277	143.826	127.396	114.698
Tb927.4.4690	1.62755	0.259	0.579145	0.197	0.942586	0.981	135.876	221.144	128.074	118.235	156.148	372.502	224.734	151.836	188.162	145.63	131.878	109.387
Tb927.8.6240	1.4491	0.0873	0.490645	0.0808	0.710996	0.628	180.112	261.001	128.059	180.298	179.926	276.749	293.295	235.832	242.422	83.494	150.675	166.928
Tb927.10.4260	1.79809	0.0856	1.70027	0.0845	3.05724	0.148	41.88	75.304	128.037	32.353	54.212	79.42	71.336	67.388	84.227	99.09	137.909	153.596
Tb927.7.4820	0.889117	0.725	1.31804	0.466	1.1719	0.906	109.224	97.113	127.999	90.64	131.617	112.289	88.876	74.99	118.846	192.704	123.755	87.935
Tb927.11.7940	0.857477	0.862	1.11058	0.925	0.952301	1	134.361	115.211	127.952	96.636	186.812	260.355	91.316	87.523	84.673	165.631	165.463	76.435
Tb927.4.3490	1.10211	0.858	1.49653	0.413	1.64935	0.611	77.565	85.485	127.931	59.712	100.755	121.999	60.21	80.32	90.512	187.965	156.066	71.374
Tb927.3.2310	1.08479	0.888	0.998768	1	1.08346	0.969	117.851	127.844	127.687	98.951	140.363	204.472	120.414	106.298	102.069	123.279	163.45	103.316
Tb927.1.3400	1.14359	0.488	1.31884	0.287	1.50821	0.423	84.518	96.653	127.47	78.171	91.38	114.774	92.974	88.856	92.04	99.651	147.511	140.903
Tb927.6.4650	1.32008	0.205	1.34629	0.274	1.77721	0.264	71.718	94.674	127.458	71.545	71.892	86.715	81.517	100.02	113.63	155.509	102.125	130.382
Tb927.9.7890	0.766432	0.451	0.945743	0.98	0.724848	0.728	175.634	134.612	127.308	162.144	190.247	204.372	113.039	98.895	143.716	76.489	141.72	190.343
Tb927.2.5060	0.693765	0.0982	1.34119	0.187	0.930474	0.925	136.755	94.876	127.247	135.9	137.615	86.303	85.731	101.414	107.985	127.076	137.072	118.285
Tb927.7.1300	1.17038	0.631	1.09021	0.877	1.27596	0.743	99.711	116.699	127.227	105.364	94.36	80.435	114.433	141.864	142.038	85.801	141.462	169.669
Tb927.5.3300	1.60454	0.0549	0.608324	0.133	0.976082	1	130.309	209.086	127.192	115.618	146.866	212.359	223.424	201.338	200.065	90.329	135.43	168.203
Tb927.3.1690	0.40256	0.00929	0.818697	0.688	0.329575	0.282	385.79	155.304	127.147	355.815	418.29	156.503	161.273	144.637	159.355	64.032	189.441	169.452
Tb927.10.13810	0.737256	0.559	1.4461	0.429	1.06615	1	119.24	87.911	127.128	87.341	162.79	160.023	67.3	66.236	83.727	155.811	147.041	89.678
Tb927.9.13200	0.333031	0.0107	0.282402	0.0277	0.0940486	0.0586	1351.59	450.122	127.115	1482.37	1232.35	415.091	399.625	536.178	461.547	218.766	88.666	105.891
Tb927.11.6870	1.93999	0.0937	0.278857	0.0293	0.540981	0.474	234.819	455.548	127.033	297.732	185.2	332.85	532.257	515.47	471.587	84.704	117.272	206.372
Tb927.1.4700	1.08638	0.816	0.82312	0.512	0.894219	0.885	142.057	154.328	127.03	130.143	155.062	109.41	167.003	174.376	178.035	118.431	156.888	110.323
Tb927.11.1570	0.67018	0.107	1.01624	1	0.681065	0.465	186.478	124.974	127.004	193.164	180.024	134.982	147.961	115.145	106.075	130.929	158.965	98.426
Tb927.11.9450	0.917552	0.807	1.41064	0.241	1.29434	0.662	98.055	89.971	126.917	81.595	117.835	78.146	86.571	119.271	81.207	159.262	110.581	116.081
Tb927.11.4370	0.590262	0.195	2.20523	0.12	1.30166	0.728	97.381	57.481	126.758	96.926	97.839	94.581	56.775	45.303	44.874	166.736	144.633	84.455
Tb927.6.1880	0.89614	0.516	1.53751	0.0837	1.37783	0.458	91.925	82.378	126.657	86.582	97.598	91.971	76.869	80.074	81.349	119.598	146.561	115.916
Tb927.5.1730	0.880856	0.612	0.834523	0.507	0.735095	0.608	172.171	151.658	126.562	146.042	202.976	124.326	159.373	168.844	158.124	97.472	130.769	159.047
Tb927.11.4720	1.88987	0.0284	1.03175	0.983	1.94987	0.248	64.837	122.533	126.423	67.184	62.572	120.832	119.992	108.4	143.435	158.365	134.193	95.081
Tb927.4.5010	0.802384	0.304	0.848176	0.662	0.680563	0.628	185.65	148.963	126.347	215.143	160.201	147.974	128.606	165.149	156.672	88.62	114.079	199.505
Tb927.11.13450	3.22143	0.0185	0.815868	0.511	2.62826	0.119	48.052	154.797	126.294	46.114	50.072	110.161	187.876	160.441	172.915	102.137	125.72	156.877
Tb927.10.6440	0.754756	0.279	1.22251	0.498	0.922694	0.948	136.871	103.304	126.29	131.632	142.318	115.356	84.96	87.923	132.164	149.672	135.259	99.494
Tb927.11.1820	1.1906	0.335	1.05981	0.852	1.26181	0.625	100.063	119.135	126.26	104.476	95.836	103.999	132.28	113.943	128.511	107.126	123.788	151.784
Tb927.10.8110	1.37312	0.143	1.2164	0.461	1.67026	0.336	75.591	103.796	126.257	75.562	75.62	86.439	105.343	109.832	116.058	162.392	122.824	100.906
Tb927.2.900	0.843225	0.588	1.7079	0.116	1.44014	0.553	87.371	73.673	125.826	69.824	109.327	72.816	60.806	69.152	96.219	143.826	143.294	96.661
Tb927.1.3030	1.27171	0.196	1.34699	0.133	1.71298	0.234	73.449	93.405	125.816	64.988	83.01	91.472	93.579	96.37	92.273	120.544	131.448	125.692
Tb927.9.12030	0.899825	0.752	1.20022	0.755	1.07999	1	116.496	104.826	125.814	114.442	118.586	153.254	89.715	94.403	93.028	192.598	162.647	63.575
Tb927.8.8290	0.549279	0.034	0.963384	0.944	0.529167	0.221	237.583	130.499	125.721	249.289	226.426	153.037	117.426	123.373	130.813	106.346	154.841	120.675
Tb927.11.8740	1.40188	0.53	1.1167	0.854	1.56548	0.475	80.205	112.438	125.559	59.941	107.319	219.706	92.596	92.541	84.895	135.528	140.548	103.918
Tb927.8.3670	1.00994	1	1.47113	0.709	1.48576	0.866	84.443	85.282	125.461	92.956	76.709	218.184	76.284	62.028	51.238	288.975	169.169	40.397
Tb927.9.5730	1.31646	0.139	0.574475	0.0501	0.756274	0.519	165.872	218.365	125.445	165.59	166.155	217.813	211.398	201.806	244.687	105.914	130.376	142.958
Tb927.6.2940	0.682093	0.155	2.13782	0.051	1.45819	0.591	85.993	58.655	125.395	69.746	106.025	65.811	52.492	57.897	59.182	175.787	119.733	93.678
Tb927.10.6670	2.59538	0.0385	0.844386	0.664	2.1915	0.292	57.174	148.387	125.296	47.414	68.942	105.297	163.775	160.486	175.18	86.181	130.376	175.065
Tb927.10.1660	0.70216	0.491	1.20646	0.836	0.847126	0.969	147.857	103.819	125.253	152.688	143.178	206.681	79.547	68.747	102.785	231.53	154.318	54.998
Tb927.11.17010	0.849904	0.842	1.18764	0.8	1.00938	1	124.047	105.428	125.211	101.012	152.335	238.868	88.187	66.361	88.379	147.155	149.777	89.065
Tb927.11.15300	0.654419	0.233	2.12366	0.0827	1.38977	0.514	90.054	58.933	125.154	85.089	95.309	88.428	44.854	49.28	61.713	154.158	128.61	98.877
Tb927.5.4480	1.62316	0.151	0.524473	0.0979	0.851302	0.837	146.868	238.39	125.029	168.834	127.759	170.608	296.49	260.819	244.794	101.794	114.737	167.343
Tb927.11.2910	1.12092	0.498	1.13054	0.593	1.26724	0.615	98.622	110.548	124.979	98.532	98.713	126.685	106.444	103.319	107.194	103.749	147.11	127.903
Tb927.5.1590	0.671435	0.359	1.2703	0.662	0.852927	0.91	146.53	98.385	124.979	148.038	145.037	174.153	73.662	71.77	101.766	166.95	158.095	73.962
Tb927.9.2470	1.22019	0.662	0.589844	0.331	0.719721	0.74	173.539	211.751	124.9	189.888	158.598	119.618	250.133	289.095	232.43	78.717	116.303	212.827
Tb927.3.4830	1.07494	0.879	5.08909	0.00847	5.47047	0.0613	22.813	24.523	124.797	26.167	19.889	34.397	18.225	25.596	22.537	101.637	109.888	174.026
Tb927.7.5060	1.75398	0.0384	4.91329	0.00369	8.61782	0.0286	14.474	25.388	124.737	14.934	14.029	29.283	22.047	25.299	25.435	99.368	119.385	163.601
Tb927.10.10640	2.44765	0.0306	1.56967	0.315	3.842	0.207	32.461	79.452	124.714	25.885	40.706	79.787	80.459	67.29	92.251	209.807	127.88	72.297
Tb927.11.3460	0.681123	0.304	1.91152	0.105	1.30198	0.574	95.721	65.198	124.628	81.949	111.809	102.303	54.859	49.652	64.843	111.357	132.868	130.83
Tb927.10.4520	1.55782	0.0825	1.0512	0.867	1.63759	0.236	76.1	118.55	124.62	79.532	72.815	96.174	130.899	122.906	127.656	116.502	126.682	131.134
Tb927.11.8080	1.21995	0.499	1.39946	0.501	1.70728	0.583	72.898	88.932	124.457	68.414	77.676	124.457	91.945	77.629	70.413	219.039	126.682	69.474
Tb927.7.2600	0.427224	0.0568	1.28623	0.468	0.54951	0.28	226.478	96.757	124.452	208.555	245.942	145.264	74.347	88.747	91.443	145.925	138.873	95.117
Tb927.8.4690	0.371312	0.214	1.57486	0.496	0.584766	0.514	212.606	78.943	124.325	151.691	297.981	215.227	49.737	56.312	64.428	150.729	150.864	84.506
Tb927.4.4640	1.17109	0.73	1.38713	0.4	1.62445	0.324	76.482	89.567	124.241	67.393	86.796	154.388	72.218	79.556	72.554	134.885	136.366	104.261
Tb927.8.5660	0.486423	0.36	2.15892	0.328	1.05015	1	118.279	57.534	124.211	101.21	138.228	166.6	27.181	44.414	54.48	152.035	166.478	75.714
Tb927.3.600	0.840131	0.702	7.59758	0.00982	6.38296	0.0668	19.438	16.33	124.071	18.58	20.336	20.562	13.625	10.436	24.323	80.555	164.029	144.545
Tb927.6.4760	1.11204	0.715	1.27944	0.429	1.42278	0.514	87.153	96.917	124	95.185	79.798	123.773	104.992	88.702	76.54	162.55	117.655	99.693
Tb927.11.11870	0.724448	0.177	2.4891	0.0242	1.80322	0.272	68.668	49.746	123.824	71.244	66.185	60.546	40.818	51.924	47.725	143.826	138.89	95.039
Tb927.9.1470	0.6871	0.27	1.60142	0.305	1.10034	0.993	112.525	77.316	123.816	92.097	137.485	110.327	59.821	74.996	72.195	163.521	162.822	71.292
Tb927.10.4140	2.73281	0.0247	1.49705	0.181	4.09116	0.0673	30.26	82.694	123.797	25.741	35.572	87.154	92.953	62.262	92.708	103.01	122.322	150.573
Tb927.3.4720	1.54747	0.0453	1.16379	0.393	1.80093	0.178	68.676	106.274	123.681	72.435	65.112	108.164	104.063	101.263	111.911	123.155	127.939	120.075
Tb927.11.13650	1.70974	0.169	0.43976	0.0792	0.751876	0.652	164.441	281.152	123.639	145.024	186.458	436.104	243.616	271.962	216.252	93.487	164.134	123.175
Tb927.9.9710	0.498424	0.284	1.47141	0.481	0.733386	0.743	168.068	83.769	123.259	113.381	249.133	187.012	58.66	67.419	66.58	159.235	132.704	88.619
Tb927.11.6250	0.653038	0.119	1.17511	0.52	0.767391	0.516	160.593	104.873	123.238	161.299	159.891	113.974	82.797	127.508	100.531	129.177	107.405	134.903
Tb927.10.5860	1.06828	0.847	0.972464	1	1.03887	1	118.579	126.676	123.188	100.507	139.901	150.766	111.929	109.188	139.753	75.433	165.868	149.411
Tb927.4.1040	0.561654	0.297	1.13907	0.884	0.639764	0.68	192.134	107.913	122.921	147.759	249.836	221.785	76.833	87.365	91.091	194.638	142.533	66.947
Tb927.5.3210	0.962272	0.965	0.923568	0.84	0.888723	0.865	138.271	133.054	122.885	129.496	147.64	187.474	121.928	105.724	129.687	100.053	142.118	130.501
Tb927.9.1970	0.605404	0.159	1.93637	0.167	1.17229	0.916	104.817	63.457	122.876	122.265	89.86	92.278	52.254	59.911	56.13	188.114	128.262	76.893
Tb927.7.5480	4.94957	0.0141	1.18516	0.715	5.86604	0.0874	20.944	103.663	122.857	24.105	18.197	69.101	134.284	111.257	111.855	81.719	121.275	187.114
Tb927.11.5540	6.12088	0.00448	0.478687	0.0603	2.92999	0.118	41.925	256.616	122.839	38.694	45.425	296.788	310.799	209.528	224.369	94.823	157.984	123.73
Tb927.11.610	0.983674	1	1.06748	0.978	1.05006	1	116.902	114.993	122.753	105.098	130.031	214.796	102.796	85.578	92.538	203.175	119.913	75.921
Tb927.9.5800	1.26993	0.385	0.897951	0.821	1.14034	0.954	107.628	136.68	122.732	85.102	136.117	160.645	122.105	120.325	147.865	78.674	190.55	123.32
Tb927.7.4910	1.30958	0.223	0.693687	0.271	0.908438	0.954	135.098	176.921	122.728	135.021	135.174	208.175	184.834	177.446	143.496	172.396	89.929	119.234
Tb927.5.4010	1.17418	0.631	4.81921	0.00927	5.65861	0.0489	21.689	25.467	122.728	22.71	20.714	36.854	24.721	18.883	24.449	166.225	112.392	98.947
Tb927.8.7280	5.68839	0.0112	0.550748	0.124	3.13287	0.142	39.168	222.804	122.709	31.421	48.826	309.097	228.29	175.976	198.452	90.471	149.715	136.412
Tb927.9.5220	1.15365	0.651	0.901587	0.756	1.04012	1	117.614	135.685	122.332	107.047	129.224	189.295	137.09	104.713	124.735	134.019	130.291	104.843
Tb927.5.1640	1.9624	0.0227	0.847524	0.496	1.66318	0.311	73.534	144.304	122.301	71.978	75.125	124.049	159.573	148.22	147.792	102.454	116.758	152.923
Tb927.5.291b	0.828771	0.65	1.53445	0.305	1.27171	0.732	96.161	79.696	122.289	109.653	84.33	47.998	93.863	102.309	87.519	170.308	100.375	106.98
Tb927.11.710	1.35683	0.254	0.774243	0.591	1.05052	1	116.316	157.82	122.191	110.489	122.45	121.93	143.797	178.602	198.111	65.294	166.167	168.153
Tb927.1.570	0.900606	0.757	1.42828	0.329	1.28632	0.74	94.993	85.551	122.191	81.563	110.635	119.508	77.643	74.193	77.812	174.831	116.002	89.957
Tb927.11.14740	1.11286	0.567	2.14283	0.0177	2.38468	0.118	51.192	56.97	122.077	46.834	55.957	55.538	62.047	50.835	60.132	104.496	135.339	128.642
Tb927.10.11930	1.01307	1	2.6055	0.00732	2.63955	0.0763	46.245	46.849	122.065	45.115	47.402	45.891	40.546	51.487	50.285	132.804	115.926	118.137
Tb927.8.6950	2.37444	0.0304	1.36452	0.41	3.23997	0.155	37.674	89.456	122.064	40.701	34.873	81.898	70.097	109.386	101.976	186.236	109.602	89.101
Tb927.11.2020	0.766847	0.447	1.5269	0.32	1.1709	0.874	104.228	79.927	122.04	97.613	111.29	122.372	62.309	84.498	63.341	159.93	138.178	82.25
Tb927.2.420	0.993678	1	1.15578	0.615	1.14847	0.868	106.11	105.439	121.864	95.131	118.356	116.41	109.756	85.493	113.151	110.532	163.404	100.202
Tb927.1.410	0.590233	0.334	1.42484	0.673	0.840989	0.979	144.818	85.476	121.79	132.104	158.755	178.887	64.322	55.195	84.051	250.583	152.937	47.138
Tb927.6.4950	0.828732	0.56	1.13333	0.782	0.939228	1	129.41	107.246	121.546	108.227	154.739	150.653	102.785	98.581	86.662	88.433	185.748	109.314
Tb927.7.5910	2.04976	0.0268	0.559641	0.0468	1.14713	0.774	105.942	217.155	121.529	100.177	112.038	264.983	196.78	198.848	214.465	111.732	135.071	118.932
Tb927.3.5570	1.31051	0.376	1.20968	0.565	1.5853	0.514	76.642	100.441	121.501	60.043	97.83	119.316	100.35	77.476	109.712	150.989	139.368	85.238
Tb927.11.1440	0.416778	0.189	1.56769	0.512	0.653379	0.726	185.946	77.498	121.493	146.523	235.976	174.456	47.746	61.341	70.599	196.59	148.781	61.313
Tb927.11.10230	0.781596	0.228	1.59045	0.0755	1.24309	0.572	97.726	76.382	121.482	99.497	95.986	72.792	65.409	89.446	79.926	127.933	122.247	114.634
Tb927.8.570	2.69441	0.0096	0.823021	0.565	2.21756	0.265	54.779	147.598	121.477	56.07	53.519	129.877	154.991	141.089	167.108	78.844	148.693	152.904
Tb927.2.650	1.01247	1	1.61124	0.193	1.63133	0.35	74.456	75.384	121.462	59.35	93.406	54.984	82.142	61.927	115.463	125.267	123.692	115.648
Tb927.3.4290	2.61302	0.0236	0.585221	0.237	1.52919	0.62	79.414	207.511	121.44	74.989	84.101	154.599	248.641	210.628	229.018	75.204	120.038	198.393
Tb927.7.2400	0.605104	0.0625	1.71648	0.0968	1.03865	1	116.88	70.725	121.397	116.052	117.714	83.916	58.998	69.399	72.819	149.227	127.884	93.748
Tb927.10.15410	0.130605	0.00245	0.725553	0.237	0.0947611	0.015	1279.57	167.119	121.254	1257.57	1301.95	220.1	146.161	166.693	145.457	108.757	139.171	117.782
Tb927.6.3000	0.723794	0.274	1.64393	0.273	1.18986	0.909	101.871	73.733	121.212	117.096	88.625	103.487	64.813	69.675	63.245	201.521	114.793	76.985
Tb927.8.6130	2.24606	0.173	1.38322	0.552	3.10679	0.126	39.014	87.628	121.209	39.938	38.111	40.949	126.49	118.071	96.413	88.378	122.757	164.14
Tb927.8.4720	0.829812	0.313	1.69042	0.147	1.40273	0.617	86.4	71.696	121.196	81.866	91.186	81.496	75.794	63.294	67.584	171.4	122.342	84.895
Tb927.5.3120	0.803403	0.252	0.778897	0.444	0.625768	0.485	193.479	155.442	121.073	206.252	181.498	132.04	157.135	165.48	170.038	100.311	96.092	184.123
Tb927.11.9180	1.24929	0.177	1.01903	0.996	1.27306	0.562	95.094	118.8	121.061	100.814	89.698	120.532	116.878	114.395	123.602	107.13	128.59	128.792
Tb927.7.2780	1.91788	0.051	0.882782	0.739	1.69307	0.405	71.411	136.958	120.904	68.238	74.732	118.682	118.828	140.997	176.945	85.93	125.009	164.528
Tb927.7.4850	0.685544	0.504	1.12373	0.882	0.770366	0.644	156.891	107.556	120.864	153.503	160.355	234.159	98.199	68.742	84.664	99.233	161.404	110.234
Tb927.10.2190	2.01572	0.0671	0.416802	0.0296	0.840157	0.748	143.545	289.347	120.601	163.772	125.817	347.926	315.678	206.941	308.39	102.141	125.862	136.445
Tb927.2.5010	1.27124	0.356	1.42357	0.433	1.8097	0.506	66.591	84.653	120.51	72.756	60.948	115.49	76.305	78.935	73.826	208.849	112.922	74.21
Tb927.6.3360	0.753962	0.654	1.40518	0.648	1.05945	1	113.724	85.744	120.485	97.668	132.42	194.382	75.819	59.309	61.838	187.675	168.137	55.428
Tb927.7.1840	1.23638	0.196	1.72149	0.0277	2.12842	0.118	56.601	69.981	120.471	53.009	60.436	72.705	68.84	67.474	71.019	116.919	124.579	120.036
Tb927.4.4040	1.3876	0.0881	0.374009	0.00951	0.518977	0.209	232.115	322.084	120.462	238.1	226.28	301.21	347.489	310.111	331.549	96.529	134.423	134.716
Tb927.3.3010	1.47817	0.0891	2.08029	0.0463	3.07502	0.114	39.135	57.849	120.342	41.559	36.853	49.139	59.967	59.725	63.633	96.843	110.633	162.667
Tb927.11.8830	1.12593	0.511	1.78073	0.0977	2.00497	0.263	59.947	67.496	120.193	58.628	61.296	72.655	57.447	72.036	69.03	168.276	110.154	93.672
Tb927.3.3660	1.04707	0.911	1.29382	0.372	1.35472	0.554	88.662	92.836	120.112	82.008	95.857	121.687	88.353	86.448	79.916	150.338	118.287	97.444
Tb927.11.11240	2.14969	0.0247	1.13912	0.619	2.44875	0.13	49.044	105.428	120.095	46.34	51.905	94.298	124.828	113.562	92.424	150.578	107.816	106.692
Tb927.6.3680	0.737004	0.37	1.40968	0.427	1.03894	1	115.565	85.172	120.064	100.253	133.216	130.555	72.299	69.95	79.702	164.788	138.105	76.052
Tb927.11.3380	1.25729	0.271	0.769931	0.401	0.968026	1	124.028	155.939	120.063	130.969	117.456	129.455	151.536	181.443	166.13	170.679	99.727	101.679
Tb927.9.14990	0.634246	0.479	1.39126	0.589	0.882399	0.971	136.05	86.289	120.05	95.793	193.225	192.111	56.289	80.783	63.464	142.296	164.06	74.113
Tb927.1.3200	1.05872	0.911	1.89857	0.0838	2.01006	0.174	59.704	63.21	120.008	63.961	55.73	78.854	57.798	76.674	45.682	103.658	140.066	119.041
Tb927.8.660	1.25126	0.422	1.50797	0.373	1.88686	0.462	63.419	79.354	119.663	58.78	68.425	109.885	78.478	63.013	72.973	193.747	124.566	70.999
Tb927.8.2050	2.97189	0.0415	0.982822	1	2.92084	0.221	40.965	121.744	119.652	37.441	44.821	75.202	132.28	139.051	158.813	71.913	136.593	174.393
Tb927.3.1120	1.13478	0.736	0.577503	0.257	0.655337	0.654	182.571	207.178	119.646	215.66	154.56	141.161	233.614	260.074	214.816	80.16	101.499	210.512
Tb927.2.3440	2.74076	0.015	0.791113	0.573	2.16825	0.352	55.18	151.236	119.645	53.719	56.682	119.708	161.246	152.738	177.443	71.65	131.532	181.732
Tb07.26A24.210	0.557482	0.567	1.2315	0.953	0.686537	0.952	174.183	97.104	119.583	163.416	185.659	410.03	52.562	74.586	55.31	409.093	198.154	21.095
Tb927.2.4530	1.26903	0.254	1.78691	0.17	2.26765	0.32	52.652	66.817	119.397	47.293	58.619	61.165	69.475	77.972	60.157	189.451	116.564	77.076
Tb927.10.9430	1.3927	0.173	0.612532	0.199	0.853074	0.883	139.833	194.745	119.288	141.096	138.581	151.12	208.568	219.059	208.322	82.947	116.185	176.131
Tb927.3.4310	2.66732	0.0245	0.586614	0.246	1.56469	0.601	76.224	203.314	119.267	76.603	75.847	149.914	250.211	199.349	228.512	71.547	124.725	190.114
Tb927.11.4900	0.972968	0.973	1.10017	0.757	1.07043	0.983	111.407	108.395	119.253	126.863	97.833	91.314	118.84	104.941	121.226	154.85	94.869	115.445
Tb927.8.4060	4.65937	0.00514	1.10585	0.819	5.15255	0.083	23.132	107.778	119.186	24.026	22.27	91.355	134.742	111.957	97.912	78.727	130.612	164.654
Tb927.7.1880	1.24029	0.195	1.75756	0.0415	2.17988	0.14	54.653	67.785	119.137	52.126	57.303	68.318	64.79	65.297	73.048	104.445	139.404	116.139
Tb927.8.1910	1.50183	0.112	1.44019	0.268	2.16292	0.241	55.038	82.658	119.043	51.949	58.311	69.043	89.415	98.174	77.024	82.29	142.801	143.561
Tb927.9.8380	0.935529	0.755	1.08988	0.731	1.01962	1	116.657	109.136	118.946	102	133.42	111.067	115.971	107.821	102.15	96.048	124.572	140.649
Tb927.9.1720	1.17893	0.64	1.45124	0.241	1.71091	0.408	69.498	81.934	118.905	53.727	89.899	111.878	69.683	74.847	77.233	142.541	128.339	91.898
Tb927.10.13970	2.62226	0.0363	0.849696	0.629	2.22812	0.174	53.345	139.885	118.86	48.811	58.3	197.255	149.148	112.092	116.109	122.59	145.126	94.385
Tb927.11.8100	0.684802	0.424	1.07632	0.95	0.737066	0.714	161.131	110.343	118.764	132.565	195.851	200.14	73.419	95.527	105.611	143.137	151.185	77.409
Tb927.11.4920	1.00956	1	0.66844	0.285	0.67483	0.39	175.837	177.518	118.66	156.037	198.149	294.966	169.105	148.141	134.389	122.225	131.092	104.274
Tb927.10.2850	1.90024	0.0305	1.81772	0.0751	3.4541	0.101	34.351	65.276	118.653	30.612	38.548	59.802	68.758	71.927	61.387	88.42	149.935	126.003
Tb927.3.4320	2.55789	0.0209	0.601659	0.277	1.53898	0.646	77.07	197.137	118.609	75.429	78.747	149.602	219.047	206.724	222.951	67.403	127.567	194.061
Tb927.11.1320	1.86776	0.142	1.00326	1	1.87385	0.403	63.287	118.206	118.591	43.504	92.067	102.574	136.841	104.025	133.711	96.356	139.964	123.67
Tb927.10.11370	2.8477	0.056	0.963196	1	2.7429	0.236	43.207	123.041	118.512	34.75	53.721	76.466	153.877	129.723	150.154	75.826	130.566	168.128
Tb927.3.4300	2.58536	0.0268	0.58144	0.247	1.50323	0.656	78.787	203.694	118.436	74.402	83.432	147.103	235.862	211.062	235.084	70.45	121.742	193.699
Tb927.10.13720	1.09947	0.689	0.874999	0.574	0.962031	1	123.034	135.272	118.363	119.107	127.091	154.533	107.084	137.124	147.561	130.508	107.095	118.642
Tb927.10.13110	1.61492	0.0449	0.668221	0.35	1.07912	1	109.677	177.119	118.355	107.682	111.709	157.945	190.083	172.077	190.498	64.661	161.992	158.278
Tb927.3.770	1.01993	1	1.22047	0.626	1.2448	0.735	95.049	96.943	118.316	96.096	94.012	155.92	94.486	71.726	83.584	142.64	134.93	86.057
Tb927.9.7100	0.959668	0.936	3.81832	0.0051	3.66432	0.0413	32.284	30.982	118.3	32.6	31.972	39.54	32.668	29.534	24.152	112.382	120.121	122.641
Tb927.10.14660	2.11503	0.0247	1.14475	0.535	2.42117	0.0979	48.818	103.251	118.196	45.5	52.378	85.554	102.247	114.596	113.376	108.236	129.568	117.745
Tb927.7.1630	1.40799	0.131	0.977319	1	1.37606	0.717	85.836	120.857	118.115	75.27	97.886	112.043	133.609	113.19	125.907	71.913	152.885	149.882
Tb927.11.180	1.04461	0.966	0.765521	0.429	0.799671	0.85	147.668	154.256	118.086	105.501	206.688	178.81	154.327	135.566	151.349	78.305	162.039	129.773
Tb927.3.4330	2.66157	0.0226	0.616393	0.253	1.64057	0.514	71.976	191.569	118.082	70.586	73.393	142.731	232.275	191.323	212.334	75.935	118.617	182.794
Tb927.3.1150	0.884596	0.382	1.78369	0.172	1.57784	0.585	74.825	66.19	118.062	73.333	76.347	67.544	64.492	66.952	65.812	204.478	85.006	94.674
Tb927.9.3590	0.557096	0.238	1.58918	0.321	0.885326	0.885	133.243	74.229	117.963	116.066	152.961	141.439	51.482	61.57	67.717	137.217	128.212	93.304
Tb927.9.11540	1.48427	0.0621	0.48899	0.17	0.725793	0.789	162.527	241.234	117.961	164.683	160.399	232.96	268.477	227.686	237.808	63.067	123.333	211.024
Tb927.8.4640	1.55871	0.0598	0.619432	0.0549	0.965517	1	121.867	189.955	117.664	114.62	129.571	201.455	208.701	179.706	172.322	110.477	123.114	119.771
Tb927.9.5210	1.34861	0.152	1.22624	0.429	1.65372	0.356	71.05	95.819	117.496	65.011	77.65	83.846	94.747	103.847	102.179	92.317	118.905	147.773
Tb927.6.4470	0.222732	0.00415	1.75364	0.129	0.390593	0.198	300.78	66.993	117.483	324.283	278.98	68.394	64.111	79.694	57.643	163.017	120.578	82.494
Tb927.11.4770	1.37963	0.497	1.36355	0.598	1.8812	0.481	62.398	86.086	117.382	65.69	59.27	44.462	103.776	101.395	117.387	67.83	120.042	198.634
Tb927.10.15690	1.06109	0.912	1.6255	0.298	1.7248	0.536	68.012	72.167	117.308	57.599	80.309	102.285	68.943	66.16	58.139	191.666	118.972	70.794
Tb927.10.9680	1.38647	0.0825	1.19435	0.455	1.65592	0.331	70.817	98.186	117.268	69.931	71.715	101.191	104.015	94.893	93.053	145.669	119.452	92.679
Tb927.10.16100	0.914021	0.696	1.85	0.0296	1.69094	0.293	69.348	63.385	117.263	58.737	81.875	57.098	65.208	68.798	63.017	121.543	103.094	128.681
Tb927.10.4790	0.7688	0.659	1.40017	0.562	1.07645	1	108.79	83.638	117.107	121.973	97.032	180.234	67.588	73.8	54.43	142.776	151.108	74.439
Tb927.11.4360	0.874664	0.494	1.34704	0.306	1.1782	0.845	99.32	86.872	117.019	112.422	87.745	82.136	81.009	98.715	86.709	163.337	105.254	93.207
Tb927.10.7190	0.562776	0.181	1.36327	0.435	0.767217	0.782	152.52	85.835	117.016	113.354	205.219	129.716	71.362	76.621	76.532	167.008	119.654	80.18
Tb927.5.2880	0.57299	0.0566	1.96334	0.0954	1.12498	0.951	104.008	59.595	117.006	122.314	88.441	62.398	63.69	60.944	52.08	168.177	122.837	77.54
Tb927.5.3350	1.97359	0.074	0.492521	0.144	0.972034	1	120.262	237.348	116.899	133.314	108.488	166.536	289.466	265.068	248.358	74.621	115.024	186.115
Tb927.10.9030	1.27424	0.238	0.963135	0.938	1.22726	0.663	95.248	121.368	116.894	92.622	97.948	126.417	106.132	112.356	143.937	104.943	139.364	109.214
Tb927.9.3340	0.424423	0.218	1.74829	0.429	0.742012	0.782	157.525	66.857	116.886	153.183	161.99	166.824	41.484	45.437	63.539	128.932	190.439	65.037
Tb927.2.980	0.69743	0.145	1.81437	0.063	1.2654	0.615	92.317	64.385	116.818	97.127	87.745	53.155	66.14	62.35	78.394	118.933	136.465	98.221
Tb927.6.5060	1.10032	0.766	1.09657	0.809	1.20657	0.751	96.801	106.512	116.797	91.708	102.177	140.627	90.507	85.883	117.742	122.063	143.916	90.7
Tb927.10.5630	1.24804	0.256	1.14715	0.542	1.43169	0.472	81.518	101.737	116.708	71.686	92.698	101.051	95.298	97.707	113.859	121.788	136.084	95.916
Tb927.5.300	1.10524	0.628	1.61691	0.0746	1.78707	0.207	65.295	72.166	116.686	69.319	61.503	61.997	80.769	68.576	78.984	103.053	124.545	123.785
Tb927.6.4630	0.512585	0.0175	1.87483	0.132	0.96101	1	121.344	62.199	116.613	129.519	113.686	59.247	62.716	65.212	61.769	192.029	99.799	82.746
Tb927.9.5190	3.03273	0.0119	0.63516	0.175	1.92627	0.279	60.506	183.499	116.551	58.214	62.889	165.402	234.312	169.041	173.063	83.694	132.442	142.833
Tb927.3.2900	1.01148	1	0.580283	0.0409	0.586944	0.231	198.435	200.713	116.47	204.159	192.871	208.018	195.736	186.017	214.277	107.955	133.221	109.857
Tb927.8.5890	0.706939	0.21	1.59241	0.253	1.12574	0.954	103.425	73.115	116.429	92.354	115.823	94.182	76.428	66.551	59.656	165.559	130.749	72.912
Tb927.11.14060	1.17387	0.338	2.01436	0.0403	2.36459	0.157	49.226	57.785	116.4	47.281	51.252	63.688	57.301	59.273	51.546	142.997	122.244	90.221
Tb927.11.6610	0.927595	0.85	1.26015	0.425	1.16891	0.822	99.538	92.331	116.35	83.261	118.996	126.212	81.542	85.555	82.537	125.897	132.953	94.1
Tb927.4.1070	1.42401	0.389	1.75248	0.17	2.49555	0.133	46.52	66.245	116.094	38.813	55.759	39.94	93.182	71.872	71.998	125.05	124.688	100.35
Tb927.4.5040	0.956287	0.843	1.10064	0.625	1.05253	0.98	110.273	105.453	116.065	118.871	102.297	116.765	104.34	101.583	99.919	105.021	123.783	120.273
Tb927.11.5450	2.7354	0.00532	0.406523	0.0106	1.11201	0.886	104.346	285.428	116.033	110.044	98.943	300.565	284.679	278.563	278.463	97.434	116.049	138.163
Tb927.11.4530	0.92299	0.809	1.57806	0.168	1.45653	0.475	79.616	73.484	115.963	71.791	88.293	89.831	66.691	57.592	84.512	145.923	114.894	93.011
Tb927.4.1190	2.21969	0.0679	1.19698	0.569	2.65693	0.245	43.643	96.875	115.957	31.407	60.647	88.522	110.882	84.067	106.737	163.566	109.697	86.898
Tb927.1.2970	1.17592	0.626	0.873214	0.721	1.02683	1	112.779	132.618	115.804	102.005	124.69	193.968	109.251	111.92	130.422	115.293	150.66	89.406
Tb927.8.4810	0.856805	0.417	0.947107	0.871	0.811487	0.731	142.589	122.171	115.709	125.201	162.391	119.974	112.771	135.808	121.243	90.796	132.654	128.62
Tb927.8.7710	1.37183	0.209	0.791566	0.438	1.0859	0.962	106.547	146.165	115.699	115.705	98.115	113.912	152.723	172.776	151.851	94.14	104.386	157.608
Tb927.8.4700	0.874312	0.353	1.72243	0.143	1.50594	0.56	76.802	67.149	115.66	75.075	78.569	70.657	66.284	67.476	64.335	177.51	104.082	83.743
Tb927.11.4910	1.07358	0.789	1.02708	0.987	1.10265	0.907	104.802	112.513	115.56	94.513	116.212	91.431	121.846	126.354	113.847	105.948	104.713	139.102
Tb927.10.4940	1.16283	0.342	0.854459	0.397	0.993591	1	116.258	135.189	115.513	122.559	110.282	129.157	144.964	140.839	126.666	122.81	110.985	113.083
Tb927.5.1470	0.430499	0.0264	1.16029	0.66	0.499502	0.267	231.154	99.511	115.462	242.429	220.403	77.456	98.649	119.739	107.178	159.915	87.791	109.642
Tb927.10.15870	0.956625	0.984	1.22356	0.578	1.17048	0.834	98.589	94.313	115.397	80.142	121.284	150.766	86.365	83.559	72.721	105.789	143.037	101.555
Tb927.11.14050	0.915167	0.625	1.76787	0.187	1.61789	0.569	71.286	65.238	115.333	66.762	76.116	65.493	58.171	67.846	70.078	190.612	111.583	72.129
Tb927.1.3110	1.26006	0.155	0.954577	0.938	1.20282	0.812	95.766	120.671	115.189	98.249	93.346	126.767	116.8	119.813	119.523	79.308	135.825	141.886
Tb927.11.6970	1.61932	0.0476	1.38319	0.155	2.23983	0.113	51.422	83.269	115.176	50.747	52.106	86.687	85.353	90.147	72.078	129.036	110.961	106.71
Tb927.10.13600	0.515262	0.122	1.20593	0.688	0.621369	0.486	185.259	95.457	115.114	176.431	194.529	151.819	80.699	70.833	95.674	150.158	135.472	74.988
Tb927.2.1920	1.3868	0.0803	1.46854	0.136	2.03657	0.187	56.503	78.358	115.072	55.951	57.061	81.395	77.907	73.282	81.127	93.09	119.121	137.412
Tb927.11.11860	0.826005	0.6	1.41571	0.307	1.16938	0.74	98.385	81.267	115.05	91.667	105.595	129.622	69.172	68.575	70.937	117.966	125.119	103.176
Tb927.11.7360	0.561361	0.0798	1.14101	0.818	0.640521	0.633	179.457	100.74	114.946	185.33	173.769	136.697	99.858	83.23	90.653	182.837	129.828	63.98
Tb927.8.5150	0.431472	0.142	1.56557	0.492	0.6755	0.77	170.13	73.406	114.923	137.088	211.136	124.766	50.983	50.66	90.105	205.251	136.196	54.296
Tb927.7.1540	3.21199	0.0133	0.837516	0.452	2.69009	0.0883	42.693	137.128	114.847	38.227	47.68	107.085	147.255	159.374	140.698	103.392	117.971	124.193
Tb927.10.5040	0.718499	0.373	1.58999	0.322	1.14241	0.943	100.343	72.096	114.632	86.284	116.692	115.248	65.004	54.975	65.601	172.245	119.815	72.989
Tb927.10.3760	2.04375	0.0701	1.06096	0.898	2.16833	0.162	52.838	107.987	114.57	46.34	60.247	88.242	112.717	91.03	150.19	99.007	132.803	114.377
Tb927.4.3620	1.14745	0.35	0.832044	0.31	0.954727	0.98	119.952	137.638	114.521	120.334	119.571	142.418	138.109	127.982	142.567	110.916	114.213	118.562
Tb927.7.4500	1.3242	0.478	1.64859	0.281	2.18307	0.342	52.424	69.42	114.446	64.977	42.297	44.239	85.269	90.241	68.226	100.732	81.754	182.024
Tb927.10.14860	1.34999	0.18	0.952862	0.877	1.28635	0.514	88.96	120.095	114.434	93.736	84.427	102.974	137.838	133.897	109.453	123.078	110.812	109.874
Tb927.4.3400	1.54226	0.0995	3.2034	0.00421	4.94047	0.032	23.156	35.713	114.403	20.574	26.063	35.881	29.468	39.07	39.377	116.651	114.794	111.817
Tb927.11.1720	0.640605	0.15	1.13586	0.704	0.727638	0.553	157.16	100.678	114.356	173.164	142.636	130.274	82.444	85.123	112.375	139.143	121.627	88.366
Tb927.11.1840	0.952357	0.98	0.922876	0.928	0.878907	0.925	129.985	123.792	114.245	137.665	122.733	72.786	134.926	184.294	129.751	85.396	99.738	175.068
Tb927.11.12370	1.22703	0.436	1.52188	0.129	1.8674	0.203	61.169	75.056	114.226	52.733	70.954	58.39	77.844	75.841	92.061	116.303	107.957	118.701
Tb927.11.9630	1.49996	0.0779	0.847326	0.445	1.27095	0.574	89.825	134.734	114.163	88.85	90.81	139.208	149.609	138.042	114.622	100.804	131.027	112.653
Tb927.3.2190	1.20131	0.43	1.53839	0.247	1.84807	0.374	61.759	74.192	114.136	60.335	63.218	90.684	57.807	74.572	77.506	155.434	126.05	75.889
Tb927.10.8200	0.71459	0.558	1.18681	0.814	0.848083	0.908	134.515	96.123	114.08	118.97	152.091	196.554	60.261	70.153	102.741	159.007	136.584	68.361
Tb927.11.15280	1.05458	0.943	2.06516	0.05	2.17787	0.35	52.353	55.211	114.019	75.463	36.321	52.361	58.912	52.801	57.048	158.169	107.171	87.444
Tb927.8.1440	0.956872	0.987	1.1299	0.809	1.08117	0.967	105.304	100.763	113.852	98.799	112.238	169.573	77.096	76.946	102.476	148.679	113.122	87.746
Tb927.9.8720	1.28022	0.159	0.781426	0.257	1.0004	1	113.793	145.68	113.838	112.482	115.118	141.221	136.802	144.39	161.462	99.572	111.273	133.149
Tb927.10.12800	0.153916	0.0217	3.57769	0.109	0.550664	0.619	206.611	31.801	113.773	193.499	220.611	61.642	23.537	24.594	28.66	195.265	150.029	50.272
Tb927.9.9780	3.27565	0.0122	0.549218	0.0742	1.79905	0.313	63.204	207.034	113.707	54.144	73.78	167.659	229.534	215.226	221.819	95.614	104.117	147.679
Tb927.1.3390	0.780541	0.238	2.41862	0.0415	1.88783	0.335	60.213	46.998	113.671	56.836	63.79	57.655	43.823	43.969	43.918	85.148	165.055	104.507
Tb927.10.1290	0.593999	0.452	2.68988	0.181	1.59779	0.589	71.122	42.246	113.637	55.66	90.879	100.909	29.92	22.854	46.162	170.365	120.731	71.345
Tb927.9.1680	1.02661	0.996	2.08889	0.038	2.14447	0.238	52.986	54.395	113.626	42.357	66.282	47.062	50.438	60.308	61.158	135.03	122.705	88.54
Tb927.10.7380	0.702738	0.501	1.55256	0.471	1.09104	1	104.135	73.18	113.616	95.487	113.567	146.889	46.109	62.894	67.326	194.781	115.902	64.966
Tb927.3.2990	1.7605	0.0405	1.08575	0.722	1.91147	0.179	59.427	104.622	113.593	55.02	64.188	97.127	99.699	100.242	123.426	102.733	111.889	127.516
Tb927.8.5810	1.69943	0.0878	1.08669	0.901	1.84675	0.471	61.5	104.514	113.574	70.117	53.941	129.291	84.139	107.841	101.708	195.697	97.553	76.739
Tb927.9.3640	0.427086	0.0268	1.99892	0.166	0.853711	0.934	132.943	56.778	113.495	124.869	141.538	71.3	48.525	48.878	61.454	200.199	103.608	70.48
Tb927.6.3850	2.45292	0.0582	0.947055	0.962	2.32305	0.287	48.771	119.631	113.297	39.111	60.816	175.374	114.491	100.179	101.826	124.731	155.777	74.847
Tb927.7.3810	0.93646	0.826	1.35452	0.264	1.26845	0.605	89.269	83.597	113.233	87.942	90.616	106.124	68.218	80.743	83.549	132.719	114.53	95.515
Tb927.4.1260	1.34238	0.142	1.02694	1	1.37854	0.598	82.125	110.242	113.213	83.739	80.542	95.71	114.906	122.634	109.517	158.208	104.829	87.493
Tb927.9.2290	1.36605	0.279	1.75026	0.141	2.39093	0.165	47.342	64.671	113.192	47.34	47.344	45.073	71.374	79.183	68.669	85.364	118.786	143.022
Tb927.9.3820	1.47505	0.106	1.18587	0.47	1.74922	0.282	64.692	95.424	113.161	57.721	72.505	102.803	96.077	102.835	81.634	139.536	97.341	106.686
Tb927.10.9010	1.19785	0.42	1.45378	0.271	1.7414	0.46	64.89	77.728	112.999	53.398	78.854	74.682	71.093	81.751	84.096	161.883	117.043	76.152
Tb927.11.17000	1.50751	0.357	0.580216	0.353	0.874684	0.974	129.079	194.588	112.903	157.059	106.083	110.746	237.046	269.658	202.531	90.179	72.75	219.373
Tb927.4.2340	1.09721	0.771	1.39743	0.446	1.53328	0.631	73.631	80.789	112.897	81.15	66.809	111.753	70.918	73.48	73.152	189.215	108.511	70.084
Tb927.11.2540	1.01052	1	1.17474	0.717	1.1871	0.861	95.034	96.034	112.815	98.785	91.425	146.55	84.34	79.023	87.081	165.544	110.251	78.668
Tb927.11.1350	1.32854	0.376	2.23864	0.077	2.97414	0.161	37.92	50.378	112.779	32.046	44.87	62.819	44.236	37.397	61.98	154.566	114.835	80.815
Tb927.5.3890	1.94563	0.0876	1.0926	0.817	2.12579	0.13	53.011	103.14	112.69	52.517	53.51	76.729	129.244	132.598	86.061	124.963	114.59	99.938
Tb927.8.7500	0.974509	1	1.78704	0.144	1.74148	0.316	64.679	63.03	112.637	54.375	76.936	96.141	46.01	55.026	64.843	96.579	138.069	107.17
Tb927.10.540	0.73153	0.142	1.35416	0.143	0.99061	1	113.657	83.144	112.59	130.764	98.788	87.286	78.702	84.931	81.907	123.914	107.787	106.859
Tb927.10.8700	1.99782	0.0542	0.799919	0.46	1.5981	0.424	70.372	140.59	112.461	61.569	80.433	112.609	132.28	149.313	175.653	84.697	118.27	141.991
Tb927.10.8030	0.508798	0.0405	1.18922	0.651	0.605071	0.478	185.823	94.546	112.436	192.441	179.431	96.454	73.374	106.485	106.029	75.565	112.624	167.018
Tb927.3.3710	0.465808	0.254	1.68575	0.429	0.785235	0.786	143.161	66.685	112.415	128.034	160.075	168.617	46.987	42.496	58.734	139.383	145.298	70.146
Tb927.9.3370	0.878448	0.65	1.34428	0.287	1.18088	0.714	95.146	83.581	112.357	90.59	99.932	109.197	63.69	79.396	88.379	124.516	109.423	104.103
Tb927.3.3440	1.1918	0.56	1.04852	0.975	1.24963	0.782	89.864	107.099	112.296	83.579	96.621	153.913	103.224	90.623	91.38	119.093	156.726	75.869
Tb927.11.13970	1.46939	0.0836	1.02177	1	1.50139	0.409	74.727	109.804	112.195	70.211	79.535	125.361	108.299	99.542	107.566	90.977	114.855	135.156
Tb927.9.8180	1.41498	0.326	1.36751	0.317	1.935	0.228	57.964	82.018	112.161	71.366	47.079	54.45	99.57	89.966	92.777	124.477	107.145	105.794
Tb927.7.610	1.54972	0.108	1.13313	0.659	1.75603	0.279	63.862	98.967	112.143	59.155	68.942	87.366	126.803	95.39	90.781	88.737	123.898	128.275
Tb927.10.9150	1.17343	0.491	1.34417	0.239	1.57729	0.26	71.09	83.419	112.129	70.474	71.712	64.892	82.62	99.069	91.168	104.166	119.176	113.564
Tb927.4.5740	3.77472	0.129	21.9071	0.0233	82.6931	0.0506	1.355	5.115	112.056	1.649	1.114	2.339	3.358	8.123	10.728	50.816	92.738	298.571
Tb927.10.6380	0.624974	0.222	1.65221	0.348	1.03259	1	108.497	67.808	112.033	113.737	103.499	105.536	72.153	51.193	54.233	202.99	101.719	68.102
Tb927.7.7370	0.219139	0.317	2.47986	0.583	0.543433	0.809	206.046	45.153	111.972	187.866	225.984	418.952	24.958	15.696	25.326	358.886	140.743	27.794
Tb927.7.220	0.987932	1	1.14948	0.75	1.13561	0.92	98.501	97.312	111.859	102.749	94.428	143.069	80.278	88.047	88.678	138.172	137.355	73.748
Tb927.5.2430	1.23188	0.451	0.663681	0.259	0.817574	0.777	136.782	168.499	111.83	129.542	144.427	119.564	174.185	195.393	198.094	79.049	123.96	142.722
Tb927.9.12470	0.740275	0.272	1.20369	0.649	0.891063	0.961	125.417	92.843	111.755	107.028	146.966	122.488	85.616	79.103	89.571	143.826	142.214	68.237
Tb927.8.4740	0.746658	0.138	1.82652	0.106	1.36379	0.668	81.88	61.136	111.667	74.698	89.752	59.416	65.131	63.852	56.537	162	108.464	79.245
Tb927.9.10160	0.439721	0.24	1.47456	0.548	0.648396	0.613	172.041	75.65	111.55	128.34	230.621	185.9	60.287	65.124	44.874	119.006	159.097	73.313
Tb927.11.14900	1.47786	0.0921	0.809241	0.446	1.19594	0.8	93.251	137.812	111.523	86.582	100.434	142.88	126.175	126.013	158.776	82.534	142.096	118.271
Tb927.6.400	1.81752	0.0683	1.129	0.712	2.05199	0.35	54.333	98.752	111.491	42.2	69.956	98.716	98.654	96.793	100.888	74.934	133.643	138.388
Tb927.3.2480	0.685537	0.238	1.99196	0.114	1.36556	0.714	81.645	55.971	111.491	66.049	100.924	69.92	46.01	47.045	64.843	137.288	139.799	72.208
Tb927.10.13480	1.6825	0.0362	0.839249	0.411	1.41203	0.448	78.937	132.81	111.461	73.406	84.884	123.514	144.741	133.083	130.767	103.179	132.704	101.133
Tb927.10.13950	0.971426	1	1.491	0.357	1.44839	0.646	76.936	74.738	111.434	64.286	92.076	102.02	54.502	62.618	89.612	153.393	127.338	70.841
Tb927.9.2990	1.29484	0.278	1.68184	0.069	2.17771	0.125	51.17	66.257	111.434	45.861	57.094	66.472	54.966	82.399	64.014	115.914	107.924	110.611
Tb927.10.1870	0.826067	0.584	1.86901	0.155	1.54392	0.478	72.152	59.602	111.397	74.213	70.148	92.135	46.516	51.334	57.361	114.191	151.508	79.9
Tb927.7.3600	15.0559	0.00107	0.27083	0.0468	4.07759	0.207	27.294	410.937	111.294	24.136	30.866	401.153	522.681	332.414	409.144	55.685	163.918	151.028
Tb927.8.7000	1.62217	0.0648	1.53687	0.0944	2.49307	0.111	44.627	72.393	111.259	40.067	49.706	68.611	68.954	85.095	68.223	97.541	125.72	112.308
Tb927.7.4800	0.314696	0.214	2.92145	0.25	0.919369	1	120.964	38.067	111.21	103.232	141.742	132.887	20.351	27.073	28.681	197.76	122.496	56.777
Tb927.11.970	1.11893	0.819	1.75056	0.229	1.95875	0.465	56.677	63.417	111.015	42.066	76.363	90.396	56.781	63.991	49.244	173.676	114.65	68.712
Tb927.2.560	1.62446	0.0925	0.683293	0.191	1.10999	0.889	100.014	162.469	111.014	97.123	102.991	123.718	175.435	170.189	188.628	102.259	98.178	136.276
Tb927.1.2170	22.8262	0.00348	0.100826	0.0435	2.30148	0.649	48.225	1100.79	110.989	37.106	62.675	785.339	1613.61	957.835	1209.69	34.815	132.372	296.672
Tb927.8.6850	1.10878	0.847	1.92101	0.127	2.12998	0.151	52.107	57.775	110.986	47.364	57.325	37.239	77.893	49.944	76.908	124.031	97.539	113.006
Tb927.10.9870	2.01359	0.0944	0.820368	0.498	1.65189	0.405	67.153	135.219	110.93	52.079	86.59	188.426	133.275	113.067	117.742	132.201	109.02	94.711
Tb927.10.12220	2.10657	0.0254	1.60599	0.0814	3.38313	0.0494	32.775	69.043	110.883	33.931	31.659	55.779	77.58	74.022	70.942	106.897	122.322	104.261
Tb927.11.4740	1.52057	0.0627	0.993515	1	1.51071	0.371	73.396	111.604	110.88	75.822	71.048	122.369	105.053	101.64	118.732	133.213	105.784	96.738
Tb927.5.4530	0.794285	0.341	1.41356	0.253	1.12277	0.885	98.743	78.43	110.865	95.137	102.485	86.672	94.635	60.197	76.633	131.603	119.922	86.341
Tb927.10.4440	1.60256	0.08	1.26773	0.325	2.03161	0.156	54.567	87.446	110.858	51.709	57.583	108.13	80.838	75.989	88.034	112.613	124.265	97.356
Tb927.10.13670	1.11329	0.57	0.662206	0.237	0.737227	0.703	150.151	167.162	110.695	169.503	133.009	163.622	161.924	183.991	160.175	172.256	84.522	93.163
Tb927.6.1270	1.04162	0.963	1.21282	0.546	1.2633	0.628	87.564	91.208	110.619	87.383	87.745	117.728	67.365	79.989	109.093	96.55	136.584	102.646
Tb927.8.8250	1.12451	0.55	1.01703	1	1.14366	0.765	96.702	108.742	110.594	92.204	101.419	100.511	116.819	95.571	124.606	118.142	109.755	104.32
Tb927.2.3320	1.22452	0.592	5.26362	0.00927	6.44543	0.0484	17.147	20.997	110.522	14.826	19.833	30.291	14.194	20.746	21.792	136.601	120.936	81.722
Tb927.7.4260	0.672198	0.334	3.57832	0.0142	2.40534	0.243	45.926	30.872	110.468	32.796	64.313	44.671	31.567	27.148	23.727	113.045	134.292	88.8
Tb927.11.5390	0.439039	0.177	1.67867	0.449	0.737001	0.841	149.873	65.8	110.456	125.75	178.623	129.427	53.542	38.09	71.019	208.033	118.735	54.558
Tb927.8.4470	1.02822	1	1.53618	0.383	1.57953	0.458	69.902	71.874	110.412	64.027	76.316	138.589	56.691	64.529	52.637	129.02	134.524	77.552
Tb927.8.2170	0.597316	0.225	1.6273	0.351	0.97201	1	113.576	67.841	110.397	107.196	120.336	105.297	76.848	43.88	59.656	166.427	125.321	64.51
Tb927.11.10070	1.09745	0.629	1.22105	0.323	1.34005	0.451	82.374	90.402	110.385	78.392	86.559	93.795	77.461	99.157	92.708	115.644	105.333	110.42
Tb927.11.580	0.81337	0.76	2.05806	0.244	1.67397	0.49	65.919	53.616	110.346	56.68	76.664	121.58	44.321	36.943	41.513	147.903	129.608	70.09
Tb927.11.8170	3.22274	0.00526	1.18594	0.568	3.82199	0.0973	28.855	92.993	110.284	30.871	26.971	104.973	92.975	88.906	86.183	158.414	88.966	95.175
Tb927.10.10160	1.06924	0.841	1.45008	0.501	1.55048	0.735	71.084	76.005	110.214	65.215	77.482	100.424	74.471	66.13	67.477	234.964	93.293	61.074
Tb927.9.8510	1.2242	0.218	1.0443	0.869	1.27843	0.541	86.198	105.523	110.198	90.298	82.284	113.356	99.163	103.814	106.254	117.386	114.868	99.245
Tb927.9.9280	1.50023	0.0875	0.894404	0.591	1.34181	0.438	82.033	123.069	110.073	79.863	84.263	146.896	117.349	108.57	122.573	107.552	108.942	113.823
Tb927.3.4850	0.883876	0.737	1.61428	0.214	1.42682	0.553	77.122	68.167	110.04	68.813	86.435	100.386	56.268	55.395	69.005	145.167	111.647	82.213
Tb927.4.2150	1.00185	1	1.90835	0.21	1.91189	0.514	57.551	57.657	110.031	63.823	51.895	71.602	49.888	53.387	57.951	180.809	129.791	56.764
Tb927.5.2850	1.11934	0.719	1.03339	0.973	1.15672	0.808	95.09	106.438	109.992	111.772	80.898	79.886	126.163	106.529	119.541	100.595	105.13	125.83
Tb927.8.1930	0.697508	0.567	2.37884	0.312	1.65926	0.751	66.274	46.227	109.966	58.138	75.549	107.102	43.457	31.418	31.228	225.344	142.513	41.407
Tb927.4.1810	0.895776	0.85	0.974839	1	0.873238	0.946	125.813	112.7	109.865	82.817	191.131	147.416	118.477	89.031	103.749	86.295	137.745	111.561
Tb927.9.9630	1.36919	0.268	1.51866	0.327	2.07934	0.357	52.833	72.339	109.859	48.398	57.675	53.314	69.484	90.954	81.273	72.115	105.944	173.541
Tb927.7.1240	1.24221	0.281	1.66459	0.068	2.06776	0.165	53.104	65.966	109.805	58.921	47.861	64.135	66.312	76.623	58.106	128.229	98.834	104.467
Tb927.3.1500	1.027	1	10.0257	0.00449	10.2964	0.02	10.664	10.952	109.796	11.324	10.042	10.042	6.488	14.298	15.442	132.853	88.381	112.73
Tb927.11.7330	0.521927	0.0698	1.95084	0.109	1.01819	1	107.83	56.279	109.792	92.737	125.379	73.358	45.765	51.557	57.959	149.279	118.768	74.647
Tb927.11.7890	1.04551	0.98	1.81643	0.169	1.89909	0.363	57.776	60.405	109.722	71.279	46.831	38.568	65.832	74.111	70.755	153.191	81.669	105.583
Tb11.02.5400	0.787999	0.403	1.26165	0.625	0.994175	1	110.329	86.939	109.686	110.433	110.225	68.022	85.636	123.046	79.705	185.032	66.958	106.515
Tb927.9.12170	0.514243	0.348	1.27205	0.833	0.654145	0.807	167.635	86.205	109.657	181.762	154.605	232.23	83.354	51.719	55.161	189.879	173.367	40.056
Tb927.10.5000	1.20902	0.469	0.656619	0.167	0.793865	0.642	138.122	166.992	109.65	124.241	153.553	208.239	176.373	127.462	166.115	120.732	120.269	90.793
Tb927.9.14080	2.21761	0.0266	0.589326	0.231	1.3069	0.792	83.821	185.883	109.546	88.683	79.226	170.852	229.242	155.939	195.474	62.836	133.45	156.768
Tb927.4.240	0.73293	0.378	4.90066	0.0141	3.59184	0.157	30.482	22.341	109.486	37.589	24.718	32.809	22.746	18.729	17.824	170.398	94.648	81.376
Tb927.8.5430	0.817505	0.674	1.17998	0.819	0.96464	1	113.488	92.777	109.475	111.835	115.165	171.473	69.814	73.471	84.236	174.455	131.928	57.006
Tb927.9.5940	4.70926	0.118	0.534789	0.502	2.51846	0.46	43.452	204.625	109.431	39.961	47.247	61.423	352.747	341.286	237.094	82.976	60.174	262.459
Tb927.10.15130	0.639807	0.212	1.77889	0.199	1.13814	0.944	96.035	61.444	109.302	81.17	113.623	79.898	65.107	41.994	65.249	133.994	143.072	68.116
Tb927.5.390	0.986368	1	2.50914	0.0356	2.47494	0.181	44.118	43.517	109.19	48.34	40.265	36.642	52.861	49.186	37.641	86.488	99.358	151.493
Tb927.10.3540	0.526758	0.0478	1.13629	0.617	0.59855	0.267	182.25	96.002	109.086	170.494	194.817	122.576	82.748	88.516	94.608	119.432	117.412	92.569
Tb927.11.420	0.972553	1	1.08158	0.935	1.0519	1	103.63	100.786	109.009	107.361	100.029	180.058	74.077	78.252	98.858	146.702	122.607	72.017
Tb927.10.1250	1.28399	0.145	1.50869	0.0819	1.93714	0.163	56.273	72.254	109.009	57.831	54.757	72.442	67.15	75.715	74.001	95.792	114.203	118.407
Tb927.6.4590	0.853313	0.433	0.940878	0.84	0.802863	0.621	135.681	115.779	108.933	141.265	130.318	111.228	104.432	107.985	143.252	109.998	124.479	94.407
Tb927.6.4180	1.60877	0.138	0.761311	0.457	1.22477	0.8	88.887	142.999	108.867	86.582	91.255	104.419	169.318	174.909	135.22	72.872	132.425	133.709
Tb927.11.1770	1.47846	0.0698	1.09429	0.672	1.61786	0.281	67.266	99.45	108.827	62.934	71.897	90.105	102.561	105.994	99.864	99.791	125.535	102.886
Tb927.11.12960	1.06961	0.897	0.621374	0.12	0.664631	0.601	163.689	175.084	108.793	115.442	232.099	186.251	180.64	155.505	179.609	80.419	124.368	128.746
Tb927.10.15180	1.64308	0.204	0.438959	0.12	0.721243	0.684	150.469	247.232	108.525	157.829	143.452	151.633	274.292	319.432	281.211	73.48	103.225	168.511
Tb927.8.3740	2.157	0.0206	1.15006	0.442	2.48067	0.0979	43.742	94.351	108.509	38.481	49.722	96.23	94.556	102.386	85.065	111.864	107.095	106.645
Tb927.1.1640	0.82921	0.641	1.9481	0.188	1.61538	0.519	67.12	55.656	108.424	62.901	71.621	89.772	41.455	57.246	45.039	153.455	122.974	67.543
Tb927.6.2560	1.17595	0.461	0.987728	1	1.16151	0.796	93.312	109.73	108.384	97.195	89.585	86.191	119.052	125.505	112.576	87.223	118.42	123.263
Tb927.4.1520	0.891081	0.739	1.40568	0.28	1.25258	0.591	86.478	77.059	108.321	87.894	85.086	107.956	76.829	76.272	55.739	114.407	117.254	94.745
Tb927.3.1260	1.02199	1	1.34671	0.495	1.37632	0.74	78.593	80.321	108.169	75.871	81.413	102.583	76.368	63.991	83.026	159.394	129.608	61.264
Tb927.11.14430	1.57937	0.0384	0.854908	0.704	1.35022	0.74	80.092	126.495	108.142	81.229	78.97	131.334	129.875	117.278	127.989	63.283	147.816	135.197
Tb927.4.4380	0.594552	0.13	1.2977	0.472	0.771552	0.701	140.068	83.278	108.069	144.687	135.596	60.606	79.496	112.971	88.366	88.782	91.414	155.514
Tb927.8.4890	0.922349	0.905	2.39601	0.0699	2.20996	0.116	48.896	45.1	108.059	46.516	51.399	70.713	30.457	36.112	53.192	110.872	115.598	98.449
Tb927.10.520	0.676033	0.126	0.663535	0.479	0.448571	0.504	240.854	162.825	108.04	244.043	237.707	148.994	134.612	181.496	193.092	46.01	153.27	178.833
Tb927.11.4130	1.19577	0.558	1.30472	0.422	1.56015	0.381	69.209	82.759	107.977	67.063	71.425	57.269	89.465	105.312	86.938	92.294	98.794	138.068
Tb927.9.6870	0.822222	0.723	1.33121	0.614	1.09455	0.993	98.534	81.017	107.85	113.312	85.684	142.221	72.798	47.242	88.082	148.652	133.876	63.036
Tb927.6.4620	0.930329	0.884	1.59028	0.224	1.47948	0.583	72.877	67.799	107.82	58.831	90.276	96.86	60.204	63.171	57.361	144.748	113.9	76.026
Tb927.2.300	0.956265	0.921	1.26307	0.423	1.20783	0.808	89.19	85.289	107.727	74.194	107.217	100.814	85.166	71.954	85.652	101.837	144.784	84.79
Tb927.4.3680	1.93294	0.0838	1.57562	0.127	3.04558	0.154	35.356	68.341	107.679	26.593	47.006	64.494	61.416	66.276	83.092	137.918	95.188	95.102
Tb927.6.3890	1.65308	0.0603	1.33386	0.211	2.20498	0.125	48.811	80.69	107.628	52.496	45.385	68.307	84.005	79.805	92.569	95.47	113.437	115.122
Tb927.4.4350	1.16127	0.817	1.32536	0.612	1.53909	0.565	69.886	81.156	107.561	77.245	63.228	41.551	81.702	124.845	102.351	93.416	78.061	170.648
Tb927.8.5800	0.761269	0.212	1.82446	0.269	1.3889	0.809	77.393	58.917	107.492	82.225	72.845	70.695	55.741	60.369	50.651	203.527	113.332	53.845
Tb927.8.6170	0.180797	0.00175	1.60437	0.133	0.290066	0.0894	370.332	66.955	107.421	369.975	370.689	64.907	58.045	75.834	70.34	79.748	118.214	131.484
Tb927.8.5960	0.538732	0.185	1.468	0.519	0.790861	0.885	135.742	73.129	107.353	147.085	125.274	118.776	56.578	49.343	86.249	181.948	125.215	54.305
Tb927.3.5340	1.36871	0.225	1.04169	0.995	1.42578	0.677	75.239	102.98	107.274	70.165	80.68	81.844	95.516	126.32	113.888	69.111	105.365	169.528
Tb927.11.10510	0.879236	0.485	1.21775	0.429	1.07069	0.98	100.079	87.993	107.154	88.679	112.945	86.715	85.593	83.255	97.018	138.6	102.084	86.956
Tb927.2.2670	0.968272	0.986	0.828688	0.636	0.802395	0.869	133.438	129.204	107.07	177.45	100.342	116.765	145.377	135.585	121.084	90.425	75.515	179.755
Tb927.11.3660	1.58528	0.141	0.801349	0.514	1.27036	0.734	84.257	133.571	107.037	76.962	92.245	107.097	151.5	114.856	170.809	78.059	143.27	109.654
Tb927.4.2210	1.06942	0.862	1.32312	0.357	1.41498	0.49	75.637	80.888	107.025	82.794	69.099	58.736	98.383	86.388	85.755	99.779	91.147	134.795
Tb927.5.3080	1.89272	0.0274	1.15002	0.478	2.17666	0.106	49.168	93.062	107.023	49.623	48.718	81.959	103.06	86.722	102.394	107.547	104.579	108.991
Tb927.11.3060	1.03422	0.921	0.967987	1	1.00111	1	106.739	110.391	106.857	98.541	115.62	126.24	104.508	98.992	113.709	56.02	127.804	170.421
Tb927.11.12280	1.03092	0.897	0.849355	0.366	0.875616	0.758	122.009	125.782	106.834	119.796	124.264	128.337	133.265	118.687	123.311	102.178	111.595	106.936
Tb927.11.5460	0.737203	0.602	1.33833	0.649	0.986621	1	108.279	79.824	106.831	97.943	119.706	160.089	55.665	50.382	90.428	164.651	118.704	62.382
Tb927.11.200	1.16503	0.728	1.34971	0.546	1.57246	0.574	67.845	79.042	106.684	66.904	68.8	122.846	54.115	64.961	90.388	148.184	130.164	62.952
Tb927.9.4690	0.866761	0.632	0.4002	0.058	0.346878	0.21	307.5	266.529	106.665	370.095	255.492	260.145	243.81	348.814	228.096	73.323	101.891	162.44
Tb927.11.15420	1.84466	0.165	1.21706	0.616	2.24506	0.163	47.494	87.611	106.628	42.03	53.669	59.038	83.478	85.114	140.452	96	95.612	132.076
Tb927.7.2750	0.473394	0.0136	1.67905	0.0918	0.79485	0.706	134.146	63.504	106.626	127.193	141.478	61.823	62.478	68.785	61.21	107.518	137.323	82.104
Tb927.5.1210	0.792386	0.598	1.10135	0.915	0.872694	0.955	122.172	96.807	106.618	138.753	107.572	58.47	101.33	147.672	100.382	83.207	76.023	191.599
Tb927.8.8230	1.05336	0.863	1.13898	0.585	1.19976	0.744	88.795	93.533	106.533	77.961	101.134	104.499	93.913	78.95	98.781	127.482	104.857	90.449
Tb927.11.15700	1.3254	0.119	1.37166	0.507	1.81799	0.554	58.51	77.549	106.37	57.721	59.309	77.348	84.104	71.891	77.332	54.6	182.63	120.696
Tb927.4.1430	1.97799	0.0836	0.911198	0.846	1.80234	0.32	58.981	116.663	106.303	59.756	58.215	77.566	144.434	133.725	123.646	78.367	110.318	138.951
Tb927.10.10120	2.0616	0.0508	1.44601	0.205	2.9811	0.0786	35.658	73.512	106.3	32.675	38.913	53.839	79.138	86.36	79.368	92.799	105.24	122.991
Tb927.4.2540	1.3774	0.177	0.866728	0.491	1.19383	0.737	89.02	122.616	106.275	76.718	103.295	137.619	132.28	113.402	109.495	100.132	118.824	100.882
Tb927.7.3220	4.46518	0.0141	0.369294	0.0283	1.64896	0.394	64.43	287.69	106.242	53.957	76.936	407.707	263.282	234.325	272.342	82.335	129.161	112.765
Tb927.10.6050	1.83159	0.255	1.19235	0.795	2.18389	0.473	48.635	89.079	106.213	69.916	33.831	48.663	109.069	113.712	104.328	84.742	69.844	202.442
Tb927.10.14490	1.19317	0.424	0.401858	0.0253	0.479487	0.236	221.324	264.079	106.122	250.696	195.394	219.285	258.59	303.388	282.692	118.545	78.637	128.206
Tb927.10.1410	2.00731	0.0675	0.907924	0.792	1.82249	0.257	58.213	116.852	106.093	53.009	63.928	84.237	126.881	116.49	149.748	94.514	94.418	133.817
Tb927.8.3780	1.01681	1	0.69416	0.47	0.705829	0.514	150.075	152.598	105.927	134.798	167.083	325.506	123.567	112.655	119.669	122.725	118.944	81.422
Tb927.10.6020	0.986632	1	1.3742	0.3	1.35582	0.58	78.122	77.078	105.92	63.848	95.588	103.973	62.076	64.349	84.985	120.926	110.971	88.554
Tb927.10.2300	2.01171	0.0362	1.31347	0.52	2.64231	0.29	40.084	80.638	105.915	45.31	35.462	85.929	83.617	65.649	89.638	58.872	146.347	137.906
Tb927.1.3950	1.4118	0.79	1.7576	0.583	2.48138	0.56	42.682	60.259	105.911	77.666	23.457	14.96	90.631	110.496	88.007	142.259	43.649	191.323
Tb927.11.5380	1.53509	0.208	1.9156	0.0935	2.94061	0.163	36.011	55.28	105.895	28.453	45.578	74.88	52.351	46.128	51.645	126.8	122.314	76.565
Tb927.11.15500	1.02742	0.983	1.46289	0.139	1.50301	0.352	70.409	72.34	105.826	62.193	79.712	84.998	58.222	71.201	77.721	104.071	113.915	99.969
Tb927.11.15780	1.31429	0.468	0.649513	0.22	0.853646	0.926	123.848	162.772	105.722	84.833	180.807	202.883	141.633	165.472	147.633	72.639	115.137	141.291
Tb927.3.2460	1.2705	0.391	2.03796	0.0636	2.58923	0.118	40.808	51.847	105.661	37.622	44.264	53.197	61.809	36.947	59.478	117.5	118.236	84.91
Tb927.4.4120	0.585058	0.234	1.28238	0.569	0.750267	0.631	140.679	82.305	105.547	124.99	158.336	124.694	56.691	61.585	105.407	104.895	138.008	81.222
Tb927.7.4810	2.85111	0.0317	0.917271	0.84	2.61524	0.161	40.313	114.938	105.429	34.142	47.6	160.985	117.87	100.378	91.628	125.652	118.142	78.943
Tb927.10.12360	0.579102	0.238	1.7757	0.257	1.02831	1	102.441	59.324	105.341	133.67	78.509	99.139	60.338	45.654	45.352	172.422	92.636	73.186
Tb927.4.740	2.38198	0.0441	0.766141	0.476	1.82493	0.391	57.652	137.325	105.211	50.506	65.809	95.974	161.676	150.201	152.592	69.915	121.84	136.716
Tb927.10.13580	1.72706	0.238	0.937643	0.985	1.61937	0.615	64.94	112.156	105.162	63.833	66.067	60.701	134.355	153.579	126.33	60.35	104.191	184.954
Tb927.4.2000	1.35913	0.222	0.682673	0.256	0.92784	0.981	113.305	153.995	105.129	105.539	121.642	118.708	181.015	164.087	159.501	77.06	105.693	142.655
Tb927.4.4070	1.26901	0.238	0.644839	0.122	0.818309	0.704	128.468	163.027	105.126	122.789	134.409	188.737	173.166	142.332	151.851	84.552	118.862	115.602
Tb927.11.14670	0.551561	0.399	1.43046	0.741	0.788986	0.959	133.061	73.391	104.983	137.044	129.195	204.618	61.677	50.251	45.748	303.093	92.554	41.247
Tb927.4.2080	1.09101	0.722	0.940173	0.839	1.02574	1	102.347	111.662	104.982	109.206	95.919	87.97	117.987	122.761	122.008	94.509	102.849	119.032
Tb927.8.7010	1.06763	0.829	1.07043	0.86	1.14282	0.852	91.763	97.969	104.869	86.582	97.254	106.205	104.912	110.329	74.937	135.324	88.768	96.009
Tb927.4.4320	0.819839	0.605	1.71694	0.256	1.40762	0.808	74.482	61.063	104.842	50.321	110.243	56.698	68.966	55.787	63.735	55.318	168.343	123.751
Tb927.8.1760	0.556699	0.351	1.54489	0.528	0.860037	0.962	121.803	67.808	104.755	95.379	155.548	158.649	58.712	43.117	52.637	185.743	108.016	57.296
Tb927.11.15670	1.09027	0.918	2.10794	0.198	2.29822	0.384	45.574	49.688	104.739	35.619	58.311	87.47	45.21	34.021	45.308	86.477	186.723	71.159
Tb927.4.5210	0.905543	0.94	1.48896	0.437	1.34832	0.844	77.672	70.336	104.727	45.837	131.617	123.569	48.243	55.71	73.692	103.216	163.682	67.988
Tb927.6.4270	0.791295	0.314	1.19887	0.635	0.948659	1	110.386	87.348	104.719	99.733	122.176	111.961	82.047	79.921	79.289	137.15	127.311	65.767
Tb927.3.1010	1.61013	0.165	0.42709	0.0501	0.687672	0.565	152.235	245.119	104.688	185.985	124.609	176.604	263.019	284.712	272.967	106.373	78.235	137.865
Tb927.7.300	0.583646	0.309	5.08937	0.0214	2.97039	0.109	35.238	20.566	104.669	29.174	42.561	41.561	18.332	17.041	13.779	101.225	124.809	90.767
Tb927.9.6270	1.24337	0.245	1.26041	0.342	1.56715	0.35	66.752	82.997	104.611	64.298	69.299	96.66	74.846	77.192	84.971	129.415	93.034	95.083
Tb927.11.14880	3.89593	0.0114	0.290232	0.0242	1.13072	0.933	92.492	360.343	104.583	95.193	89.868	262.039	435.955	381.882	386.48	74.813	96.656	158.191
Tb927.5.590	1.09511	0.812	1.08799	0.904	1.19147	0.89	87.757	96.103	104.559	90.225	85.356	142.307	90.042	84.266	79	147.208	123.23	63.014
Tb927.7.4470	0.570049	0.152	1.47497	0.365	0.840805	0.925	124.266	70.838	104.484	167.362	92.268	53.191	84.55	79.164	70.726	68.947	95.046	174.058
Tb927.4.430	1.65138	0.0373	0.592474	0.332	0.978398	1	106.789	176.349	104.482	112.28	101.568	163.234	190.87	182.331	170.251	48.27	132.8	177.931
Tb927.11.9800	1.15006	0.715	1.35856	0.254	1.56243	0.556	66.812	76.838	104.389	46.582	95.827	83.514	78.13	65.862	81.111	87.052	136.258	95.9
Tb927.11.9830	0.961037	0.944	1.44974	0.372	1.39326	0.696	74.725	71.814	104.112	74.338	75.115	95.857	72.821	58.82	64.778	163.075	102.862	67.275
Tb927.10.9450	1.31076	0.603	2.41695	0.137	3.16804	0.236	32.858	43.07	104.097	43.808	24.645	26.429	49.012	69.855	38.028	143.253	61.441	128.16
Tb927.4.2450	1.5152	0.18	0.923019	0.894	1.39856	0.658	74.427	112.772	104.091	80.277	69.003	78.717	124.895	129.846	126.696	71.215	101.715	155.698
Tb927.9.2050	1.01663	1	1.08741	0.836	1.10549	0.874	94.153	95.718	104.085	104.023	85.22	148.918	83.111	83.173	81.544	108.3	109.339	95.227
Tb927.11.5440	1.2054	0.367	0.627798	0.0789	0.75675	0.551	137.541	165.792	104.084	157.38	120.203	178.725	170.91	141.12	175.272	95.205	98.499	120.243
Tb927.7.3960	0.790552	0.288	1.24059	0.313	0.980754	1	106.046	83.835	104.006	89.159	126.133	86.651	79.525	76.18	94.1	98.88	119.733	95.027
Tb927.11.7270	1.28118	0.238	0.649979	0.221	0.832739	0.861	124.645	159.693	103.797	107.597	144.396	154.751	179.156	152.833	153.483	67.026	137.112	121.686
Tb927.5.410	0.832674	0.376	5.52142	0.00361	4.59754	0.0592	22.565	18.789	103.742	22.415	22.716	17.304	15.78	20.789	21.955	90.165	88.493	139.931
Tb927.11.16740	2.81972	0.154	1.68432	0.43	4.74932	0.118	21.843	61.592	103.74	24.063	19.828	24.41	74.901	86.097	91.421	102.172	66.615	164.034
Tb927.6.2130	0.804976	0.603	1.36168	0.432	1.09612	0.971	94.612	76.16	103.706	75.759	118.156	118.309	78.917	62.537	57.622	98.471	142.387	79.548
Tb927.10.15480	0.992181	1	1.47235	0.167	1.46083	0.442	70.957	70.402	103.656	70.256	71.664	60.122	67.541	75.379	80.257	82.73	108.14	124.489
Tb927.11.6450	1.26421	0.335	1.13136	0.705	1.43028	0.49	72.469	91.617	103.651	72.151	72.788	73.056	107.561	82.09	109.218	82.627	101.168	133.216
Tb927.10.1390	1.13423	0.436	0.827089	0.503	0.938107	0.993	110.423	125.244	103.588	114.583	106.414	127.028	112.016	128.527	134.543	73.443	118.052	128.207
Tb927.8.2460	0.884153	0.787	0.847079	0.71	0.748947	0.68	138.219	122.206	103.519	120.607	158.402	198.494	113.25	101.937	97.333	146.601	97.047	77.972
Tb927.1.700	0.97442	0.982	2.55142	0.0148	2.48616	0.11	41.611	40.547	103.452	38.677	44.768	32.174	47.093	41.21	43.288	88.22	116.882	107.374
Tb927.3.3360	2.00825	0.0226	0.693592	0.108	1.3929	0.422	74.267	149.147	103.447	81.205	67.922	168.486	141.344	137.848	150.736	111.488	102.478	96.894
Tb927.11.15810	0.811275	0.489	0.979105	1	0.794323	0.677	130.23	105.652	103.444	115.253	147.152	73.104	121.871	119.17	117.356	85.824	101.675	126.852
Tb927.10.11890	0.604173	0.181	1.54194	0.252	0.931598	0.965	111.001	67.063	103.408	111.983	110.027	106.958	57.586	53.696	61.161	100.043	130.347	84.796
Tb927.10.2570	1.15171	0.465	1.16259	0.501	1.33897	0.48	77.172	88.881	103.332	75.39	78.997	74.04	88.54	100.796	94.445	110.679	89.692	111.143
Tb927.11.7170	1.41221	0.0882	1.1074	0.778	1.56388	0.49	66.067	93.301	103.321	63.674	68.551	86.376	89.565	94.387	103.776	78.505	92.02	152.684
Tb927.5.1630	1.79746	0.107	1.04711	0.983	1.88214	0.383	54.888	98.659	103.307	50.867	59.228	70.253	132.28	103.186	98.805	66.07	121.529	137.313
Tb927.11.11720	1.00895	1	1.54241	0.0706	1.55621	0.266	66.34	66.934	103.239	63.512	69.294	63.001	68.582	75.803	61.284	102.155	107.222	100.46
Tb927.11.12880	2.0469	0.262	0.736135	0.689	1.50679	0.722	68.487	140.185	103.195	75.789	61.888	56.75	201.148	194.261	174.156	69.804	75.593	208.265
Tb927.7.6560	0.532801	0.111	2.36379	0.0404	1.25943	0.74	81.914	43.644	103.165	64.936	103.331	52.533	31.329	44.345	49.713	83.267	128.661	102.489
Tb927.9.5410	0.820197	0.589	1.52629	0.266	1.25186	0.725	82.407	67.59	103.162	73.217	92.75	104.502	54.599	54.543	67.063	135.138	98.157	82.766
Tb927.9.8250	0.761072	0.419	1.56026	0.347	1.18747	0.899	86.841	66.092	103.121	87.121	86.562	103.604	63.396	55.229	52.601	165.161	100.506	66.06
Tb927.4.920	1.41044	0.236	0.905791	0.658	1.27756	0.67	80.654	113.757	103.04	63.402	102.599	130.585	118.219	95.231	113.91	112.399	96.682	100.673
Tb927.9.9610	0.686413	0.451	1.35985	0.6	0.93342	1	110.368	75.758	103.02	100.88	120.75	153.84	63.106	56.359	60.203	141.187	133.025	58.216
Tb927.11.6290	1.59338	0.137	1.58643	0.156	2.5278	0.13	40.753	64.935	103.015	36.579	45.403	47.139	70.754	70.936	75.148	128.217	96.158	88.669
Tb927.11.7520	1.13388	0.497	0.713031	0.154	0.808491	0.673	127.349	144.398	102.961	113.861	142.435	159.532	144.602	142.358	132.387	111.908	112.516	86.683
Tb927.10.10610	0.921674	0.799	2.06187	0.0429	1.90037	0.179	54.16	49.918	102.925	57.596	50.93	63.293	38.534	46.741	54.468	110.058	109.686	90.322
Tb927.1.90	0.493774	0.152	1.65289	0.411	0.816154	0.911	126.073	62.252	102.895	128.266	123.919	113.484	51.558	45.132	56.871	175.818	117.8	52.599
Tb927.8.1080	1.6978	0.0514	0.920908	0.84	1.56352	0.473	65.798	111.711	102.876	66.804	64.806	99.15	112.136	103.945	134.755	71.548	111.893	136.001
Tb927.7.3540	1.01206	1	1.48918	0.226	1.50713	0.423	68.257	69.08	102.873	63.345	73.551	94.167	56.414	58.345	73.473	108.398	123.563	81.282
Tb927.5.2230	0.103198	0.012	1.2049	0.557	0.124343	0.0506	827.248	85.37	102.863	569.072	1202.55	129.146	75.75	64.538	84.13	102.645	107.453	98.678
Tb927.8.6230	1.60586	0.126	0.862823	0.499	1.38557	0.553	74.219	119.185	102.835	58.771	93.727	130.105	124.263	100.059	124.735	90.872	102.608	116.632
Tb927.3.4110	1.48221	0.288	1.82304	0.228	2.70213	0.231	38.056	56.407	102.832	38.352	37.763	34.009	70.357	63.562	66.562	67.569	98.579	163.251
Tb927.10.12050	0.812118	0.401	1.9572	0.154	1.58948	0.58	64.649	52.503	102.759	59.413	70.347	68.624	48.807	43.249	52.456	162.176	106.356	62.908
Tb927.10.1580	1.4564	0.32	1.67716	0.169	2.44263	0.249	42.029	61.211	102.661	30.868	57.225	49.673	64.415	84.58	51.875	75.039	114.423	126.013
Tb927.4.760	2.5336	0.0474	0.868036	0.784	2.19925	0.312	46.649	118.189	102.592	45.882	47.428	77.66	145.97	145.536	118.27	65.546	107.013	153.941
Tb927.6.4000	1.37971	0.0847	0.525877	0.137	0.725557	0.724	141.393	195.082	102.589	138.905	143.927	183.828	193.186	208.086	195.991	60.186	130.242	137.739
Tb927.10.7680	0.695576	0.374	1.11083	0.875	0.772668	0.74	132.749	92.337	102.571	132.889	132.609	158.243	66.265	92.793	74.71	155.202	93.599	74.285
Tb927.10.12990	1.10043	0.719	1.53718	0.113	1.69155	0.236	60.598	66.683	102.504	54.514	67.36	55.839	60.127	81.443	72.31	97.337	109.211	101.316
Tb927.5.3560	0.788992	0.314	0.695945	0.166	0.549095	0.207	186.665	147.278	102.497	167.977	207.434	189.364	137.766	133.88	134.707	95.773	114.326	98.344
Tb927.4.2020	1.07757	0.74	1.23373	0.305	1.32943	0.52	77.074	83.053	102.465	88.001	67.504	88.898	80.855	74.032	89.414	109.974	106.778	91.611
Tb927.10.660	1.14898	0.644	1.57503	0.218	1.80968	0.327	56.598	65.03	102.424	53.984	59.338	45.515	68.836	76.728	74.391	78.121	97.883	140.516
Tb927.8.1120	1.33008	0.496	0.929725	0.878	1.23661	0.748	82.825	110.163	102.422	62.143	110.389	154.549	99.21	75.344	127.49	100.91	110.85	96.052
Tb927.6.4350	1.00119	1	1.20712	0.763	1.20855	0.88	84.682	84.783	102.343	63.21	113.449	179.182	72.226	67.132	59.473	139.414	112.608	68.281
Tb927.7.5700	1.11406	0.503	1.19546	0.34	1.33182	0.477	76.797	85.556	102.279	71.207	82.825	80.941	89.835	88.112	83.63	111.118	95.302	101.036
Tb927.6.3330	1.80202	0.134	0.806596	0.615	1.4535	0.587	70.288	126.661	102.164	72.636	68.017	183.651	119.851	87.183	134.125	138.999	113.063	67.852
Tb927.11.10270	0.692426	0.342	1.80446	0.103	1.24946	0.757	81.695	56.568	102.075	60.217	110.836	83.822	48.735	48.595	51.582	102.462	116.897	88.795
Tb927.1.1000	0.694794	0.452	0.618904	0.3	0.43001	0.299	237.333	164.897	102.055	173.575	324.51	286.69	145.791	116.126	152.328	132.552	113.476	70.667
Tb927.7.6960	1.84155	0.0307	1.03227	0.977	1.90098	0.281	53.644	98.787	101.975	47.884	60.095	96.579	100.38	107.818	91.114	77.925	131.514	103.475
Tb927.8.6310	0.495272	0.274	2.38776	0.228	1.18259	0.922	86.198	42.691	101.936	79.426	93.546	100.511	24.051	32.789	41.907	163.438	110.827	58.477
Tb927.10.14010	1.19784	0.491	0.96529	0.962	1.15626	0.74	88.155	105.596	101.931	83.783	92.756	142.968	106.052	90.47	90.641	104.46	105.308	96.272
Tb927.10.6800	1.15415	0.521	1.56528	0.129	1.80657	0.29	56.402	65.096	101.894	49.274	64.56	78.901	60.942	62.43	59.817	88.088	130.603	91.954
Tb927.5.2100	1.56268	0.117	1.09715	0.775	1.7145	0.326	59.41	92.839	101.859	52.952	66.656	71.968	97.365	101.617	104.334	91.511	87.59	131.847
Tb927.10.12290	1.10718	0.602	1.05247	0.954	1.16528	0.901	87.411	96.78	101.858	89.607	85.268	112.444	83.92	94.266	98.625	161.031	84.489	77.674
Tb927.10.6480	1.43349	0.138	0.956416	0.91	1.37102	0.456	74.19	106.352	101.716	71.812	76.648	86.715	126.444	109.914	106.152	89.045	103.287	114.424
Tb927.8.2480	0.925107	0.91	1.72063	0.195	1.59176	0.321	63.879	59.094	101.68	59.525	68.551	97.071	49.605	40.756	62.141	95.67	121.729	90.268
Tb927.3.5360	0.865152	0.617	1.45445	0.255	1.25832	0.809	80.766	69.875	101.63	104.843	62.219	71.698	68.786	78.185	61.825	129.966	118.558	68.125
Tb927.9.2970	1.67219	0.126	1.36994	0.228	2.2908	0.182	44.348	74.158	101.592	35.364	55.613	59.693	70.798	81.115	88.223	87.106	113.325	106.22
Tb927.3.4170	0.967569	1	1.40987	0.429	1.36414	0.723	74.471	72.056	101.589	52.671	105.294	81.386	61.731	46.927	114.34	74.909	128.514	108.906
Tb927.7.4170	0.49843	0.0627	1.94616	0.0587	0.970025	1	104.698	52.184	101.559	130.191	84.196	43.358	54.955	48.934	63.604	79.316	109.697	120.395
Tb927.11.5230	1.45052	0.198	1.80019	0.0764	2.61121	0.0959	38.89	56.411	101.55	35.22	42.943	42.163	62.216	69.414	55.611	90.5	101.215	114.326
Tb927.7.2690	0.580127	0.196	1.56785	0.428	0.909552	1	111.623	64.755	101.527	98.746	126.178	95.942	78.712	49.712	46.837	161.655	124.681	51.922
Tb927.3.2300	0.679188	0.56	1.64418	0.426	1.11671	0.975	90.881	61.725	101.487	68.151	121.192	136.834	34.052	57.022	54.635	107.513	146.881	66.193
Tb927.8.2450	3.77168	0.0112	0.719131	0.17	2.71233	0.137	37.408	141.09	101.462	29.789	46.976	161.162	140.361	125.102	140.028	89.486	118.848	98.212
Tb927.11.14620	0.997619	1	3.47794	0.0266	3.46965	0.112	29.241	29.172	101.457	28.672	29.822	38.54	19.021	32.344	30.543	138.812	102.804	73.183
Tb927.11.9140	0.64217	0.142	1.08851	0.838	0.699009	0.565	145.047	93.145	101.389	127.151	165.462	122.144	77.856	92.879	85.223	142.593	86.687	84.319
Tb927.8.1370	0.766948	0.521	1.72808	0.305	1.32535	0.776	76.491	58.664	101.377	79.922	73.207	100.312	46.963	43.166	58.244	135.315	134.399	57.29
Tb927.11.6080	0.775226	0.385	1.49971	0.289	1.16261	0.87	87.16	67.569	101.334	87.037	87.283	94.074	50.127	63.991	69.075	88.566	146.894	79.982
Tb927.2.4980	1.17521	0.496	0.879751	0.659	1.0339	1	97.953	115.115	101.273	88.746	108.114	140.835	98.738	124.783	101.202	79.618	106.862	122.081
Tb927.9.13770	1.30097	0.191	0.92658	0.847	1.20545	0.832	84.007	109.291	101.266	73.594	95.893	117.801	106.769	102.386	110.789	72.17	141.285	101.847
Tb927.11.8900	1.41332	0.249	1.24649	0.546	1.76168	0.503	57.445	81.188	101.2	43.715	75.486	83.102	81.702	68.383	93.578	63.1	135.991	120.781
Tb927.10.10290	0.850613	0.834	1.06531	0.99	0.906164	0.979	111.623	94.948	101.149	94.152	132.336	206.422	59.996	70.635	92.907	124.177	132.819	62.745
Tb927.10.13620	1.32178	0.205	1.40077	0.19	1.85151	0.215	54.498	72.035	100.904	50.773	58.497	67.49	65.596	88.482	68.739	87.302	98.817	119.09
Tb927.2.4800	1.04838	0.889	1.62876	0.0947	1.70757	0.234	59.09	61.949	100.901	57.56	60.662	56.104	51.36	69.711	73.32	90.996	97.392	115.915
Tb927.9.5890	0.618117	0.0711	1.10111	0.801	0.680618	0.534	148.13	91.562	100.82	150.797	145.51	75.755	94.433	108.785	90.312	70.914	107.327	134.646
Tb927.10.15900	0.444884	0.255	1.48543	0.584	0.660843	0.689	152.413	67.806	100.721	121.682	190.904	169.329	35.751	56.497	61.806	163.909	107.976	57.734
Tb927.9.10830	0.932467	0.786	1.10757	0.768	1.03277	1	97.516	90.93	100.711	91.23	104.234	100.173	72.798	99.637	94.088	100.388	135.001	75.373
Tb927.5.4090	1.49645	0.235	1.24632	0.597	1.86504	0.378	53.982	80.782	100.679	51.52	56.563	55.585	92.924	107.886	76.419	65.375	132.646	117.683
Tb927.2.400	1.47766	0.245	0.912344	0.853	1.34814	0.639	74.606	110.243	100.58	83.732	66.475	73.241	123.405	117.938	138.568	84.566	84.98	141.585
Tb927.10.6750	1.25884	0.335	1.3995	0.254	1.76175	0.41	57.062	71.833	100.53	45.686	71.271	76.475	75.813	69.556	66.022	71.06	123.07	116.174
Tb927.10.2020	0.35436	0.00949	1.72287	0.153	0.610518	0.471	164.638	58.341	100.514	160.14	169.262	52.704	56.611	55.857	69.514	65.057	121.636	128.33
Tb927.10.680	0.947202	0.971	1.24321	0.687	1.17758	0.912	85.272	80.77	100.414	74.085	98.148	143.11	66.367	62.452	71.751	156.429	102.534	63.125
Tb927.9.10370	1.46409	0.0985	0.760806	0.242	1.11389	0.861	90.145	131.981	100.412	86.106	94.374	155.92	127.919	116.028	131.112	109.45	107.53	86.022
Tb927.9.8490	1.24618	0.258	1.69533	0.124	2.11267	0.236	47.505	59.2	100.363	46.007	49.053	49.637	60.527	67.533	60.536	141.172	81.339	88.039
Tb927.9.8700	0.946292	0.874	1.05909	0.856	1.0022	1	100.139	94.761	100.36	86.084	116.489	96.371	115.935	88.631	81.427	108.696	107.416	86.576
Tb927.8.6520	1.65993	0.0983	1.64493	0.0959	2.73046	0.13	36.747	60.997	100.335	44.187	30.559	63.965	49.871	70.317	61.713	118.201	103.851	82.286
Tb927.10.9220	0.878851	0.722	0.692496	0.228	0.6086	0.28	164.713	144.758	100.244	192.274	141.103	112.886	135.259	209.845	137.047	101.391	101.557	97.83
Tb927.1.1270	0.47002	0.0558	2.68613	0.127	1.26254	0.906	79.351	37.297	100.184	87.978	71.571	41.609	29.87	49.247	31.615	158.076	139.045	45.749
Tb927.10.4710	2.27549	0.0467	0.593663	0.243	1.35087	0.74	74.089	168.589	100.085	66.923	82.022	122.846	162.954	187.955	214.703	62.533	103.248	155.28
Tb927.6.3420	0.542074	0.0798	1.85569	0.107	1.00592	1	99.426	53.896	100.015	79.903	123.72	64.231	56.691	52.29	44.316	126.361	115.902	68.311
Tb927.11.7440	1.07607	0.96	2.08761	0.244	2.24642	0.403	44.518	47.904	100.005	36.786	53.874	84.019	30.157	34.482	60.274	164.319	109.001	55.841
Tb927.11.1670	0.900839	0.578	1.15769	0.449	1.0429	1	95.8	86.3	99.909	85.791	106.977	89.19	93.925	82.399	80.358	112.138	96.443	92.214
Tb927.8.5380	2.21887	0.104	1.02791	1	2.2808	0.127	43.802	97.192	99.904	43.291	44.32	56.409	105.284	109.699	136.965	83.654	107.76	110.615
Tb927.10.14070	1.09011	0.726	1.13765	0.572	1.24017	0.574	80.515	87.77	99.852	77.313	83.85	108.733	81.164	90.891	73.986	97.636	98.913	103.089
Tb927.8.2510	2.02415	0.0136	1.18031	0.379	2.38912	0.0951	41.787	84.583	99.834	41.331	42.247	80.381	83.287	85.321	89.606	108.905	100.024	91.344
Tb927.5.4320	1.14325	0.596	0.704322	0.138	0.805214	0.66	123.971	141.73	99.823	103.836	148.011	158.039	130.397	122.972	159.224	97.76	104.99	96.914
Tb927.3.650	0.539065	0.443	1.19919	0.904	0.646439	0.857	154.335	83.196	99.768	93.453	254.878	222.293	48.293	58.912	75.753	200.899	149.001	33.174
Tb927.10.8240	3.19454	0.0227	0.646828	0.179	2.06632	0.162	48.28	154.231	99.761	43.406	53.7	201.468	170.377	110.235	149.537	93.583	115.327	91.993
Tb927.9.9700	1.38872	0.127	1.3476	0.157	1.87143	0.187	53.248	73.946	99.65	47.517	59.67	70.75	68.005	77.456	80.231	94.376	107.448	97.582
Tb927.1.530	0.237684	0.0443	2.84751	0.0915	0.676807	0.567	147.226	34.993	99.643	132.717	163.321	63.217	21.242	28.492	39.19	128.866	115.625	66.398
Tb927.8.6060	0.0931613	0.00102	1.8662	0.147	0.173858	0.0953	572.633	53.347	99.557	506.022	648.012	43.679	58.791	55.617	56.71	59.661	129.134	128.079
Tb927.6.2910	0.833642	0.573	1.21667	0.526	1.01427	1	98.136	81.81	99.536	79.939	120.475	113.097	74.889	68.393	77.332	102.352	123.724	77.873
Tb927.10.7470	0.821848	0.683	1.65257	0.443	1.35816	0.849	73.244	60.196	99.478	69.706	76.963	98.381	35.873	63.991	58.139	207.816	95.888	49.401
Tb927.11.16830	1.05906	0.829	1.53945	0.328	1.63037	0.59	61.012	64.615	99.472	66.904	55.638	59.469	70.95	56.429	73.214	54.588	127.244	141.698
Tb927.4.1180	0.914359	0.887	0.987911	1	0.903305	0.937	110.083	100.656	99.439	88.643	136.71	168.914	83.856	86.845	83.447	108.939	113.996	79.177
Tb927.10.8090	1.11375	0.736	1.27577	0.463	1.42089	0.53	69.974	77.934	99.426	65.626	74.611	65.727	64.876	79.887	108.292	73.287	122.25	109.704
Tb927.3.1080	1.09302	0.878	1.4116	0.447	1.54291	0.618	64.377	70.365	99.328	51.193	80.955	44.605	76.113	78.211	92.324	59.927	135.698	120.507
Tb927.9.12650	1.33052	0.156	1.01699	1	1.35312	0.568	73.401	97.661	99.32	83.589	64.455	96.305	101.142	93.011	100.408	102.69	79.674	119.748
Tb927.11.12060	2.36095	0.0226	1.39638	0.267	3.29679	0.125	30.101	71.067	99.237	25.674	35.292	75.568	70.521	60.559	79.039	123.636	111.31	71.014
Tb927.10.12380	2.23592	0.0227	0.777403	0.263	1.73821	0.2	57.071	127.605	99.201	53.648	60.712	108.151	140.249	117.409	148.883	103.97	95.354	98.469
Tb927.10.15500	1.21409	0.444	1.50062	0.204	1.82189	0.338	54.441	66.096	99.185	46.201	64.15	78.973	60.026	55.387	72.69	116.632	115.859	72.209
Tb927.4.4360	0.982299	1	1.19206	0.718	1.17096	0.883	84.692	83.193	99.171	76.003	94.375	138.646	59.973	73.25	78.646	140.82	100.522	68.903
Tb927.10.2620	1.2237	0.36	1.43298	0.397	1.75354	0.496	56.539	69.187	99.144	57.871	55.238	65.879	57.573	86.869	69.547	58.126	112.475	149.061
Tb927.5.1160	0.911969	0.881	1.2524	0.637	1.14215	0.91	86.788	79.148	99.125	82.423	91.385	45.062	84.913	107.863	95.085	81.648	80.153	148.829
Tb927.8.730	0.47054	0.0881	0.830761	0.615	0.390907	0.113	253.046	119.068	98.917	255.314	250.798	179.191	80.722	114.882	120.956	120.043	97.342	82.828
Tb927.7.3940	1.51365	0.507	0.739929	0.642	1.12	0.981	88.276	133.619	98.869	116.312	66.998	58.278	174.115	167.302	187.772	78.194	72.201	171.183
Tb927.11.15220	1.2624	0.26	1.13956	0.628	1.43859	0.498	68.724	86.757	98.865	61.926	76.268	101.897	86.289	75.857	84.94	125.728	97.134	79.127
Tb927.7.4420	1.02184	1	0.63912	0.237	0.653078	0.608	151.319	154.624	98.823	119.163	192.152	154.093	128.593	162.319	177.72	63.895	105.716	142.88
Tb927.10.14440	0.822551	0.427	1.28008	0.453	1.05293	1	93.691	77.065	98.65	92.917	94.471	98.876	83.885	65.998	64.437	125.033	109.804	69.927
Tb927.5.980	0.928963	0.776	0.959899	0.881	0.891711	0.88	110.568	102.714	98.595	91.392	133.768	96.35	98.562	108.325	108.199	108.574	95.865	92.082
Tb927.5.4510	0.684359	0.546	0.878308	0.915	0.601078	0.632	163.841	112.126	98.481	150.281	178.623	256.661	77.478	70.39	112.92	135.093	146.673	48.203
Tb927.11.5350	0.558463	0.226	2.37006	0.105	1.32359	0.641	74.379	41.538	98.447	83.72	66.081	22.463	49.742	57.645	46.221	104.898	73.769	123.302
Tb927.2.1780	1.81248	0.0281	1.16958	0.578	2.11983	0.224	46.391	84.083	98.341	45.19	47.625	88.902	84.416	73.253	90.923	135.783	80.689	86.807
Tb927.11.3180	1.62772	0.189	1.49631	0.221	2.43558	0.141	40.362	65.698	98.305	33.646	48.419	83.064	50.033	53.713	83.456	108.801	102.487	85.197
Tb927.11.11250	1.0094	1	1.24804	0.414	1.25977	0.652	77.962	78.695	98.214	74.476	81.611	62.17	83.63	91.416	80.689	81.53	95.786	121.311
Tb927.11.6130	1.48985	0.139	0.519255	0.0797	0.773613	0.67	126.881	189.033	98.156	134.84	119.39	160.103	190.107	172.741	242.861	74.664	98.927	128.036
Tb927.10.9190	0.86157	0.699	1.14163	0.788	0.983597	1	99.777	85.964	98.14	119.353	83.411	62.014	79.553	123.06	89.953	109.944	62.933	136.611
Tb927.9.10350	0.695412	0.104	0.992232	1	0.69001	0.514	142.229	98.908	98.139	133.203	151.866	109.853	97.302	85.527	104.684	72.259	122.093	107.139
Tb927.9.3090	0.844269	0.615	2.64607	0.0706	2.23399	0.304	43.925	37.084	98.127	40.528	47.606	37.246	40.81	49.014	25.385	68.088	156.035	88.936
Tb927.5.1430	0.707012	0.245	12.4754	0.000927	8.82023	0.0197	11.117	7.86	98.05	10.748	11.498	9.743	5.778	7.061	9.6	114.399	99.612	82.72
Tb927.10.13850	1.20813	0.228	1.37186	0.223	1.65739	0.352	59.122	71.428	97.989	55.903	62.527	70.612	73.605	69.534	72.025	73.989	112.191	113.346
Tb927.9.2580	1.32089	0.266	1.01044	1	1.33469	0.55	73.412	96.969	97.982	66.434	81.123	121.108	91.93	77.675	102.24	105.834	110.697	80.293
Tb927.3.5350	1.35735	0.218	0.609745	0.174	0.827637	0.805	118.382	160.686	97.977	120.071	116.717	132.118	204.66	148.508	166.023	71.234	97.255	135.761
Tb927.4.4810	0.507082	0.0226	1.68443	0.446	0.854141	0.993	114.685	58.154	97.957	108.88	120.799	65.125	54.724	61.361	52.301	260.265	85.191	42.393
Tb927.10.14180	1.17799	0.572	1.02216	0.983	1.20409	0.791	81.348	95.827	97.95	61.415	107.751	100.243	93.478	87.028	103.403	97.61	90.518	106.363
Tb927.3.4930	0.672805	0.278	1.89406	0.187	1.27433	0.782	76.863	51.714	97.949	70.011	84.386	81.114	51.899	44.09	38.534	153.46	88.625	69.096
Tb927.2.5150	1.34595	0.189	0.896174	0.589	1.2062	0.682	81.198	109.289	97.942	71.562	92.132	125.604	114.463	103.169	96.18	95.982	102.628	95.378
Tb927.11.10690	1.38502	0.297	1.66327	0.396	2.30365	0.467	42.504	58.869	97.915	46.784	38.616	39.647	68.566	68.841	64.177	44.132	124.798	170.446
Tb927.11.2260	1.0384	0.984	1.04889	0.971	1.08917	0.983	89.833	93.283	97.843	109.522	73.683	63.786	107.972	103.917	105.8	141.674	72.71	90.93
Tb927.9.12480	1.00516	1	1.39319	0.604	1.40038	0.755	69.829	70.189	97.786	64.936	75.089	139.383	55.117	43.481	72.658	143.365	127.869	51.007
Tb927.4.750	1.24293	0.378	0.667015	0.199	0.829052	0.74	117.906	146.549	97.75	116.826	118.996	143.882	133.186	122.723	196.129	79.301	122.275	96.324
Tb927.11.800	0.9825	1	0.60086	0.377	0.590346	0.679	165.575	162.678	97.747	145.457	188.476	129.726	166.144	179.175	181.354	42.572	142.818	153.602
Tb927.1.230	0.485987	0.254	0.862719	0.881	0.419271	0.398	232.859	113.167	97.631	184.97	293.147	247.089	117.248	65.93	85.868	120.399	151.753	50.934
Tb927.11.4600	0.196668	0.329	2.58213	0.663	0.507822	0.902	191.859	37.733	97.43	281.391	130.815	425.842	17.745	21.07	12.731	625.29	132.875	11.132
Tb927.4.3650	1.21035	0.533	1.22178	0.499	1.47878	0.461	65.859	79.713	97.391	56.023	77.422	58.533	101.933	82.059	82.465	120.56	85.292	89.836
Tb927.7.3860	1.04845	0.947	1.21648	0.537	1.27542	0.588	76.356	80.055	97.386	75.398	77.325	113.633	62.833	66.124	86.998	96.783	114.195	83.568
Tb927.11.15440	2.23321	0.0364	1.20388	0.584	2.68852	0.179	36.202	80.847	97.33	32.207	40.693	67.654	69.655	98.305	92.222	67.049	122.278	112.461
Tb927.9.1960	1.40286	0.35	1.3343	0.617	1.87184	0.551	51.997	72.944	97.33	46.135	58.603	45.059	86.899	84.076	86	48.029	119.296	160.917
Tb927.10.7980	1.9125	0.0341	1.10479	0.732	2.11291	0.216	46.057	88.084	97.314	40.94	51.813	76.709	99.659	87.734	89.754	73.702	109.223	114.481
Tb927.8.5790	4.3206	0.0717	0.588132	0.421	2.54108	0.255	38.291	165.441	97.301	40.003	36.653	67.643	223.536	194.403	254.859	78.285	72.673	161.921
Tb927.7.5070	2.89477	0.0182	1.31031	0.336	3.79304	0.0537	25.646	74.238	97.275	26.651	24.678	54.705	81.435	82.189	82.959	86.632	90.361	117.582
Tb927.3.3030	1.27546	0.324	0.602451	0.115	0.7684	0.567	126.589	161.458	97.271	130.575	122.724	216.143	138	144.931	157.201	80.076	110.996	103.547
Tb927.10.8300	1.38683	0.367	0.865499	0.684	1.2003	0.796	81.033	112.38	97.265	64.936	101.121	161.798	87.111	92.865	121.858	99.976	115.499	79.687
Tb927.9.9690	1.07466	0.854	1.28714	0.515	1.38325	0.667	70.273	75.52	97.205	65.102	75.856	99.168	59.576	64.48	85.385	147.119	90.851	68.718
Tb927.10.14750	0.507658	0.0306	1.43492	0.17	0.72845	0.473	133.159	67.599	96.999	138.815	127.733	55.583	70.694	77.629	68.457	109.638	101.95	81.651
Tb927.10.11900	0.806378	0.691	1.1879	0.801	0.957895	1	101.237	81.635	96.975	86.066	119.082	151.364	64.565	53.326	85.223	146.394	113.248	55.008
Tb927.10.10400	1.00815	1	1.32968	0.471	1.34052	0.751	72.267	72.857	96.876	78.638	66.412	82.837	74.028	76.32	60.203	158.56	91.759	62.489
Tb927.10.11310	1.01089	1	0.940287	0.808	0.950531	0.992	101.897	103.007	96.856	90.974	114.132	114.39	94.896	103.56	100.147	107.348	102.438	82.628
Tb927.9.5910	1.87688	0.087	0.312802	0.0814	0.587091	0.653	164.934	309.561	96.831	198.417	137.101	234.176	347.235	378.614	298.279	49.44	97.782	187.805
Tb927.5.990	1.26636	0.533	1.3528	0.427	1.71314	0.274	56.522	71.577	96.83	56.256	56.789	43.963	72.519	87.704	93.875	120.463	85.515	88.132
Tb927.8.2440	1.03223	1	0.721798	0.517	0.745058	0.716	129.916	134.102	96.795	109.299	154.422	255.423	120.493	91.235	115.177	103.597	134.018	65.32
Tb927.11.5600	0.487557	0.0848	1.09837	0.879	0.535517	0.404	180.715	88.109	96.776	164.505	198.523	96.741	60.628	121.583	84.512	60.527	126.418	118.454
Tb927.6.4530	3.38722	0.00687	0.507017	0.0279	1.71738	0.282	56.315	190.75	96.713	49.475	64.099	185.466	175.228	189.48	214.993	80.785	106.671	104.974
Tb927.11.16710	1.23453	0.267	0.744757	0.403	0.919424	0.986	105.136	129.794	96.665	98.951	111.709	109.942	132.28	136.586	142.873	152.286	76.066	77.975
Tb927.6.2600	1.06531	0.829	1.1286	0.851	1.2023	0.935	80.392	85.642	96.655	67.341	95.971	76.779	80.838	95.098	91.141	47.942	150.747	124.941
Tb927.6.4370	0.885931	0.443	0.84263	0.371	0.746512	0.451	129.474	114.705	96.654	130.983	127.983	126.117	109.581	117.633	106.486	89.926	102.493	97.966
Tb927.9.2070	1.42869	0.0844	1.3135	0.327	1.87659	0.281	51.505	73.584	96.653	49.822	53.244	80.695	66.582	76.55	71.284	78.538	87.17	131.887
Tb927.9.7060	1.02289	0.947	1.6549	0.0872	1.69277	0.324	57.095	58.401	96.648	55.494	58.742	59.98	58.594	60.126	55.051	121.624	97.876	75.838
Tb927.10.300	1.46054	0.149	2.18373	0.15	3.18942	0.274	30.292	44.243	96.614	26.144	35.098	46.971	52.393	39.147	39.771	50.198	163.682	109.758
Tb927.6.3340	2.30696	0.0647	1.22859	0.532	2.8343	0.0953	34.084	78.63	96.604	30.241	38.415	101.392	60.76	61.235	101.329	104.945	105.869	81.144
Tb927.11.6010	1.01177	1	1.31246	0.32	1.32791	0.621	72.743	73.6	96.597	67.691	78.173	69.241	67.343	79.116	79.541	130.751	84.829	81.265
Tb927.11.8190	2.85753	0.0311	0.632411	0.283	1.80713	0.405	53.423	152.658	96.543	53.708	53.14	102.481	178.26	154.674	192.207	64.798	98.38	141.153
Tb927.5.700	1.36126	0.615	1.39452	0.624	1.89831	0.534	50.856	69.228	96.54	63.174	40.939	31.604	79.599	99.335	91.912	71.495	65.784	191.307
Tb927.5.300b	0.977181	0.971	1.80599	0.056	1.76478	0.259	54.696	53.448	96.526	57.451	52.073	51.09	49.038	62.596	52.036	78.41	114.101	100.526
Tb927.11.12330	0.606246	0.478	1.73015	0.534	1.0489	1	91.968	55.755	96.465	89.487	94.517	154.588	34.624	42.947	42.039	188.228	127.689	37.348
Tb927.10.1830	1.24853	0.256	1.17028	0.561	1.46112	0.519	66.008	82.412	96.445	75.712	57.547	86.95	79.024	76.457	87.805	126.703	96.512	73.362
Tb927.7.4160	1.08945	0.757	0.756095	0.317	0.823727	0.713	116.98	127.444	96.36	110.951	123.337	96.406	137.974	134.763	147.164	78.818	101.297	112.062
Tb927.10.6080	1.19419	0.35	0.760931	0.376	0.908698	0.95	106.002	126.587	96.324	104.121	107.918	113.761	113.565	134.566	147.701	73.763	89.742	135.012
Tb927.1.4630	1.84555	0.0228	1.88413	0.0734	3.47725	0.111	27.698	51.118	96.312	30.172	25.426	48.161	51.86	52.599	51.973	120.399	109.687	67.649
Tb927.11.9670	1.47618	0.0653	1.89015	0.0304	2.79021	0.0875	34.502	50.931	96.268	32.698	36.405	51.458	46.439	53.78	52.357	105.574	104.544	80.832
Tb927.10.8880	0.870732	0.751	1.07022	0.944	0.931873	1	103.273	89.923	96.237	85.369	124.933	143.93	78.302	73.069	79.402	128.461	114.344	60.68
Tb927.2.4445	0.740795	0.437	1.30149	0.504	0.964139	1	99.778	73.915	96.2	122.119	81.524	48.13	90.819	69.722	97.942	75.133	88.191	134.359
Tb927.11.250	1.78458	0.0343	1.68517	0.254	3.00733	0.259	31.977	57.065	96.165	29.226	34.987	51.316	60.838	55.081	61.669	50.976	131.201	132.968
Tb927.5.780	1.32161	0.115	0.949314	0.91	1.25462	0.74	76.631	101.276	96.143	80.433	73.008	99.739	96.734	104.646	104.197	118.842	68.37	109.374
Tb927.10.6850	1.19325	0.564	0.878075	0.769	1.04777	1	91.632	109.341	96.009	86.042	97.585	78.645	112.088	110.439	146.816	63.4	114.362	122.059
Tb927.11.7550	1.39833	0.277	2.20132	0.0796	3.07817	0.152	31.163	43.576	95.925	27.301	35.572	60.593	33.964	44.967	38.964	67.378	101.18	129.476
Tb927.11.9420	2.51266	0.0252	0.837199	0.787	2.1036	0.51	45.578	114.522	95.878	46.283	44.883	84.068	132.28	125.033	123.71	44.407	117.029	169.592
Tb927.10.9290	1.33018	0.25	0.976366	1	1.29874	0.672	73.671	97.995	95.679	63.078	86.043	93.411	80.614	110.611	110.719	73.307	101.69	117.498
Tb927.4.3930	0.818642	0.274	0.615103	0.0652	0.503549	0.198	189.859	155.427	95.603	215.119	167.566	148.552	149.179	158.427	166.222	80.783	109.105	99.142
Tb927.8.7150	0.638428	0.37	0.528196	0.208	0.337215	0.116	283.464	180.971	95.588	244.588	328.519	362.185	157.894	137.827	136.085	104.34	112.047	74.707
Tb927.7.3390	0.938886	0.719	1.66415	0.0746	1.56245	0.358	61.175	57.436	95.583	62.021	60.34	58.079	55.338	53.54	63.245	97.67	114.793	77.887
Tb927.10.11970	0.229116	0.00706	1.0779	0.824	0.246964	0.0497	387.023	88.673	95.581	379.349	394.852	102.848	67.063	96.433	92.952	78.77	109.932	100.84
Tb927.6.4960	0.585958	0.18	0.855012	0.733	0.501001	0.297	190.778	111.788	95.58	208.193	174.82	182.863	92.899	92.812	99.047	121.319	109.725	65.595
Tb927.3.2350	0.924488	0.894	1.25313	0.499	1.1585	0.809	82.489	76.26	95.563	68.668	99.091	119.669	68.421	57.371	71.998	87.618	105.971	93.993
Tb927.7.1760	1.90319	0.0226	0.666896	0.104	1.26923	0.579	75.268	143.25	95.533	74.182	76.37	125.121	154.163	148.207	147.298	82.922	97.472	107.872
Tb927.4.5230	1.39269	0.145	0.997163	1	1.38874	0.439	68.674	95.641	95.37	61.578	76.588	87.369	95.219	89.919	111.855	89.891	103.321	93.396
Tb927.10.12510	0.803333	0.417	1.09324	0.763	0.878233	0.908	108.51	87.17	95.297	138.474	85.03	76.629	87.038	102.414	84.529	123.915	83.358	83.785
Tb927.9.7080	1.41995	0.163	1.20785	0.499	1.71509	0.299	55.553	78.882	95.278	57.267	53.891	101.566	68.744	71.549	77.506	74.178	104.272	111.826
Tb927.10.12230	4.47136	0.0087	0.548367	0.0903	2.45195	0.13	38.851	173.715	95.26	37.705	40.031	126.526	194.762	181.652	203.435	76.552	99.07	113.98
Tb927.11.1020	0.243307	0.00812	1.15717	0.672	0.281548	0.102	338.226	82.293	95.227	348.919	327.861	63.446	94.259	95.412	80.375	72.128	90.589	132.16
Tb927.2.1330	1.7294	0.358	1.71757	0.404	2.97037	0.259	32.043	55.415	95.179	25.989	39.507	24.447	62.74	77.681	79.145	60.225	87.149	164.279
Tb927.3.940	1.48875	0.297	1.34672	0.446	2.00492	0.248	47.466	70.665	95.166	53.066	42.457	42.798	89.609	76.789	84.673	81.656	82.191	128.421
Tb927.3.3470	1.16783	0.632	1.41254	0.367	1.64961	0.473	57.69	67.372	95.166	49.749	66.899	91.626	51.158	65.052	67.566	129.125	104.188	64.064
Tb927.8.3120	0.477	0.28	1.95515	0.371	0.932605	1	102.038	48.672	95.161	105.186	98.985	129.445	32.797	41.25	32.047	142.637	121.217	49.841
Tb927.8.1880	1.10414	0.741	0.774583	0.369	0.855249	0.745	111.208	122.789	95.11	112.874	109.566	152.432	90.726	136.693	120.249	94.88	109.264	82.991
Tb927.3.2000	0.834062	0.751	1.2937	0.717	1.07903	1	88.143	73.516	95.108	79.433	97.807	147.077	52.184	60.469	62.94	52.78	190.31	85.649
Tb927.7.5100	2.6277	0.148	1.28381	0.703	3.37345	0.154	28.176	74.038	95.051	26.686	29.749	31.553	100.569	98.616	96.021	66.495	88.406	146.082
Tb927.8.1940	1.21334	0.284	1.09261	0.684	1.32571	0.472	71.686	86.98	95.035	69.376	74.074	101.949	79.284	83.422	84.884	87.347	102.468	95.898
Tb927.11.6310	1.01723	1	1.23338	0.433	1.25463	0.6	75.745	77.05	95.032	77.164	74.352	82.76	59.874	72.299	98.38	85.538	109.986	91.224
Tb927.10.1880	0.884477	0.73	1.52497	0.232	1.3488	0.537	70.438	62.301	95.006	67.642	73.349	90.215	64.762	55.326	46.606	103.375	110.005	75.411
Tb927.10.4500	1.15663	0.638	1.85221	0.0714	2.14233	0.206	44.308	51.249	94.923	53.664	36.584	54.162	39.304	51.52	62.896	81.792	114.875	91.028
Tb927.8.5860	0.477047	0.118	1.84448	0.231	0.879902	0.954	107.836	51.443	94.885	125.859	92.394	82.372	39.859	38.564	55.31	154.303	88.531	62.535
Tb927.9.13780	1.04167	0.977	1.52102	0.232	1.5844	0.293	59.886	62.381	94.883	59.783	59.989	40.113	73.789	78.792	64.931	95.15	82.958	108.217
Tb927.7.7390	0.691481	0.403	1.59019	0.319	1.09959	0.951	86.255	59.644	94.845	77.152	96.432	32.84	62.866	79.83	76.785	111.073	112.857	68.062
Tb927.10.15590	2.10545	0.0583	0.95227	0.895	2.00496	0.301	47.284	99.553	94.801	35.6	62.802	101.956	91.32	92.901	113.558	119.733	82.537	86.215
Tb927.10.16140	1.58096	0.0547	2.11638	0.0163	3.3459	0.0592	28.333	44.794	94.8	26.266	30.563	46.24	49.048	40.743	43.569	103.964	99.195	82.615
Tb927.4.900	1.20209	0.445	1.65777	0.12	1.99279	0.25	47.53	57.135	94.717	41.052	55.03	60.364	49.035	51.855	69.427	124.917	83.452	81.511
Tb927.9.3550	0.650371	0.232	0.911975	0.796	0.593122	0.485	159.682	103.852	94.711	115.442	220.875	118.61	88.187	92.677	119.997	105.803	116.568	68.885
Tb927.5.3220	0.707615	0.111	2.04873	0.0215	1.44971	0.428	65.322	46.223	94.699	58.412	73.051	44.965	48.102	42.252	49.951	80.171	99.854	106.084
Tb927.11.12590	1.99941	0.0926	1.22644	0.55	2.45216	0.163	38.608	77.194	94.674	33.065	45.081	52.234	91.138	96.239	77.506	82.955	83.483	122.532
Tb927.10.11530	1.75455	0.16	1.29441	0.474	2.2711	0.146	41.653	73.082	94.598	40.744	42.582	45.164	79.109	85.321	93.578	101.524	76.418	109.116
Tb927.3.5560	0.695606	0.22	1.50927	0.204	1.04986	0.995	90.089	62.666	94.58	91.262	88.931	79.684	66.736	44.967	64.493	105.602	104.955	76.336
Tb927.11.10220	1.18169	0.629	1.27248	0.354	1.50367	0.553	62.884	74.309	94.557	45.837	86.27	69.682	83.37	63.453	82.716	88.229	80.292	119.343
Tb927.10.14630	0.631134	0.116	1.18875	0.533	0.750257	0.534	126.018	79.534	94.546	131.574	120.697	66.788	67.006	96.685	92.48	77.251	107.969	101.327
Tb927.11.11910	1.48917	0.077	1.22542	0.343	1.82485	0.227	51.802	77.142	94.531	57.087	47.006	77.96	85.037	72.429	73.75	82.976	110.983	91.729
Tb927.11.160	5.01064	0.109	1.11591	0.996	5.59143	0.348	16.902	84.691	94.507	13.709	20.839	26.105	139.996	95.987	146.654	25.769	170.42	192.212
Tb927.11.550	0.867565	0.901	0.764393	0.748	0.663161	0.769	142.498	123.627	94.499	206.44	98.362	51.15	127.572	194.934	183.638	113.115	45.933	162.419
Tb927.4.1760	0.986977	1	1.27603	0.336	1.25941	0.624	75.017	74.04	94.477	73.43	76.638	64.144	89.582	76.951	67.962	115.151	87.526	83.67
Tb927.1.1550	1.24902	0.23	1.32125	0.262	1.65026	0.342	57.238	71.491	94.458	62.775	52.19	64.001	74.467	72.974	75.109	120.202	79.325	88.387
Tb927.7.5520	1.5968	0.196	0.977688	1	1.56118	0.464	60.463	96.547	94.393	66.087	55.317	67.654	107.997	87.795	135.45	73.997	85.838	132.411
Tb927.10.7760	1.88898	0.0533	1.43557	0.188	2.71177	0.0787	34.774	65.687	94.298	34.983	34.566	61.423	69.48	82.736	52.726	91.525	85.506	107.145
Tb927.11.13260.2	4.36687	0.0166	0.560029	0.153	2.44558	0.155	38.543	168.313	94.26	39.802	37.324	108.912	211.253	177.265	196.775	72.986	96.072	119.439
Tb927.10.8660	1.51482	0.198	0.856881	0.71	1.29802	0.728	72.604	109.982	94.241	76.922	68.528	76.144	118.615	115.29	140.512	62.998	116.715	113.833
Tb927.11.16350	0.601772	0.215	1.73548	0.198	1.04437	1	90.238	54.302	94.241	88.935	91.56	72.105	49.605	34.082	71.328	122.33	89.279	76.637
Tb927.10.8040	2.42362	0.0217	1.01841	1	2.46824	0.178	38.156	92.476	94.179	38.688	37.632	73.337	110.613	90.286	99.855	70.053	93.808	127.115
Tb927.9.1650	2.73215	0.0168	1.35396	0.247	3.69922	0.0523	25.441	69.509	94.112	24.064	26.897	54.729	78.575	79.509	68.271	80.339	97.972	105.903
Tb927.7.260	1.91343	0.0565	1.42643	0.25	2.72938	0.116	34.48	65.975	94.109	35.127	33.844	86.343	53.668	59.969	68.178	76.022	118.775	92.305
Tb927.11.5140	1.31169	0.141	0.974241	0.991	1.27791	0.676	73.602	96.543	94.056	67.869	79.819	97.484	100.277	98.257	90.446	70.753	107.605	109.292
Tb927.10.4250	0.945519	0.872	1.51394	0.255	1.43146	0.591	65.661	62.084	93.991	62.506	68.976	81.788	57.298	60.227	52.637	101.524	127.737	64.029
Tb927.2.1210	1.36955	0.238	0.728277	0.266	0.997413	1	94.233	129.057	93.989	102.726	86.442	95.417	139.507	136.494	152.682	81.308	91.179	111.997
Tb927.10.6210	1.38403	0.114	0.697963	0.133	0.966	1	97.29	134.652	93.982	103.559	91.401	146.031	144.6	121.918	127.695	81.078	101.754	100.62
Tb927.6.1230	1.0933	0.607	0.916978	0.81	1.00253	1	93.723	102.467	93.96	99.04	88.692	96.333	108.489	95.756	110.156	64.842	119.389	107.153
Tb927.6.4580	0.642396	0.289	0.809843	0.667	0.520239	0.488	180.526	115.969	93.917	132.151	246.609	162.933	132.28	83.525	100.473	64.343	160.568	80.18
Tb927.9.12080	1.7355	0.0428	0.949896	0.98	1.64854	0.582	56.96	98.853	93.9	55.996	57.94	115.168	94.896	85.553	102.128	51.199	137.563	117.555
Tb927.1.1650	0.631541	0.372	1.8499	0.325	1.16829	0.959	80.323	50.727	93.84	102.879	62.712	96.47	41.24	33.878	49.128	159.477	103.041	50.287
Tb927.11.14840	3.30352	0.0598	0.929676	0.935	3.0712	0.124	30.506	100.778	93.691	36.219	25.694	60.934	163.374	87.191	118.836	78.789	84.147	124.047
Tb927.3.3370	1.31024	0.161	1.49947	0.0859	1.96467	0.14	47.679	62.471	93.674	48.938	46.453	68.335	54.13	63.5	64.843	95.455	97.103	88.68
Tb927.11.2130	1.19939	0.513	0.794068	0.515	0.952399	1	98.333	117.94	93.652	83.997	115.116	155.116	109.773	97.419	116.64	62.038	117.589	112.599
Tb927.9.4920	1.2378	0.742	1.44119	0.609	1.7839	0.634	52.478	64.957	93.616	41.848	65.809	136.667	58.975	53.859	41.013	163.901	115.942	43.174
Tb927.6.3920	1.05616	0.993	0.791222	0.615	0.835657	0.922	111.921	118.206	93.528	72.512	172.748	203.848	103.344	90.387	102.533	116.409	115.243	60.984
Tb927.9.4790	1.84628	0.0528	0.609817	0.0837	1.12589	0.837	83.034	153.304	93.487	91.187	75.61	121.539	175.904	156.574	165.005	82.623	98.971	99.919
Tb927.11.6980	0.985342	1	1.30958	0.312	1.29039	0.589	72.426	71.364	93.457	71.06	73.818	55.766	75.495	77.042	79.966	83.977	84.365	115.218
Tb927.8.3660	1.48854	0.108	0.970134	0.971	1.44408	0.401	64.7	96.308	93.432	67.212	62.281	110.182	103.506	96.58	78.106	90.595	82.69	108.874
Tb927.6.1990	1.3424	0.141	0.459842	0.025	0.61729	0.331	151.32	203.131	93.408	145.724	157.131	185.403	210.02	189.807	230.363	109.75	74.529	99.638
Tb927.8.5870	3.30792	0.0182	0.206611	0.00651	0.683452	0.559	136.63	451.961	93.38	164.159	113.717	358.22	572.508	446.402	455.77	68.461	96.553	123.184
Tb927.10.15490	1.2738	0.238	1.15282	0.536	1.46847	0.378	63.564	80.968	93.341	62.253	64.902	97.465	81.992	71.924	74.775	107.572	92.125	82.062
Tb927.11.12440	1.23865	0.644	0.569182	0.244	0.705018	0.582	132.313	163.89	93.283	124.502	140.614	296.231	139.647	116.642	149.517	123.617	100.151	65.565
Tb927.10.790	1.14163	0.552	0.844118	0.555	0.963673	1	96.792	110.501	93.276	103.537	90.487	89.064	128.422	117.85	110.612	105.472	69.844	110.165
Tb927.11.6320	0.876277	0.553	1.17166	0.51	1.0267	1	90.849	79.609	93.275	87.497	94.33	95.057	64.322	83.337	78.826	99.279	101.887	80.227
Tb927.10.12350	3.32538	0.0365	1.16372	0.793	3.8698	0.177	24.09	80.107	93.222	20.249	28.659	52.012	97.076	75.344	108.246	57.994	90.572	154.231
Tb927.11.10000	1.26793	0.215	1.2724	0.226	1.61331	0.273	57.783	73.265	93.222	64.149	52.049	78.733	76.362	72.135	66.435	85.968	97.147	97.003
Tb927.8.3820	1.01208	1	1.11401	0.914	1.12747	1	82.662	83.661	93.199	142.351	48.002	51.487	116.329	129.488	63.165	118.233	50.041	136.827
Tb927.1.4600	2.19276	0.034	1.88589	0.0827	4.13529	0.0861	22.515	49.371	93.108	26.073	19.443	43.624	54.866	42.661	58.187	121.217	96.195	69.223
Tb927.1.1170	0.666011	0.415	1.09241	0.915	0.727557	0.637	127.957	85.221	93.096	105.359	155.403	153.188	60.562	58.594	97.031	105.703	114.107	66.895
Tb927.9.8990	0.656619	0.227	1.19438	0.6	0.784254	0.595	118.5	77.809	92.934	115.359	121.727	118.231	60.023	67.32	76.725	110.571	90.596	80.127
Tb927.8.3070	1.64435	0.0755	1.51824	0.192	2.49652	0.2	37.225	61.211	92.933	32.023	43.271	56.795	70.67	55.225	63.333	121.168	99.887	66.315
Tb927.10.440	0.50509	0.255	1.84528	0.326	0.932035	1	99.684	50.349	92.909	74.396	133.567	105.102	31.355	46.453	41.98	120.387	126.651	52.599
Tb927.11.13900	1.09464	0.885	0.969502	1	1.06126	1	87.492	95.772	92.852	67.136	114.021	153.722	90.545	77.337	78.159	126.136	113.843	55.747
Tb927.11.4570	1.99132	0.046	0.740984	0.34	1.47554	0.473	62.912	125.278	92.829	61.965	63.873	99.361	148.491	114.18	146.215	68.74	108.053	107.696
Tb927.5.2350	4.21113	0.00372	0.611822	0.182	2.57646	0.209	35.979	151.511	92.698	37.329	34.678	167.718	163.964	127.216	150.628	138.658	86.49	66.42
Tb927.11.7140	1.56408	0.0516	0.792721	0.332	1.23988	0.679	74.725	116.877	92.651	72.795	76.707	120.303	109.11	109.233	130.141	78.325	88.084	115.277
Tb927.8.4490	1.50436	0.15	1.05478	0.881	1.58677	0.442	58.374	87.815	92.626	72.835	46.783	89.515	100.621	83.401	79.164	106.847	102.085	72.857
Tb927.9.12140	1.30231	0.218	1.18535	0.445	1.54369	0.39	59.99	78.126	92.606	52.315	68.791	87.959	71.135	74.237	80.202	110.585	90.903	79.003
Tb927.10.4750	0.76016	0.255	0.882023	0.616	0.670479	0.325	138.088	104.969	92.585	143.048	133.3	82.002	129.573	104.742	109.089	95.271	98.818	84.3
Tb927.11.12340	1.20539	0.303	0.962301	0.997	1.15995	0.929	79.799	96.19	92.563	74.169	85.858	108.977	91.98	98.624	86.597	55.674	141.491	100.677
Tb927.10.7870	0.796794	0.151	0.672164	0.429	0.535577	0.556	172.734	137.633	92.512	171.36	174.119	136.283	139.17	135.315	139.818	43.822	130.522	138.428
Tb927.7.3550	1.34586	0.689	0.450882	0.317	0.606823	0.74	152.414	205.128	92.489	218.337	106.396	86.2	255.187	331.497	242.802	87.893	44.876	200.583
Tb927.8.1220	1.9618	0.101	1.20309	0.583	2.36021	0.116	39.17	76.843	92.449	36.942	41.533	53.233	72.313	81.34	111.357	107.07	82.323	89.643
Tb927.5.4120	0.755254	0.378	1.32167	0.432	0.998196	1	92.611	69.945	92.444	80.719	106.253	73.9	47.538	85.988	79.23	67.044	116.989	100.722
Tb927.11.7370	2.05786	0.0453	0.639845	0.154	1.31671	0.545	70.103	144.263	92.306	69.155	71.065	111.857	178.346	162.738	133.416	79.724	88.633	111.302
Tb927.11.13390	0.47597	0.333	1.51385	0.563	0.720547	0.543	128.085	60.965	92.292	116.988	140.235	186.463	40.156	47.232	39.06	86.467	120.232	75.617
Tb927.11.7390	0.582107	0.292	0.91388	0.882	0.531976	0.357	173.453	100.968	92.273	124.608	241.446	185.515	76.865	88.204	82.631	87.704	110.146	81.327
Tb927.2.5970	1.26921	0.26	0.559615	0.0545	0.710267	0.407	129.853	164.811	92.231	127.508	132.242	194.336	178.468	137.102	155.162	87.628	104.717	85.5
Tb927.2.5800	1.09606	0.827	1.30008	0.505	1.42496	0.586	64.711	70.927	92.211	63.441	66.006	46.482	85.803	73.792	85.99	62.843	103.445	120.61
Tb927.3.1930	0.801495	0.627	1.21536	0.639	0.974108	1	94.629	75.845	92.179	76.481	117.084	129.756	64.486	58.925	67.113	115.51	93.766	72.316
Tb927.6.3230	1.23026	0.338	1.4418	0.178	1.77379	0.264	51.941	63.9	92.131	46.75	57.707	51.739	69.997	69.381	66.356	107.326	96.666	75.379
Tb927.10.8150	1.33556	0.177	0.847644	0.464	1.13208	0.822	81.315	108.601	92.055	77.408	85.42	97.626	104.247	131.796	103.706	79.056	97.967	100.722
Tb927.9.7710	1.42924	0.212	1.30842	0.343	1.87004	0.338	49.198	70.316	92.002	39.232	61.696	59.504	67.518	75.323	80.784	71.538	119.172	91.345
Tb927.11.9430	1.91839	0.0342	0.91953	0.818	1.76401	0.393	52.122	99.991	91.944	44.824	60.608	91.382	109.573	103.223	96.717	65.251	96.83	123.021
Tb927.11.8430	1.36518	0.251	0.874943	0.759	1.19446	0.865	76.974	105.083	91.942	71.05	83.391	98.465	139.348	83.042	107.016	59.012	104.926	125.519
Tb927.11.760	1.11466	0.813	0.49491	0.141	0.551654	0.451	166.645	185.751	91.93	204.494	135.801	120.744	207.637	212.782	223.162	102.331	59.018	128.643
Tb927.4.1690	2.70116	0.0292	0.90885	0.767	2.45495	0.0961	37.435	101.119	91.902	34.467	40.659	72.182	128.067	111.271	101.643	83.822	93.956	98.557
Tb927.11.8420	1.13412	0.808	1.47642	0.401	1.67443	0.466	54.862	62.22	91.862	47.522	63.335	36.023	77.578	68.321	78.494	61.099	101.458	125.051
Tb927.10.13570	1.02365	1	1.60761	0.199	1.64564	0.445	55.801	57.121	91.828	40.253	77.354	91.596	49.895	43.783	53.202	91.678	102.928	82.058
Tb927.4.1020	0.807918	0.378	1.06304	0.911	0.858845	0.866	106.856	86.331	91.773	116.383	98.11	67.178	86.75	105.305	90.516	67.665	90.47	126.262
Tb927.11.11040	0.685113	0.545	1.47042	0.585	1.00741	1	91.09	62.407	91.764	94.727	87.592	145.746	46.091	38.796	58.201	145.83	113.308	46.764
Tb927.6.570	0.821766	0.871	0.892587	0.949	0.733497	0.64	125.046	102.759	91.721	100.6	155.434	296.586	68.03	46.317	119.312	107.527	105.365	68.108
Tb927.4.3900	0.928462	0.89	1.53119	0.291	1.42165	0.547	64.511	59.896	91.712	66.401	62.675	96.06	47.409	53.246	53.077	110.843	106.289	65.476
Tb927.11.1810	0.849556	0.322	0.810548	0.403	0.688606	0.469	132.973	112.968	91.566	140.051	126.253	108.02	121.913	119.156	103.79	116.323	89.856	73.45
Tb927.4.1830	1.08525	0.827	1.05127	1	1.14089	0.988	80.24	87.08	91.545	62.204	103.505	82.295	89.899	74.553	104.253	42.589	125.313	143.749
Tb927.5.1140	0.811952	0.487	3.33504	0.0256	2.70789	0.236	33.793	27.438	91.508	42.043	27.162	21.251	27.901	28.16	33.947	143.607	67.788	78.713
Tb927.10.10620	1.05306	0.854	1.30191	0.298	1.37099	0.539	66.738	70.279	91.497	59.47	74.893	80.036	63.245	74.979	64.276	97.821	107.518	72.829
Tb927.7.7060	1.1141	0.61	0.593572	0.0562	0.6613	0.327	138.123	153.883	91.341	150.352	126.888	151.167	182.182	134.113	151.819	99.903	88.832	85.87
Tb927.10.2010	0.31962	0.00749	1.87658	0.127	0.599794	0.479	152.208	48.649	91.294	155.003	149.464	40.602	53.248	51.247	50.556	57.286	108.318	122.622
Tb927.10.12810	0.879563	0.436	0.795892	0.319	0.700037	0.433	130.397	114.692	91.283	128.933	131.877	100.312	120.8	120.157	118.841	85.671	80.342	110.507
Tb927.4.3060	1.15748	0.897	0.600962	0.55	0.695604	0.822	131.209	151.873	91.27	149.92	114.834	54.415	204.191	234.491	204.191	61.295	55.688	222.739
Tb927.4.2870	1.9104	0.0698	0.786718	0.346	1.50295	0.475	60.698	115.957	91.226	48.474	76.004	144.042	104.799	108.605	110.279	74.698	105.357	96.467
[truncated: 8,240 more rows]
