# Supplementary material for: Transcriptome Profiling of Trypanosoma brucei Development in the Tsetse Fly Vector Glossina morsitans
Source: PLoS One. 2016 Dec 21;11(12):e0168877. doi: 10.1371/journal.pone.0168877 (PMC5176191; doi:10.1371/journal.pone.0168877)
Supplement: S3 Table — (XLSX) [file pone.0168877.s005.xlsx]

## Sheet: Top 200 MG
S3 Table. Top 200 most Abundant Transcripts in Midgut, Proventriculus and Salivary glands.
Gene ID	MG - linear total RPKM	Product
Tb927.6.520	49682.3	EP3-2 procyclin (EP3-2)
Tb927.10.10260	27453.4	EP1 procyclin (EP1)
Tb927.10.10250	20534.1	EP2 procyclin (EP2)
Tb927.9.2020	10013	60S ribosomal protein L38, putative
Tb927.10.3280	7598.89	60S ribosomal proteins L38, putative
Tb927.1.2370	6115.41	beta tubulin
Tb927.1.4090	5789.29	unspecified product
Tb927.11.6180	5653.14	60S ribosomal protein L28, putative
Tb927.10.4110	5284.75	60S ribosomal protein L30 (RPL30)
Tb927.8.5260	5247.61	60S ribosomal protein L39, putative
Tb927.10.9080	5157.46	pteridine transporter, putative
Tb927.11.3230	4790	60S ribosomal protein L44
Tb927.11.10160	4667.37	60S ribosomal protein L22, putative
Tb927.11.8200	4583.83	ribosomal protein S26, putative
Tb927.11.6300	4470.81	40S ribosomal protein S5, putative
Tb927.8.6890	4265.19	hypothetical protein, conserved
Tb927.9.1850	4236.62	60S ribosomal protein L35, putative
Tb927.3.5050	4215.88	60S ribosomal protein L4
Tb927.9.11470	4209.13	60S ribosomal protein L27a
Tb927.9.1810	4200.22	60S ribosomal protein L35, putative
Tb927.9.11490	4146.36	60S ribosomal protein L27a (RPL27A)
Tb927.4.4730	4113.76	amino acid transporter, putative (AATP11)
Tb927.9.15420	3982.49	60S ribosomal protein L32
Tb927.4.2180	3878.09	60S ribosomal protein L35a, putative
Tb927.11.11820	3760.07	40S ribosomal protein S17, putative
Tb927.10.8430	3574.12	40S ribosomal protein S12, putative
Tb927.1.3180	3477.84	40S ribosomal protein S11, putative
Tb927.5.2260	3295.51	conserved protein
Tb927.4.1860	3177.22	ribosomal protein S19, putative
Tb927.10.3370	3157.53	60S acidic ribosomal protein P2, putative
Tb927.7.2370	3067.68	40S ribosomal protein S15, putative
Tb927.1.2410	3056.21	beta tubulin, pseudogene
Tb927.11.10790	3041.78	40S ribosomal protein SA, putative
Tb927.11.10910	3029.18	40S ribosomal protein SA, putative
Tb927.11.5960	3019.1	hypothetical protein, conserved
Tb927.11.5950	2975.55	hypothetical protein, conserved
Tb927.9.3990	2961.05	ribosomal protein S7, putative
Tb927.10.560	2912.85	40S ribosomal proteins S11, putative
Tb927.11.14020	2899.03	RNA-binding protein (NRBD2)
Tb927.11.9710	2848.2	60S ribosomal protein L10a, putative (RPL10A)
Tb927.5.2160	2838.61	conserved protein
Tb927.11.10030	2799.02	60S ribosomal protein L29, putative
Tb927.9.8070	2793.37	60S ribosomal protein L10, putative (QM)
Tb927.9.8420	2744.72	60S ribosomal protein L10, putative
Tb927.8.8300	2734.31	amino acid transporter, putative
Tb927.11.9730	2726.74	60S ribosomal protein L34, putative
Tb927.9.12240	2723.66	60S ribosomal subunit protein L31, putative
Tb927.10.13500	2722.83	60S ribosomal protein L10a
Tb927.10.11390	2718.74	60S ribosomal protein L6, putative
Tb927.10.5460	2699.85	60S ribosomal protein L24, putative
Tb927.7.230	2695.29	40S ribosomal protein S33, putative
Tb927.10.12680	2673.37	60S ribosomal protein L34, putative
Tb927.6.4690	2590.39	60S ribosomal protein L9, putative
Tb927.11.3590	2569.31	40S ribosomal protein S4, putative
Tb927.10.280	2512.17	cytochrome oxidase subunit VI (COXVI)
Tb927.9.15210	2504.63	ribosomal protein L36, putative
Tb927.11.14130	2451.49	ribosomal protein L18, putative
Tb927.10.14580	2449.86	60S ribosomal protein L17, putative
Tb927.10.5030	2428.79	ubiquitin/ribosomal protein S27a, putative
Tb927.5.2170	2414.2	conserved protein
Tb927.10.5610	2391.95	40S ribosomal protein S9, putative
Tb927.10.5370	2362.83	40S ribosomal protein S10, putative
Tb927.4.1800	2325.32	ribosomal protein L3, mitochondrial, putative
Tb927.11.680	2319.63	ribosomal protein L21E (60S), putative
Tb927.4.1790	2304.57	ribosomal protein L3, putative
Tb927.10.7340	2291.26	40S ribosomal protein S24E, putative
Tb927.9.7470	2275.92	purine nucleoside transporter (NT10)
Tb927.8.6180	2272.98	60S ribosomal protein L26, putative
Tb927.11.12040	2220.83	hypothetical protein, conserved
Tb927.10.270	2211.16	60S ribosomal protein L32, putative
Tb927.11.15880	2199.38	60S ribosomal protein L27, putative
Tb927.10.7330	2193.61	40S ribosomal protein S24E, putative
Tb927.7.5940	2158.09	Protein Associated with Differentiation (PAD2)
Tb927.3.700	2064.07	hypothetical protein, conserved
Tb927.5.2200	2045.31	META domain containing protein, putative
Tb927.10.15120	2032.13	40S ribosomal protein S13, putative
Tb927.8.1330	2017.88	60S ribosomal protein L7a, putative
Tb927.1.2430	2017.26	histone H3, putative
Tb927.11.9720	2015.57	40S ribosomal protein S27, putative
Tb927.4.4620	2011.29	cytochrome oxidase subunit VIII (COXVIII)
Tb927.8.6450	2005.7	inhibitor of cysteine peptidase (ICP)
Tb927.11.6500	1980.77	40S ribosomal protein S21, putative
Tb927.10.11540	1961.54	40S ribosomal protein S3, putative (RPS3)
Tb927.10.9880	1959.62	60S ribosomal protein L18, putative (TbL18LP)
Tb927.11.4300	1956.48	60S ribosomal protein L18, putative (RPL18)
Tb927.11.4820	1895.32	60S ribosomal protein L17, putative
Tb927.9.5690	1875.13	60S acidic ribosomal protein, putative
Tb927.11.3000	1864.93	60S ribosomal protein L37, putative
Tb927.9.14370	1857.23	60S ribosomal protein L26, putative
Tb927.7.2340	1851.19	40S ribosomal protein S15, putative
Tb927.6.4980	1845.61	40S ribosomal protein S14 (RPS14)
Tb927.11.11230	1841.15	60S ribosomal protein L14, putative
Tb927.10.9800	1833.62	60S ribosomal protein L22
Tb927.2.5910	1819.55	40S ribosomal protein S13, putative
Tb927.11.16280	1772.84	60S ribosomal protein L8, putative
Tb927.1.2340	1731.75	alpha tubulin
Tb927.11.7500	1730.05	Protein of unknown function (DUF423), putative
Tb927.11.740	1721.42	eukaryotic translation initiation factor 5A, putative (eIF-5A)
Tb927.10.5340	1713.52	40S ribosomal protein S18, putative (RPS18)
Tb927.9.11380	1681.84	60S ribosomal protein L23, putative
Tb927.11.7490	1655.02	Protein of unknown function (DUF423), putative
Tb927.11.600	1648.6	hypothetical protein, conserved
Tb927.5.1110	1621.53	60S ribosomal protein L2, putative
Tb927.9.11410	1611.51	60S ribosomal protein L23, putative
Tb927.10.1590	1605.41	ribosomal protein L36, putative
Tb927.10.4880	1598.93	hypothetical protein, conserved
Tb927.10.5360	1561.04	40S ribosomal protein S10, putative
Tb927.11.7700	1555	hypothetical protein
Tb927.2.6090	1549.38	60S ribosomal protein L44 (RPL44)
Tb927.10.3930	1543.86	40S ribosomal protein S3A, putative
Tb927.6.2790	1534.81	L-threonine 3-dehydrogenase, putative
Tb927.7.1050	1529.38	40S ribosomal protein S16, putative
Tb927.9.7620	1527.15	60S ribosomal protein L11, putative
Tb927.10.2560	1505.52	mitochondrial malate dehydrogenase (mMDH)
Tb927.10.3840	1501.31	60S ribosomal protein L18a, putative
Tb927.9.6070	1499.42	40S ribosomal protein S3, putative (RPS3)
Tb927.3.3310	1492.25	60S ribosomal protein L13, putative
Tb927.8.1110	1438.77	40S ribosomal protein S9, putative
Tb927.11.2410	1419.06	hypothetical protein, conserved
Tb927.10.220	1417.37	60S ribosomal protein L37a, putative
Tb927.8.3530	1408.4	glycerol-3-phosphate dehydrogenase [NAD+], glycosomal
Tb927.9.15110	1399.18	60S ribosomal protein L5, putative
Tb927.10.6200	1383.87	hypothetical protein, conserved
Tb927.10.6070	1376.62	universal minicircle sequence binding protein 1 (UMSBP1)
Tb927.11.11330	1366.46	heat shock protein 70
Tb927.1.2820	1364.28	pteridine transporter, putative
Tb927.9.13200	1351.59	hypothetical protein
Tb927.11.11360	1329.44	receptor for activated C kinase 1 (RACK1)
Tb927.6.510	1303.1	GPEET procyclin (GPEET)
Tb927.7.5930	1283.6	Protein Associated with Differentiation (PAD1)
Tb927.10.15410	1279.57	glycosomal malate dehydrogenase (gMDH)
Tb927.10.5330	1277.31	40S ribosomal protein S18, putative
Tb927.8.7740	1253.38	amino acid transporter, putative
Tb927.10.6370	1235.18	60S ribosomal proteins L37, putative
Tb927.9.15360	1222.88	40S ribosomal protein S6, putative
Tb927.5.4020	1220.97	hypothetical protein
Tb927.4.3550	1207.26	60S ribosomal protein L13a, putative
Tb927.5.1820	1197.51	60S acidic ribosomal protein, putative
Tb927.6.5040	1195.54	ribosomal protein L15, putative
Tb927.9.3920	1195.11	ribosomal protein S7, putative
Tb927.1.2230	1191.79	calpain-like protein fragment, putative
Tb927.11.2050	1134.51	60S acidic ribosomal protein P0, putative
Tb927.8.6150	1132.81	40S ribosomal protein S8, putative
Tb927.9.4960	1107.31	hypothetical protein, conserved
Tb927.5.1610	1106.83	60S ribosomal protein L13a, putative
Tb927.10.8320	1095.45	cytochrome oxidase subunit IX, putative (COXIX)
Tb927.10.14710	1094.95	40S ribosomal protein S2, putative (RPS2)
Tb927.3.1370	1079.69	40S ribosomal protein S25, putative
Tb927.9.15190	1077.7	ribosomal protein L15, putative
Tb927.6.720	1065.07	40S ribosomal protein L14, putative
Tb927.11.6140	1064.4	40S ribosomal protein S15A, putative
Tb927.3.1410	1060.74	cytochrome oxidase subunit VII (COXVII)
Tb927.8.6030	1052.32	60S ribosomal protein L12, putative
Tb927.7.3680	1039.85	ubiquitin/ribosomal protein S27a, putative
Tb927.7.4070	1030.65	calpain-like cysteine peptidase, putative
Tb927.7.1040	1026.21	40S ribosomal protein S16, putative
Tb927.10.4740	1023.42	nucleolar RNA-binding protein, putative
Tb927.10.1100	1023.07	60S ribosomal protein L9, putative
Tb927.10.14600	1021.83	40S ribosomal protein S2, putative (RPS2)
Tb927.9.8130	1019.47	nascent polypeptide associated complex subunit, putative
Tb927.11.14000	1012.34	NRBD1 (NRBD1)
Tb927.9.8100	1010.89	nascent polypeptide associated complex subunit, putative
Tb927.7.5000	1008.88	60S ribosomal protein L19, putative
Tb927.6.5130	989.307	60S acidic ribosomal protein P2, putative
Tb927.2.1770	964.757	hypothetical protein, conserved (pseudogene)
Tb927.9.1520	960.189	hypothetical protein, conserved
Tb927.6.2100	957.006	40S ribosomal protein S30, putative
Tb927.11.9700	954.364	Nascent polypeptide-associated complex subunit beta, putative
Tb927.9.5960	952.774	succinate dehydrogenase, putative
Tb927.3.4360	950.826	40S ribosomal protein S15A, putative
Tb927.9.6290	950.651	arginine kinase (AK)
Tb927.11.16130	943.82	nucleoside diphosphate kinase (NDPK)
Tb927.10.2110	934.054	elongation factor 1-alpha (TEF1)
Tb927.11.6040	928.999	Nodulin-like, putative
Tb927.7.5180	927.772	60S ribosomal protein L23a, putative
Tb927.9.7590	921.146	60S ribosomal protein L11, putative
Tb927.9.9210	915.231	60S ribosomal protein L37, putative
Tb927.4.3500	910.612	Amastin surface glycoprotein, putative
Tb927.9.3170	891.217	cytochrome oxidase subunit V (COXV)
Tb927.9.7980	873.723	hypothetical protein, conserved
Tb927.10.11300	871.847	paraflagellar rod component, putative (PFC16)
Tb927.10.12850	854.153	ttaggg binding factor
Tb927.4.2740	840.25	p25-alpha, putative
Tb927.10.13530	837.237	hypothetical protein
Tb927.10.1080	827.47	40S ribosomal protein S23, putative (RPS23)
Tb927.5.2230	827.248	conserved protein
Tb927.11.3620	818.67	nucleobase/nucleoside transporter 8.1 (NT8.1)
Tb927.2.1344	810.536	retrotransposon hot spot protein (RHS, pseudogene), putative
Tb927.10.2970	809.164	hypothetical protein, conserved
Tb927.6.3490	804.181	zinc finger protein 1 (ZFP1)
Tb927.9.7830	801.651	hypothetical protein, conserved
Tb927.3.860	795.747	Acyl carrier protein, mitochondrial (ACP)
Tb927.4.1100	787.816	ribosomal protein L21E (60S), putative
Tb927.4.1000	780.729	hypothetical protein, conserved
Tb927.10.8940	752.538	flagellum targeting protein kharon1, putative (KH1)
Tb927.11.3610	749.255	nucleobase/nucleoside transporter 8.1 (NT8.1)
Tb927.11.9860	745.683	EF-hand domain pair, putative
Tb927.9.13920	739.212	kinetoplastid membrane protein KMP-11 (KMP-11)
Tb927.3.2180	734.762	hypothetical protein, conserved
Tb927.10.11770	731.252	hypothetical protein, conserved
Tb927.7.4060	726.598	calpain-like cysteine peptidase, putative
Tb927.11.2930	722.378	hypothetical protein, conserved
Tb927.9.13820	715	kinetoplastid membrane protein KMP-11
Tb927.10.4240	713.993	hypothetical protein, conserved
Tb927.7.3520	709.637	mitochondrial pyruvate carrier protein 2, putative
Tb927.9.6230	705.365	unspecified product
Tb927.7.5970	702.738	protein associated with differentiation 5, putative (PAD5)
Tb927.8.6630	686.904	hypothetical protein
Tb927.6.1520	685.882	Aquaglyceroporin 1 (AQP1)
Tb927.1.580	684.919	phosphate-repressible phosphate permease, putative

## Sheet: Top 200 PV
Gene ID	PV - linear total RPKM	Product
Tb927.6.520	6162.5	EP3-2 procyclin (EP3-2)
Tb927.9.6290	3860.33	arginine kinase (AK)
Tb927.1.2370	3016.6	beta tubulin
Tb927.9.6230	2800.48	unspecified product
Tb927.1.2150	2757.52	calpain-like protein fragment, putative
Tb927.3.5050	2659.78	60S ribosomal protein L4
Tb927.1.2550	2613.89	histone H3, putative
Tb927.11.5950	2484.68	hypothetical protein, conserved
Tb927.11.5960	2472.05	hypothetical protein, conserved
Tb927.10.10250	2310.99	EP2 procyclin (EP2)
Tb927.5.4180	2207.6	histone H4, putative
Tb927.10.10260	2191.83	EP1 procyclin (EP1)
Tb927.1.2380	1889.3	alpha tubulin
Tb927.1.2410	1824.82	beta tubulin, pseudogene
Tb927.11.10160	1774.56	60S ribosomal protein L22, putative
Tb927.10.9080	1729.27	pteridine transporter, putative
Tb927.11.6300	1720.75	40S ribosomal protein S5, putative
Tb927.10.3280	1622.75	60S ribosomal proteins L38, putative
Tb927.8.5260	1582.29	60S ribosomal protein L39, putative
Tb927.11.1880	1561.48	histone H1, putative
Tb927.9.2020	1511.92	60S ribosomal protein L38, putative
Tb927.11.6180	1444.88	60S ribosomal protein L28, putative
Tb927.11.8200	1387.93	ribosomal protein S26, putative
Tb927.11.3230	1354.26	60S ribosomal protein L44
Tb927.9.15420	1319.01	60S ribosomal protein L32
Tb927.10.11390	1271	60S ribosomal protein L6, putative
Tb927.11.740	1262.09	eukaryotic translation initiation factor 5A, putative (eIF-5A)
Tb927.11.11330	1261.62	heat shock protein 70
Tb927.9.12240	1245.51	60S ribosomal subunit protein L31, putative
Tb927.6.4690	1209.54	60S ribosomal protein L9, putative
Tb927.4.4730	1203.32	amino acid transporter, putative (AATP11)
Tb927.5.1610	1169.17	60S ribosomal protein L13a, putative
Tb927.10.8430	1154.42	40S ribosomal protein S12, putative
Tb927.4.1860	1147.58	ribosomal protein S19, putative
Tb927.10.280	1137.31	cytochrome oxidase subunit VI (COXVI)
Tb927.10.12760	1132.41	zinc finger protein family member, putative (ZC3H36)
Tb927.9.1810	1132.2	60S ribosomal protein L35, putative
Tb927.1.2440	1116.57	hypothetical protein, unlikely
Tb927.9.3990	1115.82	ribosomal protein S7, putative
Tb927.10.11300	1114.32	paraflagellar rod component, putative (PFC16)
Tb927.1.3180	1109.82	40S ribosomal protein S11, putative
Tb927.9.5690	1108.3	60S acidic ribosomal protein, putative
Tb927.1.2540	1106.55	hypothetical protein, unlikely
Tb927.4.1800	1104.25	ribosomal protein L3, mitochondrial, putative
Tb927.1.2170	1100.79	hypothetical protein, unlikely
Tb927.1.2460	1096.28	hypothetical protein, unlikely
Tb927.9.1850	1092.96	60S ribosomal protein L35, putative
Tb927.8.6450	1083.1	inhibitor of cysteine peptidase (ICP)
Tb927.10.4120	1073.44	60S ribosomal protein L30 (RPL30)
Tb927.9.7620	1072.81	60S ribosomal protein L11, putative
Tb927.11.4300	1070.77	60S ribosomal protein L18, putative (RPL18)
Tb927.10.13500	1069.83	60S ribosomal protein L10a
Tb927.9.11490	1060.08	60S ribosomal protein L27a (RPL27A)
Tb927.10.1100	1057.85	60S ribosomal protein L9, putative
Tb927.9.11470	1047.91	60S ribosomal protein L27a
Tb927.11.10910	1045.7	40S ribosomal protein SA, putative
Tb927.1.2500	1043.46	hypothetical protein, unlikely
Tb927.1.2520	1041.27	hypothetical protein, unlikely
Tb927.6.4980	1035	40S ribosomal protein S14 (RPS14)
Tb927.4.4620	1034.97	cytochrome oxidase subunit VIII (COXVIII)
Tb927.10.5480	1034.96	60S ribosomal protein L24, putative
Tb927.11.9710	1030.93	60S ribosomal protein L10a, putative (RPL10A)
Tb927.8.6030	1030.76	60S ribosomal protein L12, putative
Tb927.11.9730	1029.48	60S ribosomal protein L34, putative
Tb927.2.6090	1026.3	60S ribosomal protein L44 (RPL44)
Tb927.7.3680	1023.27	ubiquitin/ribosomal protein S27a, putative
Tb927.11.14130	1021.23	ribosomal protein L18, putative
Tb927.11.10790	1018.66	40S ribosomal protein SA, putative
Tb927.10.3930	1009.96	40S ribosomal protein S3A, putative
Tb927.10.5030	1008.73	ubiquitin/ribosomal protein S27a, putative
Tb927.10.5610	1008.1	40S ribosomal protein S9, putative
Tb927.11.3590	1006.18	40S ribosomal protein S4, putative
Tb927.1.2820	1004.64	pteridine transporter, putative
Tb927.4.2180	1002.67	60S ribosomal protein L35a, putative
Tb927.10.3370	1001.53	60S acidic ribosomal protein P2, putative
Tb927.10.11540	992.474	40S ribosomal protein S3, putative (RPS3)
Tb927.7.2870	992.155	histone H2A, putative
Tb927.10.7340	991.53	40S ribosomal protein S24E, putative
Tb927.9.8070	987.094	60S ribosomal protein L10, putative (QM)
Tb927.7.2370	981.931	40S ribosomal protein S15, putative
Tb927.10.14580	958.154	60S ribosomal protein L17, putative
Tb927.9.8420	951.565	60S ribosomal protein L10, putative
Tb927.11.11230	948.309	60S ribosomal protein L14, putative
Tb927.3.3310	943.929	60S ribosomal protein L13, putative
Tb927.9.15110	932.569	60S ribosomal protein L5, putative
Tb927.11.6500	923.052	40S ribosomal protein S21, putative
Tb927.8.6180	921.401	60S ribosomal protein L26, putative
Tb927.10.14710	919.731	40S ribosomal protein S2, putative (RPS2)
Tb927.8.1340	918.219	60S ribosomal protein L7a, putative
Tb927.11.680	898.117	ribosomal protein L21E (60S), putative
Tb927.11.15900	897.574	60S ribosomal protein L27, putative
Tb927.11.4820	894.494	60S ribosomal protein L17, putative
Tb927.10.14600	890.348	40S ribosomal protein S2, putative (RPS2)
Tb927.11.14020	888.726	RNA-binding protein (NRBD2)
Tb927.1.2480	886.529	hypothetical protein, unlikely
Tb927.11.11830	886.269	40S ribosomal protein S17, putative
Tb927.11.9920	886.114	polyubiquitin, putative
Tb927.10.15120	882.466	40S ribosomal protein S13, putative
Tb927.9.11380	876.627	60S ribosomal protein L23, putative
Tb927.3.1370	871.135	40S ribosomal protein S25, putative
Tb927.10.5340	868.585	40S ribosomal protein S18, putative (RPS18)
Tb927.9.7590	866.36	60S ribosomal protein L11, putative
Tb927.11.3000	865.924	60S ribosomal protein L37, putative
Tb927.1.2560	858.476	hypothetical protein, unlikely
Tb927.8.6160	855.64	40S ribosomal protein S8, putative
Tb927.4.4000	844.859	amino acid transporter, putative
Tb927.10.10480	844.652	histone H2B, putative
Tb927.10.1080	837.242	40S ribosomal protein S23, putative (RPS23)
Tb927.11.2050	834.911	60S acidic ribosomal protein P0, putative
Tb927.10.12680	833.286	60S ribosomal protein L34, putative
Tb927.1.2880	831.322	pteridine transporter, putative
Tb927.11.900	831.165	isocitrate dehydrogenase, putative (IDH)
Tb927.9.15360	830.434	40S ribosomal protein S6, putative
Tb927.2.5910	828.528	40S ribosomal protein S13, putative
Tb927.7.240	822.658	40S ribosomal protein S33, putative
Tb927.9.3920	821.383	ribosomal protein S7, putative
Tb927.10.9800	820.363	60S ribosomal protein L22
Tb927.10.5370	817.207	40S ribosomal protein S10, putative
Tb927.7.1050	809.007	40S ribosomal protein S16, putative
Tb927.2.2520	807.535	Mitochondrial outer membrane protein porin 2 (VDAC2)
Tb927.6.5130	805.185	60S acidic ribosomal protein P2, putative
Tb927.11.10030	804.509	60S ribosomal protein L29, putative
Tb927.9.1520	799.165	hypothetical protein, conserved
Tb927.10.1090	794.181	40S ribosomal protein S23, putative (RPS23)
Tb927.2.2510	789.659	Mitochondrial outer membrane protein porin 1 (VDAC1)
Tb927.10.560	788.865	40S ribosomal proteins S11, putative
Tb927.6.720	784.616	40S ribosomal protein L14, putative
Tb927.6.5040	783.371	ribosomal protein L15, putative
Tb927.1.2230	783.026	calpain-like protein fragment, putative
Tb927.10.3840	781.538	60S ribosomal protein L18a, putative
Tb927.9.11410	779.149	60S ribosomal protein L23, putative
Tb927.10.2840	775.498	ribosomal protein S25, putative
Tb927.10.270	766.417	60S ribosomal protein L32, putative
Tb927.10.12850	762.042	ttaggg binding factor
Tb927.11.12040	761.517	hypothetical protein, conserved
Tb927.5.1110	761.496	60S ribosomal protein L2, putative
Tb927.9.6070	759.008	40S ribosomal protein S3, putative (RPS3)
Tb927.11.9700	756.121	Nascent polypeptide-associated complex subunit beta, putative
Tb927.10.6070	745.99	universal minicircle sequence binding protein 1 (UMSBP1)
Tb927.9.15210	744.786	ribosomal protein L36, putative
Tb927.10.1590	739.769	ribosomal protein L36, putative
Tb927.9.14370	737.998	60S ribosomal protein L26, putative
Tb927.8.1110	736.768	40S ribosomal protein S9, putative
Tb927.7.5020	734.905	60S ribosomal protein L19, putative
Tb927.10.6370	733.853	60S ribosomal proteins L37, putative
Tb927.6.510	723.75	GPEET procyclin (GPEET)
Tb927.8.6890	717.583	hypothetical protein, conserved
Tb927.4.3550	708.958	60S ribosomal protein L13a, putative
Tb927.10.190	706.538	40S ribosomal protein S6, putative
Tb927.11.6140	692.105	40S ribosomal protein S15A, putative
Tb927.9.13820	691.011	kinetoplastid membrane protein KMP-11
Tb927.8.7740	680.801	amino acid transporter, putative
Tb927.3.4360	676.957	40S ribosomal protein S15A, putative
Tb927.9.13920	674.677	kinetoplastid membrane protein KMP-11 (KMP-11)
Tb927.11.9860	673.611	EF-hand domain pair, putative
Tb927.10.220	672.993	60S ribosomal protein L37a, putative
Tb927.10.4880	671.092	hypothetical protein, conserved
Tb927.10.2110	670.564	elongation factor 1-alpha (TEF1)
Tb927.9.15190	669.616	ribosomal protein L15, putative
Tb927.11.11360	668.192	receptor for activated C kinase 1 (RACK1)
Tb927.10.12750	661.218	hypothetical protein
Tb927.11.16280	658.064	60S ribosomal protein L8, putative
Tb927.9.8100	657.477	nascent polypeptide associated complex subunit, putative
Tb927.6.5020	656.452	cyclin 7, putative (CYC7)
Tb927.10.5330	645.436	40S ribosomal protein S18, putative
Tb927.5.1820	645.436	60S acidic ribosomal protein, putative
Tb927.4.1100	634.192	ribosomal protein L21E (60S), putative
Tb927.9.8130	633.9	nascent polypeptide associated complex subunit, putative
Tb927.11.9720	622.501	40S ribosomal protein S27, putative
Tb927.11.16130	622.499	nucleoside diphosphate kinase (NDPK)
Tb927.10.9880	607.268	60S ribosomal protein L18, putative (TbL18LP)
Tb927.9.9210	568.987	60S ribosomal protein L37, putative
Tb927.6.2100	561.624	40S ribosomal protein S30, putative
Tb927.7.5940	550.763	Protein Associated with Differentiation (PAD2)
Tb927.2.3460	531.181	cysteine peptidase, Clan CA, family C51, putative
Tb927.10.14000	529.465	aconitase (ACO)
Tb927.11.4290	529.106	40S ribosomal protein S12 (RPS12)
Tb927.9.3170	525.362	cytochrome oxidase subunit V (COXV)
Tb927.7.7090	509.409	hypothetical protein, conserved
Tb927.7.5170	508.55	60S ribosomal protein L23a
Tb927.8.8300	507.91	amino acid transporter, putative
Tb927.5.810	506.691	zinc finger CCCH domain containing protein 11 (ZC3H11)
Tb927.11.14000	504.687	NRBD1 (NRBD1)
Tb927.10.8320	500.445	cytochrome oxidase subunit IX, putative (COXIX)
Tb927.10.11220	499.835	procyclic form surface phosphoprotein (PSSA-2)
Tb927.3.2230	498.204	succinyl-CoA synthetase alpha subunit, putative
Tb927.10.3830	495.129	hypothetical protein
Tb927.10.13430	490.359	citrate synthase, putative
Tb927.10.2970	490.234	hypothetical protein, conserved
Tb927.6.4490	489.958	hypothetical protein, conserved
Tb927.8.890	480.709	Ras-related protein Rab1A (Rab1A)
Tb927.7.1750	479.858	60S ribosomal protein L7, putative
Tb927.6.3140	479.126	Ubiquitin family, putative
Tb927.10.13530	478.505	hypothetical protein
Tb927.3.1410	472.506	cytochrome oxidase subunit VII (COXVII)
Tb927.6.1020	470.61	cysteine peptidase, Clan CA, family C1, Cathepsin L-like (Rhodesain)
Tb927.11.15840	468.659	L-Lysine transport protein, putative
Tb927.11.15910	457.913	iron superoxide dismutase
Tb927.10.10890	456.938	heat shock protein, putative
Tb927.11.7350	455.958	histone H2B variant, putative (H2BVAR)

## Sheet: Top 200 SG
Gene ID	SG - linear total RPKM	Product
Tb927.11.5950	7678.69	hypothetical protein, conserved
Tb927.11.5960	6802.26	hypothetical protein, conserved
ILTat_mVSG-1.22	5215.76	ILTat_mVSG-1.22
ILTat_1.64_mVSG	4487.81	ILTat_1.64_mVSG
Tb927.1.2370	4235.18	beta tubulin
Tb927.8.6450	4215.26	inhibitor of cysteine peptidase (ICP)
Tb927.8.6890	4036.57	hypothetical protein, conserved
Tb927.9.15530	3951.84	BARP protein (BARP)
ILTat_1.61_mVSG	3261.35	ILTat_1.61_mVSG
Tb927.3.5050	3253.9	60S ribosomal protein L4
Tb927.10.3280	3099.86	60S ribosomal proteins L38, putative
Tb927.11.6300	3087.86	40S ribosomal protein S5, putative
Tb927.9.2020	3044.14	60S ribosomal protein L38, putative
Tb927.11.3230	2973.63	60S ribosomal protein L44
Tb927.1.2340	2959.03	alpha tubulin
Tb927.1.2410	2917	beta tubulin, pseudogene
ILTat_1.63_VSG	2495.64	ILTat_1.63_VSG
Tb927.9.11470	2329.9	60S ribosomal protein L27a
Tb927.8.7610	2275.19	amino acid transporter 1, putative (AATP1)
Tb927.7.2370	2238	40S ribosomal protein S15, putative
Tb927.11.6180	2233.68	60S ribosomal protein L28, putative
Tb927.11.15880	2207.2	60S ribosomal protein L27, putative
Tb927.11.9700	2201.3	Nascent polypeptide-associated complex subunit beta, putative
Tb927.11.10030	2192.6	60S ribosomal protein L29, putative
Tb927.10.5480	2157.03	60S ribosomal protein L24, putative
Tb927.11.10160	2141.51	60S ribosomal protein L22, putative
Tb927.9.15210	2106	ribosomal protein L36, putative
Tb927.4.2180	2046.51	60S ribosomal protein L35a, putative
Tb927.7.5960	2030.88	protein associated with differentiation 4, putative (PAD4)
Tb927.9.3990	1992.5	ribosomal protein S7, putative
Tb927.11.1880	1961.74	histone H1, putative
Tb927.10.5030	1955.15	ubiquitin/ribosomal protein S27a, putative
Tb927.9.5690	1955.08	60S acidic ribosomal protein, putative
Tb927.7.1050	1953.17	40S ribosomal protein S16, putative
Tb927.10.4110	1917.74	60S ribosomal protein L30 (RPL30)
Tb927.1.2430	1913.45	histone H3, putative
Tb927.10.3370	1907.7	60S acidic ribosomal protein P2, putative
Tb927.11.9730	1907.29	60S ribosomal protein L34, putative
Tb927.8.7740	1903.1	amino acid transporter, putative
Tb927.5.1610	1862.66	60S ribosomal protein L13a, putative
Tb927.11.14020	1813.77	RNA-binding protein (NRBD2)
Tb927.7.6000	1783.47	protein associated with differentiation 8, putative
Tb927.10.11390	1770.14	60S ribosomal protein L6, putative
Tb927.10.7340	1717.98	40S ribosomal protein S24E, putative
Tb927.11.8200	1717.15	ribosomal protein S26, putative
Tb927.6.4980	1716.86	40S ribosomal protein S14 (RPS14)
Tb927.10.6370	1712.77	60S ribosomal proteins L37, putative
Tb927.11.9720	1688.6	40S ribosomal protein S27, putative
Tb927.10.5610	1679.69	40S ribosomal protein S9, putative
Tb927.10.10770	1640.16	Generative cell specific 1 protein, putative (GCS1)
Tb927.11.4820	1635.79	60S ribosomal protein L17, putative
Tb927.11.11820	1631.53	40S ribosomal protein S17, putative
Tb927.7.5980	1622.38	protein associated with differentiation 6, putative (PAD6)
Tb927.8.6180	1597.25	60S ribosomal protein L26, putative
Tb927.9.8420	1587.42	60S ribosomal protein L10, putative
Tb927.10.5340	1583.49	40S ribosomal protein S18, putative (RPS18)
Tb927.11.11330	1577.88	heat shock protein 70
Tb927.9.8070	1571.64	60S ribosomal protein L10, putative (QM)
Tb927.9.15110	1570.05	60S ribosomal protein L5, putative
Tb927.11.3590	1569.08	40S ribosomal protein S4, putative
Tb927.9.15420	1559.6	60S ribosomal protein L32
Tb927.7.240	1550.49	40S ribosomal protein S33, putative
Tb927.1.3180	1540.24	40S ribosomal protein S11, putative
Tb927.9.11380	1532.19	60S ribosomal protein L23, putative
Tb927.9.14370	1530.43	60S ribosomal protein L26, putative
Tb927.9.1810	1522.47	60S ribosomal protein L35, putative
Tb927.11.10790	1510.85	40S ribosomal protein SA, putative
Tb927.11.10910	1508.12	40S ribosomal protein SA, putative
Tb927.4.1860	1502.94	ribosomal protein S19, putative
Tb927.11.4300	1499.44	60S ribosomal protein L18, putative (RPL18)
Tb927.10.15120	1477.44	40S ribosomal protein S13, putative
Tb927.10.14580	1476.92	60S ribosomal protein L17, putative
Tb927.3.1370	1473.58	40S ribosomal protein S25, putative
Tb927.10.1590	1443.78	ribosomal protein L36, putative
Tb927.9.12240	1441.18	60S ribosomal subunit protein L31, putative
Tb927.9.7620	1440.47	60S ribosomal protein L11, putative
Tb927.2.5910	1439.94	40S ribosomal protein S13, putative
Tb927.6.5130	1435.03	60S acidic ribosomal protein P2, putative
Tb927.10.12680	1423.31	60S ribosomal protein L34, putative
Tb927.8.6030	1406.86	60S ribosomal protein L12, putative
Tb927.10.11540	1384.93	40S ribosomal protein S3, putative (RPS3)
Tb927.6.5040	1384.16	ribosomal protein L15, putative
Tb927.8.1340	1374.74	60S ribosomal protein L7a, putative
Tb927.8.6150	1371.23	40S ribosomal protein S8, putative
Tb927.10.3040	1367.61	hypothetical protein, conserved
Tb927.10.8430	1366.7	40S ribosomal protein S12, putative
Tb927.11.9710	1312.9	60S ribosomal protein L10a, putative (RPL10A)
Tb927.11.740	1311.49	eukaryotic translation initiation factor 5A, putative (eIF-5A)
Tb927.10.220	1299.37	60S ribosomal protein L37a, putative
Tb927.11.680	1295.58	ribosomal protein L21E (60S), putative
Tb927.6.4690	1281.9	60S ribosomal protein L9, putative
Tb927.10.280	1280.77	cytochrome oxidase subunit VI (COXVI)
Tb927.11.11230	1276.57	60S ribosomal protein L14, putative
Tb927.9.15190	1265.86	ribosomal protein L15, putative
Tb927.11.14130	1264.45	ribosomal protein L18, putative
Tb927.10.3930	1261.77	40S ribosomal protein S3A, putative
Tb927.11.6500	1261.17	40S ribosomal protein S21, putative
Tb927.4.1790	1260.73	ribosomal protein L3, putative
Tb927.4.1800	1254.42	ribosomal protein L3, mitochondrial, putative
Tb927.10.13500	1250.88	60S ribosomal protein L10a
Tb927.5.1820	1239.06	60S acidic ribosomal protein, putative
Tb927.7.5000	1224.25	60S ribosomal protein L19, putative
Tb927.8.5260	1221.97	60S ribosomal protein L39, putative
Tb927.10.5330	1215.96	40S ribosomal protein S18, putative
Tb927.9.6070	1202.51	40S ribosomal protein S3, putative (RPS3)
Tb927.3.3310	1199.81	60S ribosomal protein L13, putative
Tb927.11.880	1193.49	cyclophilin a (CYPA)
Tb927.2.6090	1189.45	60S ribosomal protein L44 (RPL44)
Tb927.11.3000	1174.72	60S ribosomal protein L37, putative
Tb927.4.3550	1161.6	60S ribosomal protein L13a, putative
Tb927.11.6140	1158.05	40S ribosomal protein S15A, putative
Tb927.10.3840	1152.49	60S ribosomal protein L18a, putative
Tb927.9.4960	1151.49	hypothetical protein, conserved
Tb927.6.520	1143.26	EP3-2 procyclin (EP3-2)
Tb927.10.270	1138.43	60S ribosomal protein L32, putative
Tb927.1.2820	1119.62	pteridine transporter, putative
Tb927.10.11300	1115.98	paraflagellar rod component, putative (PFC16)
Tb927.9.9210	1098.55	60S ribosomal protein L37, putative
Tb927.10.12850	1094.6	ttaggg binding factor
Tb927.6.720	1089.78	40S ribosomal protein L14, putative
Tb927.7.3680	1083.16	ubiquitin/ribosomal protein S27a, putative
Tb927.11.600	1079.54	hypothetical protein, conserved
Tb927.4.1100	1079.31	ribosomal protein L21E (60S), putative
Tb927.10.1090	1077.67	40S ribosomal protein S23, putative (RPS23)
Tb927.10.560	1049.95	40S ribosomal proteins S11, putative
Tb927.10.14710	1045.81	40S ribosomal protein S2, putative (RPS2)
Tb927.5.1110	1044.41	60S ribosomal protein L2, putative
Tb927.10.5370	1041.2	40S ribosomal protein S10, putative
Tb927.11.16130	1032.21	nucleoside diphosphate kinase (NDPK)
Tb927.1.2880	1015.94	pteridine transporter, putative
Tb927.10.14600	998.281	40S ribosomal protein S2, putative (RPS2)
Tb927.8.1110	981.122	40S ribosomal protein S9, putative
Tb927.11.16280	980.578	60S ribosomal protein L8, putative
Tb927.7.5170	976.576	60S ribosomal protein L23a
Tb927.10.2840	972.292	ribosomal protein S25, putative
Tb927.9.15360	959.596	40S ribosomal protein S6, putative
Tb927.10.9880	953.365	60S ribosomal protein L18, putative (TbL18LP)
Tb927.8.7650	946.907	amino acid transporter, putative
Tb927.9.12200	929.709	60S ribosomal subunit protein L31, putative
Tb927.11.11360	929.236	receptor for activated C kinase 1 (RACK1)
Tb927.9.11710	923.086	unspecified product
Tb927.10.1100	922.213	60S ribosomal protein L9, putative
Tb927.9.8100	921.795	nascent polypeptide associated complex subunit, putative
Tb927.1.2150	914.196	calpain-like protein fragment, putative
Tb927.5.4180	913.415	histone H4, putative
Tb927.11.14000	898.658	NRBD1 (NRBD1)
Tb927.8.3530	879.694	glycerol-3-phosphate dehydrogenase [NAD+], glycosomal
Tb927.11.2050	861.578	60S acidic ribosomal protein P0, putative
Tb927.10.9800	860.581	60S ribosomal protein L22
Tb927.6.2100	858.847	40S ribosomal protein S30, putative
Tb927.10.190	848.457	40S ribosomal protein S6, putative
Tb927.6.4130	842.464	hypothetical protein, conserved
Tb927.4.2740	790.325	p25-alpha, putative
Tb927.9.13820	781.696	kinetoplastid membrane protein KMP-11
Tb927.9.13920	778.169	kinetoplastid membrane protein KMP-11 (KMP-11)
Tb927.10.6070	767.595	universal minicircle sequence binding protein 1 (UMSBP1)
Tb927.11.1370	764.939	glutaredoxin, putative
Tb927.9.7590	764.089	60S ribosomal protein L11, putative
Tb927.5.1810	758.138	lysosomal/endosomal membrane protein p67 (p67)
Tb927.11.9920	757.035	polyubiquitin, putative
Tb927.11.4290	754.066	40S ribosomal protein S12 (RPS12)
Tb927.9.14000	737.934	60S ribosomal protein L12, putative
Tb927.9.5960	735.942	succinate dehydrogenase, putative
Tb927.2.6070	734.006	mitochondrial RNA binding complex 1 subunit (MRB6070)
Tb927.10.10260	733.322	EP1 procyclin (EP1)
Tb927.7.4480	713.092	adenosine 5'-monophosphoramidase, putative
Tb927.10.13400	711.121	Phosphatidic acid phostphatase, putative
Tb927.11.9860	703.821	EF-hand domain pair, putative
Tb927.1.580	686.523	phosphate-repressible phosphate permease, putative
Tb927.6.4280	663.43	glyceraldehyde 3-phosphate dehydrogenase, glycosomal (GAPDH)
Tb927.10.14760	662.03	clathrin light chain, putative
Tb927.7.3520	657.274	mitochondrial pyruvate carrier protein 2, putative
Tb927.11.12100	649.089	RNA-binding protein, putative (RBP5)
Tb927.10.5620	647.378	fructose-bisphosphate aldolase, glycosomal (ALD)
Tb927.2.5360	646.771	hypothetical protein, conserved
Tb927.10.11770	646.267	hypothetical protein, conserved
Tb927.10.2100	644.528	elongation factor 1-alpha (TEF1)
Tb927.9.1520	643.777	hypothetical protein, conserved
Tb927.1.600	639.679	phosphate-repressible phosphate permease, putative
Tb927.7.1750	629.773	60S ribosomal protein L7, putative
Tb927.10.8230	620.094	protein disulfide isomerase 2 (PDI2)
Tb927.11.4750	616.846	hypothetical protein
Tb927.7.210	612.047	proline dehydrogenase
Tb927.6.1020	610.133	cysteine peptidase, Clan CA, family C1, Cathepsin L-like (Rhodesain)
Tb927.7.3590	600.814	hypothetical protein, conserved
Tb927.8.1990	598.34	peroxidoxin (TRYP2)
Tb927.3.4360	591.875	40S ribosomal protein S15A, putative
Tb927.4.3500	591.821	Amastin surface glycoprotein, putative
Tb927.2.2520	591.177	Mitochondrial outer membrane protein porin 2 (VDAC2)
Tb927.2.2510	589.219	Mitochondrial outer membrane protein porin 1 (VDAC1)
Tb927.10.15110	581.341	hypothetical protein, conserved
Tb927.6.510	580.905	GPEET procyclin (GPEET)
Tb927.7.2860	580.002	histone H2A, putative
Tb927.1.2440	569.302	hypothetical protein, unlikely
Tb927.6.4010	565.383	Translation machinery associated TMA7, putative
Tb927.10.13530	564.694	hypothetical protein
Tb927.4.4730	560.379	amino acid transporter, putative (AATP11)
Tb927.7.4060	557.989	calpain-like cysteine peptidase, putative
Tb927.1.2520	557.215	hypothetical protein, unlikely
Tb927.8.5640	557.004	hypothetical protein, conserved
