# Supplementary material for: Transcriptome Profiling of Trypanosoma brucei Development in the Tsetse Fly Vector Glossina morsitans
Source: PLoS One. 2016 Dec 21;11(12):e0168877. doi: 10.1371/journal.pone.0168877 (PMC5176191; doi:10.1371/journal.pone.0168877)
Supplement: S4 Table — (XLSX) [file pone.0168877.s006.xlsx]

## Sheet: MG to PV 2-fold UP
ID	Name	Bgd count	Result count	Pct of bgd	Odds ratio	P-value	Benjamini	Bonferroni	Fold enrichment
GO:0006259	DNA metabolic process	234	38	16.2	2.71	6.80664e-07	4.96885e-05	4.96885e-05	4.30374
GO:0006261	DNA-dependent DNA replication	26	9	34.6	5.52	0.000163312	0.00596087	0.0119217	1.92366
GO:0051179	localization	631	63	10	1.67	0.000431215	0.0104929	0.0314787	1.50198
GO:0006928	cellular component movement	154	21	13.6	2.2	0.0017668	0.0214961	0.128976	0.88949
GO:0007059	chromosome segregation	32	8	25	3.97	0.0022345	0.0233026	0.163118	0.787498
GO:0001539	ciliary or flagellar motility	44	9	20.5	3.25	0.00392097	0.0238641	0.286231	0.543284
GO:0071842	cellular component organization at cellular level	295	32	10.8	1.76	0.00400095	0.0238641	0.292069	0.534514
GO:0009069	serine family amino acid metabolic process	8	4	50	7.88	0.0043342	0.0238641	0.316397	0.499768
GO:0006810	transport	570	53	9.3	1.53	0.00525556	0.0255771	0.383656	0.416058
GO:0051674	localization of cell	48	9	18.8	2.98	0.00643965	0.0266946	0.470095	0.327815
GO:0040011	locomotion	49	9	18.4	2.91	0.00722982	0.0277777	0.527777	0.27755
GO:0016043	cellular component organization	327	33	10.1	1.63	0.00934851	0.0305892	0.682441	0.165935
GO:0050794	regulation of cellular process	368	36	9.8	1.58	0.0104252	0.0317101	0.761041	0.118592
GO:0000279	M phase	23	5	21.7	3.43	0.023953	0.0448801	1
GO:0006071	glycerol metabolic process	4	2	50	7.85	0.0460698	0.0473676	1
GO:0006139	nucleobase-containing compound metabolic process	948	75	7.9	1.29	0.0336164	0.0461831	1
GO:0006265	DNA topological change	9	3	33.3	5.24	0.0316412	0.0448801	1
GO:0006807	nitrogen compound metabolic process	992	78	7.9	1.29	0.0341628	0.0461831	1
GO:0006914	autophagy	4	2	50	7.85	0.0460698	0.0473676	1
GO:0007017	microtubule-based process	150	17	11.3	1.81	0.0224866	0.0448801	1
GO:0007049	cell cycle	58	8	13.8	2.18	0.0431039	0.0473676	1
GO:0007154	cell communication	196	21	10.7	1.71	0.0202573	0.0422509	1
GO:0009124	nucleoside monophosphate biosynthetic process	98	13	13.3	2.11	0.0153279	0.0404911	1
GO:0009187	cyclic nucleotide metabolic process	89	12	13.5	2.14	0.0174986	0.0404911	1
GO:0009987	cellular process	2804	199	7.1	1.23	0.0292457	0.0448801	1
GO:0015780	nucleotide-sugar transport	3	2	66.7	10.47	0.0319694	0.0448801	1
GO:0022402	cell cycle process	43	7	16.3	2.57	0.0287301	0.0448801	1
GO:0023052	signaling	190	20	10.5	1.68	0.0269423	0.0448801	1
GO:0046942	carboxylic acid transport	52	8	15.4	2.43	0.0261617	0.0448801	1
GO:0065007	biological regulation	488	42	8.6	1.39	0.0368967	0.0473676	1
GO:0071840	cellular component organization or biogenesis	402	35	8.7	1.4	0.047576	0.0482367	1
GO:0071841	cellular component organization or biogenesis at cellular level	370	33	8.9	1.43	0.0412615	0.0473676	1

## Sheet: MG to PV 2-fold DOWN
ID	Name	Bgd count	Result count	Pct of bgd	Odds ratio	P-value	Benjamini	Bonferroni	Fold Enrichment
GO:0016052	carbohydrate catabolic process	42	12	28.6	9.65	5.01073e-08	5.07336e-07	4.05869e-06	5.39161
GO:0006412	translation	327	30	9.2	3.29	2.69458e-07	2.42512e-06	2.18261e-05	4.66102
GO:0005975	carbohydrate metabolic process	130	18	13.8	4.77	4.32966e-07	3.50702e-06	3.50702e-05	4.45506
GO:0006091	generation of precursor metabolites and energy	60	12	20	6.74	1.38866e-06	1.02095e-05	0.000112482	3.94892
GO:0009058	biosynthetic process	845	52	6.2	2.33	1.51251e-06	1.02095e-05	0.000122514	3.91182
GO:0044249	cellular biosynthetic process	812	49	6	2.25	5.79757e-06	3.35431e-05	0.000469603	3.32827
GO:0006820	anion transport	11	5	45.5	14.84	8.2541e-05	0.000445721	0.00668582	2.17485
GO:0071702	organic substance transport	68	10	14.7	4.89	0.000112256	0.000568296	0.00909273	2.04131
GO:0009056	catabolic process	215	17	7.9	2.67	0.00065021	0.00250795	0.052667	1.27846
GO:0008643	carbohydrate transport	12	4	33.3	10.82	0.00113745	0.00418789	0.0921336	1.03558
GO:0051179	localization	631	34	5.4	1.88	0.00153099	0.0050091	0.12401	0.906543
GO:0044281	small molecule metabolic process	436	26	6	2.04	0.00154602	0.0050091	0.125228	0.9023
GO:0055114	oxidation-reduction process	214	16	7.5	2.51	0.00162584	0.00506511	0.131693	0.880438
GO:0008150	biological_process	3829	139	3.6	1.62	0.00244026	0.00732078	0.197661	0.704079
GO:0010467	gene expression	639	33	5.2	1.78	0.00348821	0.0100909	0.282545
GO:0009987	cellular process	2804	107	3.8	1.51	0.00390624	0.0109105	0.316405
GO:0006099	tricarboxylic acid cycle	9	3	33.3	10.77	0.00499202	0.0112321	0.404354
GO:0009109	coenzyme catabolic process	9	3	33.3	10.77	0.00499202	0.0112321	0.404354
GO:0051187	cofactor catabolic process	9	3	33.3	10.77	0.00499202	0.0112321	0.404354
GO:0009123	nucleoside monophosphate metabolic process	99	9	9.1	2.99	0.00542136	0.0115561	0.43913
GO:0044237	cellular metabolic process	2115	83	3.9	1.45	0.00850404	0.0143552	0.688827
GO:0008152	metabolic process	2518	96	3.8	1.44	0.00866278	0.0143552	0.701685
GO:0006566	threonine metabolic process	3	2	66.7	21.44	0.00868401	0.0143552	0.703404
GO:0015791	polyol transport	3	2	66.7	21.44	0.00868401	0.0143552	0.703404
GO:0009187	cyclic nucleotide metabolic process	89	8	9	2.95	0.00911996	0.0144846	0.738717
GO:0009190	cyclic nucleotide biosynthetic process	89	8	9	2.95	0.00911996	0.0144846	0.738717
GO:0055086	nucleobase-containing small molecule metabolic process	264	16	6.1	2.02	0.0109836	0.0167863	0.889672
GO:0006072	glycerol-3-phosphate metabolic process	10	2	20	6.42	0.0498292	0.0499296	1
GO:0006108	malate metabolic process	6	2	33.3	10.72	0.0228926	0.0272692	1
GO:0006842	tricarboxylic acid transport	4	2	50	16.08	0.0127662	0.0178287	1
GO:0009266	response to temperature stimulus	8	2	25	8.03	0.0353514	0.0397703	1
GO:0009628	response to abiotic stimulus	14	3	21.4	6.92	0.0137967	0.0189412	1
GO:0015746	citrate transport	4	2	50	16.08	0.0127662	0.0178287	1
GO:0016559	peroxisome fission	4	2	50	16.08	0.0127662	0.0178287	1
GO:0043648	dicarboxylic acid metabolic process	9	2	22.2	7.14	0.0423563	0.0439854	1
GO:0044238	primary metabolic process	2178	80	3.7	1.3	0.0499296	0.0499296	1
GO:0044283	small molecule biosynthetic process	77	6	7.8	2.53	0.0401705	0.0422573	1
GO:0051186	cofactor metabolic process	58	6	10.3	3.37	0.0127655	0.0178287	1
GO:0072524	pyridine-containing compound metabolic process	17	3	17.6	5.69	0.0216371	0.0265546	1

## Sheet: PV to SG 2-fold UP
ID	Name	Bgd count	Result count	Pct of bgd	Odds ratio	P-value	Benjamini	Bonferroni	Fold Enrichment
GO:0007009	plasma membrane organization	6	6	100	34.19	4.6879e-07	2.15644e-05	2.15644e-05	4.66626
GO:0046365	monosaccharide catabolic process	41	9	22	7.59	1.17106e-05	9.11116e-05	0.000538687	3.26866
GO:0005996	monosaccharide metabolic process	53	10	18.9	6.55	1.22169e-05	9.11116e-05	0.000561979	3.25028
GO:0016052	carbohydrate catabolic process	42	9	21.4	7.41	1.38648e-05	9.11116e-05	0.000637781	3.19533
GO:0006091	generation of precursor metabolites and energy	60	10	16.7	5.78	3.17404e-05	0.000162228	0.00146006	2.83563
GO:0016044	cellular membrane organization	17	6	35.3	12.04	3.91049e-05	0.000179883	0.00179883	2.74501
GO:0061024	membrane organization	22	6	27.3	9.3	0.000129152	0.000495083	0.00594099	2.22614
GO:0005975	carbohydrate metabolic process	130	13	10	3.49	0.000264696	0.000936617	0.012176	1.91449
GO:0006732	coenzyme metabolic process	55	8	14.5	4.99	0.000458241	0.00150565	0.0210791	1.67615
GO:0051186	cofactor metabolic process	58	8	13.8	4.73	0.000630561	0.00193372	0.0290058	1.53751
GO:0006084	acetyl-CoA metabolic process	11	4	36.4	12.28	0.000759433	0.00218337	0.0349339	1.45675
GO:0055114	oxidation-reduction process	214	16	7.5	2.62	0.00109658	0.00296722	0.0504428	1.2972
GO:0006099	tricarboxylic acid cycle	9	3	33.3	11.2	0.00449586	0.00984808	0.20681
GO:0009109	coenzyme catabolic process	9	3	33.3	11.2	0.00449586	0.00984808	0.20681
GO:0051187	cofactor catabolic process	9	3	33.3	11.2	0.00449586	0.00984808	0.20681
GO:0006820	anion transport	11	3	27.3	9.16	0.00712414	0.0142483	0.32771
GO:0008645	hexose transport	3	2	66.7	22.29	0.00807767	0.0148629	0.371573
GO:0015858	nucleoside transport	3	2	66.7	22.29	0.00807767	0.0148629	0.371573
GO:0006730	one-carbon metabolic process	12	3	25	8.39	0.00871531	0.0154194	0.400904
GO:0044283	small molecule biosynthetic process	77	7	9.1	3.09	0.0112795	0.01885	0.518855
GO:0006465	signal peptide processing	4	2	50	16.71	0.0118837	0.01885	0.54665
GO:0016559	peroxisome fission	4	2	50	16.71	0.0118837	0.01885	0.54665
GO:0009056	catabolic process	215	13	6	2.08	0.0161545	0.0234575	0.743107
GO:0015711	organic anion transport	5	2	40	13.37	0.0163183	0.0234575	0.750641
GO:0015749	monosaccharide transport	5	2	40	13.37	0.0163183	0.0234575	0.750641
GO:0055085	transmembrane transport	151	10	6.6	2.26	0.0195719	0.0264796	0.900306
GO:0009067	aspartate family amino acid biosynthetic process	8	2	25	8.35	0.0330046	0.0421726	1
GO:0009266	response to temperature stimulus	8	2	25	8.35	0.0330046	0.0421726	1
GO:0006518	peptide metabolic process	9	2	22.2	7.42	0.0395733	0.0433422	1
GO:0006740	NADPH regeneration	9	2	22.2	7.42	0.0395733	0.0433422	1
GO:0006072	glycerol-3-phosphate metabolic process	10	2	20	6.68	0.0465888	0.0465888	1
GO:0015931	nucleobase-containing compound transport	10	2	20	6.68	0.0465888	0.0465888	1
GO:0051604	protein maturation	10	2	20	6.68	0.0465888	0.0465888	1

## Sheet: PV to SG 2-fold DOWN
Name	Bgd count	Result count	Pct of bgd	Odds ratio	P-value	Benjamini	Bonferroni	Fold Enrichment
cyclic nucleotide metabolic process	89	24	27	8.28	4.18346e-13	1.03238e-11	2.46824e-11	10.6076
cyclic nucleotide biosynthetic process	89	24	27	8.28	4.18346e-13	1.03238e-11	2.46824e-11	10.6076
signal transduction	189	33	17.5	5.53	6.1447e-13	1.03238e-11	3.62537e-11	10.4406
signaling	190	33	17.4	5.5	6.99917e-13	1.03238e-11	4.12951e-11	10.3841
cell communication	196	33	16.8	5.33	1.50429e-12	1.77506e-11	8.8753e-11	10.0518
nucleoside monophosphate metabolic process	99	24	24.2	7.43	2.96657e-12	2.50039e-11	1.75027e-10	9.75689
nucleobase-containing compound biosynthetic process	188	28	14.9	4.59	1.09431e-09	6.45644e-09	6.45644e-08	7.19001
cellular nitrogen compound biosynthetic process	218	29	13.3	4.1	5.59755e-09	2.35897e-08	3.30255e-07	6.48115
nucleobase-containing small molecule metabolic process	264	32	12.1	3.77	6.64415e-09	2.61336e-08	3.92005e-07	6.40671
biological regulation	488	45	9.2	2.96	1.16896e-08	4.31053e-08	6.89685e-07	6.16135
small molecule metabolic process	436	41	9.4	2.98	3.62249e-08	1.25722e-07	2.13727e-06	5.67014
protein phosphorylation	203	17	8.4	2.43	0.00163826	0.00483288	0.0966575	1.01476
nitrogen compound metabolic process	992	53	5.3	1.64	0.00219827	0.00589536	0.129698	0.887067
nucleobase-containing compound metabolic process	948	51	5.4	1.64	0.00236517	0.00606718	0.139545	0.855285
response to stimulus	739	41	5.5	1.66	0.00409451	0.00966304	0.241576	0.616946
metabolic process	2518	110	4.4	1.43	0.00628491	0.0142619	0.37081	0.430849
phosphorus metabolic process	317	21	6.6	1.92	0.00686667	0.0144691	0.405133	0.392402
primary metabolic process	2178	97	4.5	1.42	0.00723029	0.0145137	0.426587	0.369993
cellular process	2804	120	4.3	1.42	0.00737983	0.0145137	0.43541	0.361101
cell adhesion	24	4	16.7	4.68	0.0152725	0.0260042	0.901079	0.045237
biological_process	3829	154	4	1.4	0.0157131	0.0260042	0.927075	0.0328851
DNA catabolic process	4	2	50	13.96	0.0165577	0.0260042	0.976903	0.0101486
regulation of phosphate metabolic process	13	3	23.1	6.46	0.0167485	0.0260042	0.988161	0.00517239
regulation of phosphorus metabolic process	13	3	23.1	6.46	0.0167485	0.0260042	0.988161	0.00517239
sulfur amino acid biosynthetic process	8	2	25	6.97	0.0453174	0.0460987	1	0
DNA metabolic process	234	15	6.4	1.83	0.0268751	0.038674	1	0
biosynthetic process	845	40	4.7	1.38	0.0471865	0.0471865	1	0
serine family amino acid metabolic process	8	2	25	6.97	0.0453174	0.0460987	1	0
biopterin transport	7	2	28.6	7.97	0.0370915	0.0414915	1
nucleobase-containing small molecule interconversion	6	2	33.3	9.3	0.0295174	0.0387006	1
biological adhesion	25	4	16	4.49	0.0172439	0.0260869	1
regulation of multi-organism process	33	4	12.1	3.4	0.0386785	0.0414915	1
regulation of symbiosis, encompassing mutualism through parasitism	33	4	12.1	3.4	0.0386785	0.0414915	1
modulation of development of symbiont involved in interaction with host	33	4	12.1	3.4	0.0386785	0.0414915	1
cellular metabolic process	2115	91	4.3	1.33	0.0256255	0.0377977	1
homeostasis of number of cells	31	4	12.9	3.62	0.0323494	0.0397628	1
cofactor transport	8	2	25	6.97	0.0453174	0.0460987	1
regulation of cell cycle	33	4	12.1	3.4	0.0386785	0.0414915	1
