# Supplementary material for: Transcriptome Profiling of Trypanosoma brucei Development in the Tsetse Fly Vector Glossina morsitans
Source: PLoS One. 2016 Dec 21;11(12):e0168877. doi: 10.1371/journal.pone.0168877 (PMC5176191; doi:10.1371/journal.pone.0168877)
Supplement: S5 Table — (XLSX) [file pone.0168877.s007.xlsx]

## Sheet: PC to MG 2-fold Up 95%
Gene ID	FC UP PC to MG	P value	PC - linear total RPKM	MG - linear total RPKM	Product
Tb927.9.15790	627.855	0.0133	0.029	18.117	variant surface glycoprotein (VSG)-related, putative
Tb927.1.770	294.379	0.0159	0.029	8.494	unspecified product
Tb927.9.2820	274.526	0.0121	0.029	7.922	unspecified product
Tb927.1.2940	73.9934	0.0159	0.029	2.135	hypothetical protein, unlikely
Tb927.9.7960	69.0425	0.0251	0.029	1.992	hypothetical protein
Tb927.11.17900	61.4415	0.0251	0.029	1.773	Trypanosomal VSG domain containing protein, putative
Tb927.9.15970	58.2358	0.0251	0.029	1.68	hypothetical protein, unlikely
Tb927.4.3290	54.3314	0.0403	0.029	1.568	Trypanosomal VSG domain containing protein, putative
Tb927.1.2250	44.0695	0.0133	2.776	122.355	hypothetical protein, unlikely
Tb927.1.2240	40.396	0.0339	8.604	347.575	hypothetical protein, unlikely
Tb927.1.2230	30.3412	0.0121	35.619	1080.71	calpain-like protein fragment, putative
Tb927.1.200	24.5113	0.0385	16.611	407.145	hypothetical protein, unlikely
Tb927.9.7950	21.4651	0.0339	0.029	0.619	hypothetical protein
Tb927.1.460	19.5922	0.0291	22.352	437.925	hypothetical protein, unlikely
Tb927.1.2820	14.5364	0.0242	85.662	1245.21	pteridine transporter, putative
Tb927.1.2850	14.4755	0.0251	68.756	995.28	pteridine transporter, putative
Tb927.1.2880	12.4654	0.0251	87.446	1090.05	pteridine transporter, putative
Tb927.10.12760	11.2471	0.0251	37.705	424.074	zinc finger protein family member, putative (ZC3H36)
Tb927.1.580	10.9293	0.0191	57.233	625.52	phosphate-repressible phosphate permease, putative
Tb927.1.2160	10.4178	0.0441	24.355	253.728	calpain-like protein fragment, putative
Tb927.11.4620	9.32756	0.0251	9.088	84.771	hypothetical protein, conserved
Tb927.9.15830	8.95738	0.0251	9.641	86.357	unspecified product
Tb927.4.3990	8.80438	0.0319	18.539	163.222	amino acid transporter, putative
Tb927.4.4000	8.41014	0.0339	19.675	165.472	amino acid transporter, putative
Tb927.5.4000	8.40373	0.0244	0.861	7.236	hypothetical protein
Tb927.6.5020	8.32319	0.0381	24.006	199.809	cyclin 7, putative (CYC7)
Tb927.4.4010	7.93469	0.0202	20.044	159.041	amino acid transporter, putative
Tb927.9.4780	7.48609	0.0297	38.893	291.157	hypothetical protein, unlikely
Tb927.9.13190	6.66268	0.0251	2.346	15.628	unspecified product
Tb927.1.600	6.54965	0.0226	88.647	580.609	phosphate-repressible phosphate permease, putative
Tb927.1.4620	6.02662	0.045	2.031	12.237	unspecified product
Tb927.11.1490	6.00512	0.0441	33.069	198.584	unspecified product
Tb927.9.2150	5.89061	0.0339	25.245	148.711	unspecified product
Tb927.11.1480	5.65876	0.0251	42.822	242.32	receptor-type adenylate cyclase GRESAG 4, putative
Tb927.1.230	5.63608	0.0339	126.592	713.485	hypothetical protein, unlikely
Tb927.6.480	5.3946	0.0262	3462.63	18679.5	EP3-2 procyclin
Tb11.01.6240	5.27688	0.0258	2.983	15.743	expression site-associated gene 2 (ESAG2) protein, putative
Tb927.9.2960	5.25969	0.0251	67.146	353.165	unspecified product
Tb927.1.590	5.17672	0.0403	30.278	156.739	hypothetical protein, unlikely
Tb927.9.12190	5.14388	0.0381	11.897	61.195	hypothetical protein, unlikely
Tb927.8.8320	5.00763	0.0316	17.646	88.366	hypothetical protein, conserved
Tb927.4.5060	4.88238	0.027	48.993	239.202	hypothetical protein
Tb927.11.5940	4.88201	0.0415	49.081	239.612	receptor-type adenylate cyclase GRESAG 4, putative
Tb927.7.1810	4.77723	0.0251	24.28	115.992	hypothetical protein, conserved
Tb927.9.2570	4.64639	0.0339	13.671	63.521	unspecified product
Tb927.3.5390	4.57079	0.0436	26.26	120.027	Ring finger domain containing protein, putative
Tb927.6.450	4.54978	0.0339	2300.81	10468.2	EP3-2 procyclin
Tb927.11.6040	4.50075	0.0262	187.577	844.234	Nodulin-like, putative
Tb927.7.690	3.93316	0.0339	18.03	70.915	zinc finger protein, putative
Tb927.5.320	3.89659	0.0446	53.446	208.256	receptor-type adenylate cyclase GRESAG 4, putative
Tb927.9.4650	3.88498	0.0339	8.95	34.772	hypothetical protein, unlikely
Tb927.3.5210	3.88351	0.0488	22.599	87.763	hypothetical protein, conserved
Tb927.6.520	3.86104	0.0316	19331.6	74640.1	EP3-2 procyclin (EP3-2)
Tb927.9.1500	3.82937	0.0339	65.714	251.645	protein kinase, putative
Tb927.11.1310	3.8009	0.0403	28.365	107.813	NADH-cytochrome b5 reductase, putative (B5R)
Tb927.4.4020	3.79088	0.0321	34.436	130.542	amino acid transporter, putative
Tb927.8.8300	3.78363	0.0339	646.344	2445.53	amino acid transporter, putative
Tb927.3.1510	3.75826	0.0339	2.402	9.029	variant surface glycoprotein (VSG)-related, putative
Tb927.9.15660	3.67595	0.0385	17.674	64.968	procyclic-enriched flagellar receptor adenylate cyclase 6 (ACP6)
Tb927.6.470	3.6639	0.0346	3.267	11.972	gene related to expression site-associated gene 2 (GRESAG2), putative
Tb927.1.4910	3.62155	0.0381	1.674	6.064	expression site-associated gene 1 (ESAG1) protein, putative
Tb927.6.5200	3.43081	0.0339	22.883	78.506	hypothetical protein, conserved
Tb927.10.480	3.42915	0.0356	10.786	36.987	hypothetical protein, conserved
Tb927.1.1450	3.40917	0.0498	9.192	31.338	hypothetical protein, unlikely
Tb927.7.5940	3.2742	0.045	592.484	1939.91	Protein Associated with Differentiation (PAD2)
Tb927.11.520	3.23613	0.0381	18.388	59.507	hypothetical protein, conserved
Tb927.7.6000	3.22072	0.0441	77.164	248.523	protein associated with differentiation 8, putative
Tb927.10.10260	3.20052	0.0351	17499.1	56006.1	EP1 procyclin (EP1)
Tb927.7.1850	3.19824	0.0351	34.395	110.002	hypothetical protein, conserved
Tb927.10.3230	3.11194	0.0405	28.485	88.642	protein kinase, putative
Tb927.6.430	3.05566	0.0446	21.329	65.173	receptor-type adenylate cyclase GRESAG 4, putative
Tb927.7.5980	3.03572	0.0498	50.359	152.876	protein associated with differentiation 6, putative (PAD6)
Tb927.9.5960	3.02258	0.0441	288.644	872.451	succinate dehydrogenase, putative
Tb927.9.7450	3.01516	0.0405	177.968	536.603	unspecified product
Tb927.10.11970	2.9865	0.0394	118.138	352.819	glutamine aminotransferase (GlnAT) (GlnAT)
Tb927.9.7330	2.92485	0.045	3.164	9.254	expression site-associated gene 2 (ESAG2) protein, putative
Tb927.10.10250	2.90904	0.045	15276.8	44440.9	EP2 procyclin (EP2)
Tb927.1.4290	2.86342	0.0454	121.892	349.028	unspecified product
Tb927.8.5590	2.79082	0.0446	55.109	153.799	SH3-binding, glutamic acid-rich protein, putative
Tb927.10.8920	2.72752	0.045	100.79	274.907	ras-like small GTPase, putative (TbGRP)
Tb927.5.4370	2.59353	0.045	83.215	215.82	hypothetical protein, conserved
Tb927.10.3530	2.55137	0.049	16.47	42.022	hypothetical protein, conserved

## Sheet: PC to MG 2-fold Down 95%
Gene ID	FC DOWN PC to MG	P value	PC - linear total RPKM	MG - linear total RPKM	Product
Tb927.1.3500	312.122	0.0191	9.006	0.029	unspecified product
Tb927.1.4460	230.029	0.0441	6.638	0.029	hypothetical protein, unlikely
Tb927.9.4540	196.104	0.0251	5.659	0.029	hypothetical protein, unlikely
Tb927.1.4980	185.209	0.0339	5.344	0.029	hypothetical protein, unlikely
Tb927.10.13050	183.688	0.0121	5.3	0.029	hypothetical protein, unlikely
Tb927.9.5250	169.831	0.0133	4.901	0.029	unspecified product
Tb927.1.4260	130.963	0.0121	3.779	0.029	hypothetical protein, unlikely
Tb927.9.17940	108.689	0.0297	3.136	0.029	hypothetical protein
Tb927.10.14050	101.794	0.0315	2.937	0.029	hypothetical protein
Tb927.10.16270	82.8265	0.0411	2.39	0.029	variant surface glycoprotein, fragment
Tb927.9.1270	67.3523	0.0121	1.943	0.029	hypothetical protein, unlikely
Tb927.1.2910	64.5844	0.0121	1.864	0.029	hypothetical protein, unlikely
Tb927.10.11280	63.7116	0.0121	1.838	0.029	hypothetical protein
Tb927.11.18270	54.8342	0.0339	1.582	0.029	variant surface glycoprotein (VSG), putative
Tb927.1.2080	49.026	0.0469	1.415	0.029	hypothetical protein, unlikely
Tb927.11.18300	48.141	0.0364	1.389	0.029	variant surface glycoprotein (VSG), putative
Tb927.11.18220	37.4179	0.0121	1.08	0.029	variant surface glycoprotein (VSG), putative
Tb927.4.5790	32.5149	0.0121	0.938	0.029	UDP-Gal or UDP-GlcNAc-dependent glycosyltransferase, putative
Tb927.3.440	31.1087	0.0256	0.898	0.029	variant surface glycoprotein (VSG), putative
Tb927.9.15950	30.8148	0.0121	0.889	0.029	hypothetical protein
Tb927.11.18280	27.1092	0.0251	0.782	0.029	ESAG7 (expression site associated protein 7), putative
Tb927.6.5740	26.096	0.0446	0.753	0.029	variant surface glycoprotein (VSG, atypical), putative
Tb927.5.5670	18.7835	0.0133	0.542	0.029	Variant Surface Glycoprotein, putative
Tb927.1.05	17.8924	0.0133	0.516	0.029	variant surface glycoprotein (VSG), putative
Tb927.10.60	17.4617	0.0133	0.504	0.029	expression site-associated gene (ESAG), putative
Tb927.9.16490	17.1131	0.0133	0.494	0.029	variant surface glycoprotein (VSG), putative
Tb927.3.5730	13.3182	0.0159	0.384	0.029	hypothetical protein, conserved
Tb927.5.5660	11.8459	0.0169	0.342	0.029	Variant Surface Glycoprotein, putative
Tb927.9.15730	9.92559	0.0191	0.286	0.029	variant surface glycoprotein (VSG)-related, putative
Tb927.11.18350	9.42932	0.0191	0.272	0.029	variant surface glycoprotein (VSG), putative
Tb927.9.16250	9.31751	0.0191	0.269	0.029	variant surface glycoprotein (VSG, atypical), putative
Tb927.6.510	7.61989	0.0251	17214.7	2259.18	GPEET procyclin (GPEET)
Tb927.10.16070	6.69401	0.0251	35.565	5.313	eukaryotic translation initiation factor 4E, putative
Tb927.5.4260	6.06235	0.0339	499.719	82.43	histone H4, putative
Tb927.5.4250	5.77414	0.0347	417.492	72.304	histone H4, putative
Tb927.11.1800	5.75474	0.0436	1334.88	231.962	histone H1, putative
Tb927.10.10000	5.72617	0.0441	181.211	31.646	hypothetical protein, conserved
Tb927.5.4240	5.41821	0.0405	427.693	78.936	histone H4, putative
Tb927.5.4170	5.30834	0.0251	422.941	79.675	histone H4, putative
Tb927.7.3020	5.25239	0.0339	1363.5	259.595	Nitroreductase family, putative
Tb927.5.4200	5.24567	0.0262	413.343	78.797	histone H4, putative
Tb927.5.4190	5.01892	0.0436	473.38	94.319	histone H4, putative
Tb927.7.2980	4.99416	0.0443	1351.95	270.706	Nitroreductase family, putative
Tb927.10.2020	4.99251	0.0251	722.221	144.661	hexokinase (HK2)
Tb927.3.590	4.89371	0.045	122.758	25.085	adenosine transporter, putative
Tb927.5.4210	4.86136	0.0316	449.081	92.378	histone H4, putative
Tb927.5.4180	4.81903	0.0258	739.484	153.451	histone H4, putative
Tb927.5.4220	4.69826	0.0414	481.335	102.45	histone H4, putative
Tb927.10.2010	4.65303	0.0381	619.658	133.173	hexokinase (HK1)
Tb927.11.10830	4.28216	0.0316	30.408	7.101	hypothetical protein
Tb927.8.5460	4.1209	0.0319	386.858	93.877	Flagellar calcium-binding protein 44 (Tb-44)
Tb927.6.4280	4.02717	0.0316	1401.41	347.988	glyceraldehyde 3-phosphate dehydrogenase, glycosomal (GAPDH)
Tb927.6.4300	3.74033	0.037	1426.66	381.426	glyceraldehyde 3-phosphate dehydrogenase, glycosomal (GAPDH)
Tb927.3.4320	3.44521	0.0389	221.337	64.245	Paraflagellar rod protein 1-4 (PFR1-4)
Tb927.8.5440	3.35988	0.0349	390.309	116.168	Flagellar calcium-binding protein 24 (Tb-24)
Tb927.3.4310	3.27194	0.0443	221.201	67.605	Paraflagellar rod protein 1-3 (PFR1-3)
Tb927.11.7100	3.25824	0.0405	73.69	22.616	cytoplasmic translation machinery associated protein, putative
Tb927.7.2870	3.22211	0.0443	495.31	153.722	histone H2A, putative
Tb927.8.1790	3.19888	0.0469	288.215	90.099	hypothetical protein, conserved
Tb927.11.6550	3.17351	0.0498	74.537	23.487	PUF nine target 1 (PNT1)
Tb927.9.11550	3.10047	0.037	51.735	16.686	hypothetical protein, unlikely
Tb927.11.9590	3.09342	0.037	693.979	224.34	S-adenosylhomocysteine hydrolase, putative
Tb927.8.550	3.00466	0.045	121.005	40.272	peptide methionine sulfoxide reductase, putative
Tb927.10.16110	2.95637	0.0443	55.079	18.631	hypothetical protein, conserved
Tb927.8.5000	2.86905	0.0403	280.207	97.665	Paraflagellar rod protein 2-4 (PFR2-4)
Tb927.8.5010	2.85684	0.0405	291.202	101.932	Paraflagellar rod protein 2-5 (PFR2-5)
Tb927.11.10090	2.82455	0.045	56.513	20.008	hypothetical protein, conserved
Tb927.8.4970	2.80489	0.0468	289.486	103.208	Paraflagellar rod protein 2-1 (PFR2-1)
Tb927.7.7500	2.75204	0.0418	624.923	227.077	thymine-7-hydroxylase, putative (TLP7)
Tb927.8.4990	2.66827	0.045	276.262	103.536	Paraflagellar rod protein 2-3 (PFR2-3)
Tb927.9.11600	2.66563	0.045	1443.08	541.363	Gim5B protein (gim5B)
Tb927.9.11580	2.66106	0.045	1334.08	501.334	Gim5A protein (gim5A)
Tb927.10.10850	2.65442	0.045	62.624	23.592	argonaute-like protein (AGO1)
