# Supplementary material for: Transcriptome Profiling of Trypanosoma brucei Development in the Tsetse Fly Vector Glossina morsitans
Source: PLoS One. 2016 Dec 21;11(12):e0168877. doi: 10.1371/journal.pone.0168877 (PMC5176191; doi:10.1371/journal.pone.0168877)
Supplement: S6 Table — (XLSX) [file pone.0168877.s008.xlsx]

## Sheet: Table S4 Blood vs. SG
Feature ID	ID	Experiment - Fold Change (normalized values)	Kal's Z-test:SG vs Blood normalized values - Bonferroni	Blood - Blood - RPKM	SG - SG - RPKM	Fold	Blood - Blood DNASTAR RPKM	SG - SG DNASTAR RPKM
Tb927.5.3990	variant surface glycoprotein (VSG, atypical), putative	124.464	0	1.56363	193.857	123.979	2.437	185.819
Tb927.10.10220	procyclin-associated gene 2 (PAG2) protein (PAG2)	72.7205	6.45959e-07	0.445951	32.3034	72.4371	1.769	30.764
Tb09.211.0620	actin A	71.7882	7.1225e-05	0.354486	25.3487	71.5084	1.34	36.761
Tb927.10.13410	hypothetical protein	69.4241	0	5.06967	350.585	69.1535	5.746	497.472
Tb09.244.2510	BARP protein (BARP)	43.2182	0	46.9361	2020.59	43.0498	42.598	2962.39
Tb927.10.10770	hypothetical protein, conserved	37.1815	0	48.4491	1794.39	37.0366	56.792	1947.59
Tb09.160.3650	hypothetical protein, unlikely (28G16.135)	36.3603	0	1.88741	68.3591	36.2185	1.07	59.761
Tb09.244.2420	BARP protein (BARP)	33.6849	0	8.25056	276.836	33.5536	18.686	1077.64
Tb09.244.2460	BARP protein (BARP)	31.8349	0	42.5952	1350.73	31.7108	35.985	1776.88
Tb927.7.2020	retrotransposon hot spot protein 7 (RHS7), putative	27.6014	3.69032e-07	1.29005	35.4684	27.4938	3.54	25.249
Tb927.1.2820	pteridine transporter, putative	26.4325	0	72.7175	1914.61	26.3294	60.159	1069.15
Tb927.10.4040	3-keto-dihydrosphingosine reductase	25.5131	0	10.4402	265.325	25.4137	11.529	298.434
Tb927.7.2010	retrotransposon hot spot protein 7 (RHS7), putative	24.7063	0.000343319	1.01404	24.9555	24.61	2.452	22.699
Tb927.1.2220	hypothetical protein, unlikely	23.774	7.53054e-08	1.63333	38.6795	23.6813	0.013	62.324
Tb927.1.4240	hypothetical protein, unlikely	22.1758	0	3.17469	70.1268	22.0893	0.013	141.524
Tb927.8.4720	amino acid transporter, putative	20.3542	0	11.525	233.668	20.2749	70.821	85.676
Tb927.7.5960	hypothetical protein, conserved	19.5595	0	59.3637	1156.6	19.4832	122.503	1856.18
Tb927.5.2830	hypothetical protein, conserved	18.7795	4.80223e-06	1.76753	33.0639	18.7063	5.724	43.276
Tb927.7.400	hypothetical protein, conserved	18.5524	0	20.2911	374.981	18.4801	20.55	306.254
Tb927.10.13420	hypothetical protein	18.0021	0	16.261	291.591	17.932	19.435	480.258
Tb09.244.2430	BARP protein (BARP)	17.6953	0	44.1618	778.411	17.6264	58.826	2151.54
Tb927.8.7740	amino acid transporter, putative	16.8373	0	69.9435	1173.07	16.7717	116.067	1727.52
Tb927.7.6000	hypothetical protein, conserved	16.3787	0	105.687	1724.26	16.3148	111.896	1746.27
Tb09.160.4900	hypothetical protein, unlikely	15.8493	2.06393e-07	2.5025	39.5084	15.7876	1.891	76.427
Tb09.244.2440	BARP protein (BARP)	15.7736	0	28.2635	444.08	15.7121	39.352	1393.37
Tb11.02.2360	hypothetical protein	15.0083	0	117.41	1755.26	14.9498	110.721	1322.61
Tb927.10.10250	EP2 procyclin (EP2)	14.2955	0	6.468	92.1028	14.2398	14.661	310.441
Tb11.v4.0005	ribonucleoside-diphosphate reductase small chain (RNR2)	14.2528	0	15.3438	217.839	14.1972	63.281	170.687
Tb927.2.5830	hypothetical protein, conserved (1F7.285)	14.2072	0	6.17852	87.4373	14.1518	7.22	98.497
Tb11.22.0002	hypothetical protein, conserved	14.0923	2.20339e-10	3.7486	52.6205	14.0374	16.34	106.765
Tb927.10.14000	aconitase (ACO)	13.9359	0	31.3156	434.711	13.8816	38.086	423.424
Tb927.3.590	adenosine transporter, putative	13.824	0	22.8701	314.924	13.7702	26.757	335.065
Tb09.244.2410	BARP protein (BARP)	13.6127	0	51.9284	704.129	13.5596	58.197	2305.63
Tb11.02.4520	amino acid permease/transporter, putative	13.4405	0	38.9082	520.908	13.3881	46.273	514.475
Tb11.01.0730	cation transporter, putative	13.3751	0	27.3273	364.081	13.323	36.993	324.102
Tb09.244.2870	hypothetical protein, unlikely	13.2317	1.21495e-10	4.13111	54.4485	13.1801	4.322	77.07
Tb09.160.4850	hypothetical protein, conserved	13.1612	0	8.56253	112.254	13.1099	7.902	113.588
Tb927.6.220	purine nucleoside transporter (TbNT9)	13.1085	0	24.2627	316.808	13.0574	28.982	305.586
Tb927.5.540	hypothetical protein	13.0338	1.00076e-07	3.2743	42.5101	12.983	11.88	51.58
Tb927.7.360	hypothetical protein, conserved	12.8934	0	29.8544	383.423	12.8431	24.052	500.235
Tb927.7.430	hypothetical protein, conserved	12.8659	5.20793e-05	2.44715	31.3621	12.8158	19.586	46.132
Tb05.5K5.150	small GTP-binding protein, putative,BAC from homologous region on chr5	12.7934	0	12.936	164.851	12.7436
Tb927.7.380	hypothetical protein, conserved	12.7602	0	26.1745	332.69	12.7105	29.66	470.588
Tb927.7.440	hypothetical protein, conserved	12.6426	0	16.693	210.22	12.5934	24.312	413.998
Tb927.1.2880	pteridine transporter, putative	12.3452	0	63.8926	785.691	12.2971	54.808	873.568
Tb927.6.370	hypothetical protein, conserved	12.3291	0	12.5048	153.571	12.281	40.083	147.562
Tb927.7.410	hypothetical protein, conserved	12.1559	0.0015169	2.12086	25.6806	12.1086	2.198	39.583
Tb927.6.460	procyclin associated gene 3 (PAG3) protein,procyclin PARP A,procyclic acidic repetitive protein A (PAG3)	11.8262	2.47109e-11	5.00112	58.9137	11.7801	3.13	53.081
Tb11.01.1330	hypothetical protein, conserved	11.5017	0	7.4884	85.7937	11.4569	7.437	87.906
Tb927.10.8070	ATPase, putative	10.9935	0	20.4667	224.124	10.9507	25.344	224.695
Tb927.5.4230	histone H4, putative	10.9239	0	22.0398	239.823	10.8813	94.354	367.421
Tb927.5.4220	histone H4, putative	10.9081	0	22.8715	248.512	10.8656	91.209	381.131
Tb09.211.0420	hypothetical protein, unlikely	10.9081	0.00112666	2.48475	26.9982	10.8656	3.379	65.083
Tb927.5.4190	histone H4, putative	10.7809	0	22.8715	245.615	10.7389	99.596	399.328
Tb11.01.0725	cation transporter, putative	10.646	0	33.142	351.453	10.6045	32.168	327.799
Tb09.160.4060	hypothetical protein, unlikely (28G16.330)	10.4108	0.000562899	2.76592	28.6833	10.3703	5.573	43.144
Tb927.2.5530	hypothetical protein, conserved (1F7.135)	10.359	0	62.1557	641.362	10.3186	34.901	398.255
Tb927.6.1000	cysteine peptidase precursor,cysteine peptidase, Clan CA, family C1, Cathepsin L-like (CP)	10.1685	3.91256e-11	5.98716	60.6434	10.1289	3.012	348.661
Tb927.6.1570	2-hydroxy-3-oxopropionate reductase, putative	10.1266	0	45.3051	456.997	10.0871	57.34	518.076
Tb927.10.13400	Phosphatidic acid phostphatase, putative	10.0835	0	46.29	464.945	10.0442	55.662	519.19
Tb927.8.7610	amino acid transporter 1, putative (AATP1)	10.0335	0	166.385	1662.91	9.99435	170.142	1443.32
Tb927.10.1500	methionyl-tRNA synthetase, putative (MetRS)	9.98367	0	66.8713	665.019	9.94476	83.861	662.06
Tb927.5.4210	histone H4, putative	9.81261	0	24.9507	243.878	9.77436	99.596	354.958
Tb927.1.4630	cyclin-like F-box protein (CFB1E)	9.75627	0	10.3717	100.794	9.71824	11.699	69.377
Tb927.10.10230	procyclin-associated gene 5 (PAG5) protein (PAG5)	9.69607	1.41484e-05	3.77736	36.4828	9.65828	2.854	34.405
Tb11.1370	hypothetical protein,chrXI additional, unordered contigs	9.58212	0.00169536	2.86	27.298	9.54477
Tb927.2.5630	hypothetical protein, conserved (1F7.185)	9.37398	0	43.3911	405.161	9.33744	49.742	568.277
Tb927.10.12350	hypothetical protein, conserved	9.19601	0	12.4318	113.877	9.16017	13.663	152.884
Tb11.01.0770	cation transporter, putative	9.18682	0	22.5415	206.277	9.15101	28.655	231.062
Tb927.2.5500	hypothetical protein, conserved (1F7.120)	9.17979	0	45.5052	416.1	9.14401	49.249	576.123
Tb927.6.490	procyclin associated gene 3 (PAG3) protein,procyclin PARP A,procyclic acidic repetitive protein A (PAG3)	9.14123	2.58485e-06	4.45752	40.5884	9.1056	5.738	57.669
Tb11.01.0660	hypothetical protein, conserved	9.10896	1.02962e-11	7.21668	65.4802	9.07346	9.726	64.333
Tb927.3.3460	hypothetical protein, conserved	9.08371	0	41.3559	374.2	9.0483	50.537	386.172
Tb927.1.590	hypothetical protein, unlikely	9.00853	0	95.107	853.435	8.97342	49.515	475.448
Tb09.160.3520	radical SAM domain protein, putative (28G16.75)	8.92982	0	11.3244	100.731	8.89502	14.974	96.381
Tb927.6.510	GPEET2 procyclin precursor,PARP A-alpha,procyclin A-alpha,procyclic form specific polypeptide A-alpha precursor	8.91856	0	19.7538	175.488	8.88379	23.019	416.61
Tb927.7.7180	leucine-rich repeat protein (LRRP), putative,leucine-rich repeat protein 1 (LRRP1), putative	8.89583	2.42984e-07	5.16117	45.7339	8.86116	11.965	37.803
Tb927.10.10640	hypothetical protein, conserved	8.74045	0.000116979	3.85265	33.5426	8.70638	5.458	70.597
Tb927.1.2110	calpain-like cysteine peptidase, putative,cysteine peptidase, Clan CA, family C2, putative	8.69068	0	33.3524	288.725	8.65681	33.487	292.124
Tb09.160.4940	hypothetical protein, unlikely	8.67052	0.00659233	2.95654	25.5348	8.63673	4.691	36.649
Tb11.01.6420	DNA repair and recombination helicase protein PIF1, putative (TbPIF4)	8.60558	0	46.3715	397.499	8.57204	59.658	387.251
Tb927.3.2450	hypothetical protein, conserved	8.59649	0	9.56779	81.9288	8.56298	10.844	114.961
Tb09.244.2470	BARP protein (BARP)	8.57592	2.1622e-11	7.66039	65.4388	8.54249	23.53	899.121
Tb11.1400	hypothetical protein,chrXI additional, unordered contigs	8.35049	0	15.4473	128.49	8.31794
Tb927.2.5340	hypothetical protein, conserved (1F7.40)	8.34713	0.00021428	3.95457	32.8806	8.31459	26.901	216.582
Tb927.8.930	hypothetical protein	8.27072	0	15.6351	128.809	8.23848	74.637	169.284
Tb927.10.13430	citrate synthase, putative	8.2671	0	46.8097	385.472	8.23487	55.89	400.585
Tb927.10.10260	EP1 procyclin (EP1)	8.2449	0	37.8312	310.699	8.21276	43.249	528.875
Tb05.5K5.70	nucleolar RNA helicase II, putative,nucleolar RNA helicase Gu, putative,BAC from homologous region on chr5	8.13777	1.42088e-10	7.74866	62.811	8.10605
Tb927.6.2490	hypothetical protein, conserved	8.13322	0	48.6331	394.002	8.10151	36.906	429.77
Tb927.8.2320	hypothetical protein	8.0928	0	13.9001	112.052	8.06125	17.045	157.197
Tb927.2.5350	hypothetical protein, conserved (1F7.45)	8.0852	0	18.6606	150.287	8.05369	36.631	253.53
Tb11.01.3280	hypothetical protein, conserved	7.98351	7.18778e-09	6.91967	55.0279	7.95239	7.441	52.748
Tb11.01.2020	hypothetical protein, conserved	7.92997	1.44147e-11	8.65426	68.3605	7.89906	11.146	67.207
Tb927.3.3730	ABC transporter, putative	7.86315	0	13.6142	106.633	7.8325	15.774	99.559
Tb927.6.4890	S-adenosylmethionine synthetase, putative (METK1)	7.75256	0	79.3694	612.918	7.72234	102.693	371.632
Tb11.01.0760	cation transporter, putative	7.68859	0	16.6171	127.264	7.65862	31.159	262.513
Tb927.4.3680	protein phosphatase 2C, putative	7.66205	0	11.789	89.976	7.63218	17.396	93.421
Tb09.160.3880	hypothetical protein, conserved (28G16.245)	7.6349	1.43117e-10	8.47252	64.4347	7.60514	10.9	81.452
Tb11.02.5370	hypothetical protein, conserved	7.61135	5.0853e-09	7.49872	56.8529	7.58169	10.31	62.808
Tb927.5.2210	hypothetical protein, conserved	7.53621	3.57525e-05	5.07209	38.0753	7.50683	10.433	40.957
Tb927.8.1430	hypothetical protein, conserved	7.5337	4.48915e-10	8.30658	62.3354	7.50434	8.877	64.975
Tb927.10.7750	hypothetical protein, conserved	7.50334	5.1481e-12	9.63926	72.0447	7.47409	12.605	70.034
Tb11.01.7730	TFIIH basal transcription factor subunit (p34)	7.50089	0	12.3447	92.2351	7.47166	12.083	98.663
Tb927.8.1820	nonspecific lipid-transfer protein, putative,sterol carrier protein, putative	7.48959	2.05924e-12	9.87674	73.6845	7.4604	12.138	81.485
Tb927.1.1490	hypothetical protein, unlikely	7.48594	9.81417e-07	6.15602	45.904	7.45676	8.208	78.846
Tb927.10.12380	chaperone protein DNAj, putative	7.4802	0	13.8291	103.041	7.45104	16.949	98.321
Tb927.3.2120	hypothetical protein, conserved	7.45156	4.31359e-05	5.10015	37.856	7.42251	3.498	35.08
Tb927.2.2500	hypothetical protein, conserved (25N14.15)	7.44686	2.28633e-07	6.62601	49.1506	7.41783	6.759	58.387
Tb11.02.1080	hypothetical protein, conserved	7.43174	0	31.0722	230.021	7.40277	37.157	237.383
Tb927.6.4870	S-adenosylmethionine synthetase, putative (METK1)	7.41208	0	84.6679	625.119	7.38319	106.152	406.044
Tb927.1.70	retrotransposon hot spot protein 4 (RHS4), putative	7.3636	0	26.421	193.795	7.3349	15.127	157.442
Tb927.2.1170	retrotransposon hot spot protein 5 (RHS5), putative (25N24.105)	7.3516	0	37.6609	275.789	7.32294	52.16	342.335
Tb927.10.1360	hypothetical protein, unlikely	7.31508	4.3413e-05	5.23512	38.146	7.28657	11.867	66.413
Tb927.8.7810	hypothetical protein, conserved	7.28506	0	13.0858	94.9594	7.25667	14.831	110.135
Tb927.6.1060	cysteine peptidase precursor,cysteine peptidase, Clan CA, family C1, Cathepsin L-like (CP)	7.26867	0	25.1663	182.213	7.24034	36.424	338.982
Tb927.7.5080	ATP-NAD kinase-like protein	7.2457	3.01679e-10	8.90392	64.2637	7.21746	8.336	56.994
Tb927.10.6270	hypothetical protein	7.20751	0.000512971	4.60056	33.0293	7.17941	6.417	36.238
Tb927.8.1370	hypothetical protein, conserved	7.18525	7.70362e-09	8.0159	57.3717	7.15724	10.025	60.482
Tb927.2.1730	hypothetical protein, conserved (27H14.75)	7.18306	4.96421e-08	7.44705	53.2841	7.15506	8.205	54.533
Tb927.10.330	hypothetical protein, conserved	7.1777	4.65389e-10	8.89268	63.5802	7.14972	9.957	63.402
Tb11.03.0230	isocitrate dehydrogenase, putative (IDH)	7.11028	0	76.5776	542.366	7.08256	66.243	585.557
Tb927.1.580	phosphate-repressible phosphate permease, putative	7.07759	0	75.069	529.237	7.05	127.801	561.033
Tb927.6.1150	hypothetical protein	7.02822	6.46602e-10	9.06378	63.4539	7.00082	13.697	91.185
Tb927.8.6820	hypothetical protein, conserved	7.02822	0	11.458	80.2153	7.00082	12.284	82.596
Tb927.10.12880	hypothetical protein, conserved	7.01323	0	14.1941	99.1583	6.98589	18.248	96.194
Tb11.01.8480	chaperone protein DNAj, putative	6.99915	0	20.9043	145.742	6.97187	20.077	163.547
Tb927.6.4850	S-adenosylmethionine synthetase, putative (METK1)	6.98116	0	80.9914	563.21	6.95394	102.693	337.727
Tb927.2.5080	hypothetical protein, conserved (30M24.40)	6.91105	6.58607e-08	7.78556	53.5967	6.88411	8.561	52.656
Tb09.160.1590	hypothetical protein, unlikely (3C4.330)	6.9101	2.06145e-05	5.92632	40.7918	6.88316	9.482	39.643
Tb11.01.5390	hypothetical protein, conserved	6.87935	0	14.4069	98.7239	6.85254	19.221	93.328
Tb11.01.8300	hypothetical protein, conserved	6.87719	2.12778e-06	6.70715	45.9466	6.85038	7.512	42.655
Tb927.10.11160	HIRA-interacting protein 5, putative	6.86999	0	15.3159	104.81	6.84321	20.396	114.634
Tb09.160.0590	hypothetical protein, unlikely	6.86522	0.00484691	4.21186	28.8026	6.83846	7.811	55.511
Tb11.03.0200	hypothetical protein, conserved	6.84154	2.57405e-11	10.4951	71.5226	6.81488	10.177	70.747
Tb927.10.3040	hypothetical protein, conserved	6.8243	0	80.0309	544.026	6.7977	98.1	783.976
Tb09.211.0600	hypothetical protein, conserved	6.8042	0	58.4359	396.06	6.77768	68.446	128.662
Tb11.01.5130	hypothetical protein, conserved	6.77155	6.69254e-11	10.3337	69.7027	6.74515	8.585	75.415
Tb927.2.2520	voltage-dependent anion-selective channel (25N14.5)	6.75757	0	67.0699	451.463	6.73123	43.37	479.832
Tb927.7.6370	hypothetical protein, conserved	6.70412	1.13258e-11	11.1061	74.1663	6.67799	9.027	78.371
Tb11.01.3540	dolichyl-P-Man:GDP-Man5GlcNAc2-PP-dolichyl alpha-1,2-mannosyltranslocase, putative	6.6777	4.936e-09	9.07545	60.3669	6.65167	10.43	59.389
Tb09.211.2710	hypothetical protein, unlikely	6.63146	1.64739e-11	11.1393	73.5821	6.60561	21.177	193.081
Tb927.10.7400	hypothetical protein, conserved,predicted zinc finger protein	6.57948	3.33803e-09	9.4144	61.7004	6.55383	10.975	59.389
Tb09.160.0550	hypothetical protein, conserved	6.55754	0	14.8369	96.9142	6.53198	21.927	109.211
Tb927.10.2540	adenylate kinase, putative	6.5199	0	15.0295	97.609	6.49449	19.796	106.068
Tb927.10.14650	hypothetical protein, conserved	6.51688	0	18.6853	121.295	6.49148	23.718	186.907
Tb09.244.2490	BARP protein (BARP)	6.47441	2.19401e-07	8.14592	52.5344	6.44917	21.468	668.681
Tb11.01.1465	nascent polypeptide associated complex alpha subunit, putative	6.47327	0	96.3726	621.414	6.44804	109	829.824
Tb927.6.480	EP3-2 procyclin,PARP A-beta,surface protein EP3-2,surface protein EP3-2 procyclin precursor,procyclic form specific polypeptide A-beta precursor	6.46094	0	17.3871	111.899	6.43576	17.932	292.977
Tb927.1.2350	beta tubulin	6.44719	0.00011402	5.95696	38.256	6.42206	2293.88	3615.13
Tb927.8.2990	hypothetical protein, conserved	6.42702	1.05591e-05	6.83965	43.7872	6.40197	7.257	52.47
Tb11.01.6930	tRNA-sepcific adenosine deaminase (ADAT3)	6.38761	0	14.0393	89.3281	6.36272	13.019	87.497
Tb09.v1.0380	spermidine synthase (SpSyn)	6.38318	0	37.6368	239.306	6.35829	35.768	250.498
Tb927.5.3890	hypothetical protein, conserved	6.33974	0	14.9236	94.2431	6.31503	15.97	99.879
Tb927.10.190	40S ribosomal protein S6, putative	6.27804	0	163.962	1025.35	6.25357	207.132	1015.97
Tb927.10.12220	hypothetical protein, conserved	6.21782	0	16.4128	101.654	6.19358	20.605	104.515
Tb927.10.15960	hypothetical protein, conserved	6.2121	0	47.1178	291.559	6.18788	53.172	319.878
Tb05.5K5.110	major vault protein, putative,BAC from homologous region on chr5	6.18765	8.55306e-09	9.96626	61.4273	6.16353
Tb927.8.6020	hypothetical protein, conserved	6.14209	0	15.1535	92.7116	6.11815	15.167	88.116
Tb927.8.5790	hypothetical protein	6.13774	0	15.9653	97.609	6.11381	17.424	160.298
Tb927.7.210	proline dehydrogenase	6.1213	0	92.2914	562.741	6.09744	111.779	565.219
Tb927.3.4080	hypothetical protein, conserved	6.11672	0	25.8877	157.731	6.09288	88.855	216.198
Tb927.10.13580	transporter, putative,major facilitator superfamily protein (MFS), putative	6.07533	8.21637e-10	11.1746	67.6245	6.05165	39.863	185.415
Tb927.6.4320	hypothetical protein, conserved	6.06675	1.02962e-12	14.014	84.6881	6.0431	17.206	92.459
Tb927.5.470b	transporter, putative	6.06004	0.0165277	4.60314	27.7865	6.03642
Tb927.10.2560	mitochondrial malate dehydrogenase (mMDH)	6.05298	0	86.9835	524.457	6.02939	115.512	580.708
Tb927.10.1370	hypothetical protein, conserved	6.02577	1.14082e-09	11.1849	67.1348	6.00228	12.676	73.135
Tb927.10.7590	hypothetical protein, conserved	6.02262	0	22.8562	137.117	5.99914	25.337	136.94
Tb11.01.8200	enoyl-CoA hydratase/isomerase family protein, putative	5.9857	0	25.5	152.04	5.96237	22.169	171.516
Tb11.02.4160	hypothetical protein, conserved	5.98315	0	17.1204	102.035	5.95983	23.393	89.287
Tb09.160.3500	hypothetical protein, conserved (28G16.65)	5.97111	0	17.3181	103.005	5.94783	21.952	113.968
Tb927.3.2970	hypothetical protein, conserved	5.93574	7.6264e-09	10.6706	63.0907	5.9126	11.825	78.851
Tb11.01.5365	hypothetical protein, conserved	5.93322	1.02962e-12	14.4826	85.5933	5.91009	20.4	95.161
Tb927.7.5480	dihydrofolate reductase-thymidylate synthase (DHFR-TS)	5.92573	0	31.3192	184.865	5.90263	37.501	186.246
Tb927.10.11640	hypothetical protein, conserved	5.92361	1.13258e-11	13.3933	79.0276	5.90052	16.784	86.737
Tb927.10.280	cytochrome oxidase subunit VI (COXVI)	5.92274	0	88.8538	524.207	5.89966	133.19	616.26
Tb927.8.3620	folate transporter, putative,expression site-associated gene 10 (ESAG10) protein, putative	5.91588	0	52.7231	310.688	5.89282	73.267	235.136
Tb927.10.1070	cell division protein kinase 2 homolog 1,cdc2- like protein kinase (CRK1)	5.89626	1.52693e-09	11.4463	67.2274	5.87328	15.778	77.529
Tb927.10.15940	cation transporter, putative	5.88181	0	17.3107	101.421	5.85888	20.196	101.665
Tb927.5.1800	hypothetical protein, conserved	5.88032	0	26.801	156.984	5.8574	29.033	180.902
Tb927.10.950	hypothetical protein, conserved	5.87929	1.00495e-07	9.761	57.164	5.85637	12.643	58.028
Tb927.3.2990	hypothetical protein, conserved	5.87358	0	19.4639	113.877	5.85069	20.343	127.493
Tb927.1.2400	alpha tubulin	5.86278	0	2343.08	13683.4	5.83993	814.526	3923.29
Tb927.10.7120	hypothetical protein, conserved	5.85875	0	18.9146	110.384	5.83591	19.488	113.447
Tb927.2.400	retrotransposon hot spot protein 2 (RHS2), putative (3B10.155)	5.8528	0	50.1429	292.333	5.82999	85.915	142.229
Tb927.10.1580	hypothetical protein, conserved	5.84068	8.23697e-12	13.8109	80.3506	5.81791	15.653	128.726
Tb11.02.0510	hypothetical protein, conserved	5.83055	7.32647e-08	10.021	58.2003	5.80782	12.218	58.715
Tb927.10.660	2-oxoisovalerate dehydrogenase alpha subunit, putative	5.81901	0	22.9646	133.11	5.79632	27.424	138.68
Tb927.10.10440	mitochondrial carrier protein, putative	5.80817	0	15.2033	87.9591	5.78553	19.454	95.154
Tb927.10.14660	hypothetical protein, conserved	5.78705	0	21.5692	124.335	5.76449	25.931	118.944
Tb927.2.5330	hypothetical protein, conserved (1F7.35)	5.77932	0	22.368	128.768	5.75679	44.071	275.576
Tb927.10.2600	hypothetical protein, conserved	5.76673	0.000104102	7.10682	40.8234	5.74425	8.145	41.229
Tb927.5.2170	hypothetical protein, conserved	5.7634	4.28528e-09	11.4188	65.5547	5.74093	81.451	130.184
Tb927.10.10660	hypothetical protein, unlikely	5.75371	2.67701e-11	13.6247	78.0872	5.73128	15.883	104.481
Tb11.01.7090	hypothetical protein, conserved	5.73659	0	19.5916	111.951	5.71423	21.484	109.705
Tb11.03.0130	hypothetical protein, conserved	5.73292	2.66797e-06	8.74277	49.9262	5.71057	7.436	60.307
Tb927.10.1850	hypothetical protein, conserved	5.71491	1.02252e-08	11.194	63.7232	5.69263	11.955	59.054
Tb927.10.8630	hypothetical protein, conserved	5.71376	0	31.083	176.909	5.69148	34.33	170.824
Tb05.5K5.130	paraflagellar rod component par4, putative,BAC from homologous region on chr5	5.69856	0	26.9004	152.696	5.67635
Tb927.8.6970	3-methylcrotonyl-CoA carboxylase alpha subunit, putative	5.68781	0	18.4196	104.359	5.66564	15.906	63.626
Tb927.3.3540	Nucleoporin (TbNup53b)	5.63519	0	21.1145	118.521	5.61323	26.678	119.488
Tb927.7.2960	hypothetical protein, conserved	5.59389	4.14385e-07	9.92057	55.2782	5.57208	12.512	53.768
Tb11.02.4020	hypothetical protein, conserved	5.57683	4.60762e-06	8.88746	49.3707	5.55509	12.13	49.932
Tb927.7.6940	glutaminyl cyclase, putative	5.57524	1.59488e-06	9.36765	52.0233	5.55351	12.174	49.814
Tb927.10.11510	hypothetical protein, conserved	5.54925	2.9025e-09	12.2999	67.9891	5.52762	14.237	75.528
Tb927.5.2910	hypothetical protein, conserved	5.54482	2.19309e-10	13.4932	74.5258	5.5232	17.059	71.472
Tb927.2.1720	hypothetical protein, conserved (27H14.80)	5.52786	0	18.5211	101.983	5.50632	41.321	60.996
Tb927.7.1880	zinc finger protein, putative	5.49996	0	20.9351	114.693	5.47852	26.291	117.745
Tb927.6.4160	hypothetical protein, conserved	5.48852	4.11848e-12	15.5711	85.1293	5.46713	24.175	88.461
Tb927.10.6470	hypothetical protein	5.47735	0.00356007	6.09304	33.2436	5.456	7.481	40.09
Tb927.10.1460	protein kinase, putative	5.4747	0	19.4133	105.868	5.45336	24.253	97.167
Tb927.10.10120	hypothetical protein, conserved	5.45356	0	23.4785	127.542	5.4323	27.254	125.399
Tb05.5K5.160	hypothetical protein, conserved,BAC from homologous region on chr5	5.4457	0.000151334	7.60919	41.2759	5.42448
Tb09.160.5340	hypothetical protein, unlikely	5.41908	7.33273e-05	8.008	43.2268	5.39795	11.345	55.747
Tb927.1.3130	protein kinase, putative	5.4089	0	32.6188	175.744	5.38782	38.119	178.549
Tb927.8.6780	hypothetical protein, conserved	5.38146	6.17772e-12	15.8271	84.841	5.36048	13.135	84.643
Tb09.160.4070	hypothetical protein, unlikely (28G16.335)	5.37874	0.0007932	6.98015	37.3981	5.35777	3.443	46.569
Tb927.4.1440	hypothetical protein, conserved	5.36463	4.98336e-10	13.8326	73.9175	5.34372	15.934	82.494
Tb927.7.1840	zinc finger protein, putative	5.34527	0	21.0913	112.299	5.32443	25.931	119.629
Tb927.10.10240	procyclin-associated gene 1 (PAG1) protein (PAG1)	5.33571	0.00033821	7.47874	39.7488	5.31491	4.434	30.633
Tb927.3.4780	hypothetical protein, conserved	5.33167	0.00148859	6.77926	36.0039	5.31089	7.973	32.225
Tb11.01.7230	hypothetical protein, conserved	5.32676	0	26.9384	142.935	5.306	32.354	161.984
Tb927.6.520	EP3-2 procyclin,PARP A-beta,surface protein EP3-3 procyclin precursor,procyclic form specific polypeptide A-beta precursor	5.29843	0	33.3145	175.827	5.27778	38.282	636.181
Tb927.10.14090	transporter, putative	5.2917	0	73.8372	389.201	5.27107	47.217	243.544
Tb927.6.4450	hypothetical protein, conserved	5.28094	0	30.456	160.209	5.26036	21.037	84.073
Tb09.160.4380	succinate dehydrogenase, putative (28G16.480)	5.27668	0	111.521	586.168	5.25612	105.886	748.356
Tb11.02.2550	AAA ATPase, putative	5.26597	1.90912e-08	12.4512	65.3119	5.24544	14.549	64.093
Tb927.10.4330	2-oxoisovalerate dehydrogenase beta subunit, mitochondrial precursor, putative	5.26092	0.000174771	7.97545	41.7946	5.24041	21.522	90.607
Tb927.8.5640	hypothetical protein, conserved	5.25144	0	104.287	545.524	5.23097	106.52	594.88
Tb927.2.5650	hypothetical protein, conserved (1F7.195)	5.23153	0	35.9694	187.442	5.21114	13.98	109.228
Tb927.7.1540	hypothetical protein, conserved	5.23132	0	19.4239	101.217	5.21093	22.376	121.13
Tb09.211.3550	glycerol kinase, glycosomal (glk1)	5.22039	0	147.971	769.456	5.20004	206.199	246.068
Tb11.55.0020	tatD related deoxyribonuclease, putative	5.21592	2.91818e-05	8.97867	46.6495	5.19559	12.826	48.012
Tb11.02.5090	proliferator-activated receptor-interacting protein (PRIP) interacting protein (PIMT), putative, pseudogene	5.2081	8.83239e-07	10.7515	55.7766	5.1878	13.026	57.346
Tb927.2.3460	D-alanyl-glycyl endopeptidase-like protein,cysteine peptidase, Clan CA, family C51, putative (28H13.80)	5.20659	0	109.378	567.265	5.1863	82.146	576.094
Tb927.10.9560	oxidoreductase, putative	5.20444	5.3464e-07	11.016	57.1085	5.18415	15.172	53.358
Tb927.7.4880	hypothetical protein, conserved	5.20444	1.10169e-10	15.2915	79.2736	5.18415	18.628	89.748
Tb927.8.4650	hypothetical protein, conserved	5.186	0	18.2131	94.0852	5.16578	15.664	108.302
Tb927.10.4020	hypothetical protein, conserved	5.18257	0.000590119	7.56311	39.0436	5.16237	11.597	41.121
Tb09.160.5570	hypothetical protein, conserved	5.17981	2.03659e-09	13.9284	71.8653	5.15962	14.339	72.425
Tb927.7.3500	glutathione-S-transferase/glutaredoxin, putative	5.16113	0	82.2619	422.91	5.14102	79.837	445.126
Tb927.2.4020	ubiquitin activating enzyme, putative (28H13.360)	5.15729	5.76588e-11	15.8547	81.4485	5.13719	17.531	81.656
Tb927.10.4230	hypothetical protein, conserved	5.14086	3.12289e-07	11.5161	58.9721	5.12082	12.5	60.318
Tb927.10.12310	helicase-like protein	5.13515	6.69254e-11	15.8916	81.2879	5.11514	20.42	79.456
Tb927.10.10410	minichromosome maintenance (MCM) complex subunit, putative,minichromosome maintenance protein-like protein	5.11259	5.88714e-06	10.1037	51.4549	5.09267	14.872	45.331
Tb09.211.3850	selenocysteine lyase	5.10442	0	24.7488	125.836	5.08453
Tb927.1.850	hypothetical protein, unlikely	5.10031	0.000109681	8.63181	43.8533	5.08043	9.207	77.718
Tb927.8.6580	succinate dehydrogenase flavoprotein, putative	5.09457	0	49.513	251.264	5.07471	48.43	264.555
Tb927.6.2160	hypothetical protein, conserved	5.09443	9.98938e-09	13.4843	68.4269	5.07457	18.602	87.351
Tb09.244.2730	60S ribosomal protein L5, putative	5.08819	0	609.594	3089.64	5.06836
Tb927.1.730	hypothetical protein, conserved	5.0674	6.73784e-09	13.8109	69.7126	5.04765	16.347	69.345
Tb927.10.6390	hypothetical protein, conserved	5.06195	0	25.4658	128.404	5.04222	31.518	147.773
Tb927.6.2630	hypothetical protein, conserved	5.05004	3.74164e-09	14.2014	71.438	5.03035	14.198	72.038
Tb09.160.2140	hypothetical protein, unlikely (3C4.80)	5.0345	6.13674e-07	11.5627	57.9855	5.01487	22.016	112.919
Tb11.01.1490	hypothetical protein, conserved	5.02784	3.56946e-05	9.4325	47.2402	5.00824	12.727	51.684

## Sheet: Table S5 Blood vs. SG
Feature ID	ID	Kal's Z-test:SG vs Blood normalized values - Bonferroni	Blood - Blood - RPKM	SG - SG - RPKM	Fold	Blood - Blood DNASTAR RPKM	SG - SG DNASTAR RPKM
Tb11.02.4450	hypothetical protein, conserved	0	427.986	0.490189	0.00114534	520.856	0.522
Tb11.42.0005	histone H1, putative	0	488.283	0.768575	0.00157403	789.332	0.786
Tb927.6.5120	60S acidic ribosomal protein P2, putative	0	279.051	0.570813	0.00204555	339.227	0.993
Tb927.7.2430	hypothetical protein	0	124.805	0.32865	0.00263331	216.585	2.797
Tb11.01.0560	hypothetical protein	0	191.635	0.512383	0.00267374	150.836	4.163
Tb927.7.2090	hypothetical protein, conserved	0	528.301	1.62068	0.00306771	550.452	1.666
Tb11.24.0006	expression site-associated gene (ESAG, pseudogene), putative,expression site-associated gene 3 (ESAG3), degenerate	8.23697e-12	47.7428	0.179263	0.00375477	40.925	0.439
Tb927.7.3250	expression site-associated gene (ESAG) protein, putative,expression site-associated gene 6 (ESAG6) protein, putative	0	2188.95	8.33845	0.00380933	1744.19	6.176
Tb927.8.910	hypothetical protein, conserved	0	664.814	2.80114	0.00421342	560.56	2.863
Tb09.211.3570	glycerol kinase, glycosomal (glk1)	0	254.51	1.26847	0.00498397	192.989	1.426
Tb09.160.0880	hypothetical protein, unlikely	0	200.741	1.17248	0.00584076	351.046	2.949
Tb927.1.1510	hypothetical protein, unlikely	0	74.5353	0.478475	0.00641945	98.879	1.666
Tb927.1.4580	cyclin-like F-box protein (CFB1C)	0	116.048	0.796344	0.00686217	95.257	0.931
Tb11.02.5600	gp63-1 surface protease homologue, pseudogene,gp63-1 surface protease homologue, fragment	0	208.364	1.43996	0.0069108	185.386	14.91
Tb927.8.4200	hypothetical protein, conserved	0	193.325	1.34705	0.00696778	236.895	1.082
Tb927.2.6320	adenosine transporter 2, putative (TbNT6)	0	252.409	1.77719	0.00704093	230.982	2.556
Tb09.211.3560	glycerol kinase, glycosomal (glk1)	0	123.112	0.887931	0.00721238	188.242	1.157
Tb927.10.12650	hypothetical protein, conserved	0	134.95	0.985949	0.00730605	166.316	2.67
Tb927.1.3470	hypothetical protein, unlikely	0	132.354	0.985949	0.00744931	168.455	1.877
Tb09.211.1710	hypothetical protein, unlikely	0	81.7483	0.650726	0.00796012	99.533	5.539
Tb927.1.3480	hypothetical protein, unlikely	0	348.553	2.78088	0.00797835	593.686	10.759
Tb09.v1.0750	hypothetical protein, unlikely	0	68.8824	0.551463	0.00800587	81.179	1.315
Tb09.142.0400	hypothetical protein, conserved	0	128.838	1.04956	0.00814632	70.563	1.588
Tb09.211.3540	glycerol kinase, glycosomal (glk1)	0	140.049	1.14163	0.00815162	203.309	1.229
Tb927.4.1910	hypothetical protein, conserved	0	1237.66	10.1461	0.00819781	911.314	11.453
Tb09.244.0810	hypothetical protein	0	7069.56	65.0726	0.00920462
Tb927.10.7650	hypothetical protein	4.66748e-07	32.5578	0.32865	0.0100944	20.674	0.127
Tb927.5.360b	invariant surface glycoprotein, putative	0	130.512	1.36603	0.0104667
Tb11.47.0021	hypothetical protein, conserved	0	1132.84	12.3788	0.0109272	1235.73	10.63
Tb927.10.5150	hypothetical protein, conserved,zinc finger protein family member, putative (ZC3H31)	0	191.298	2.14803	0.0112287	238.706	1.809
Tb09.160.2690	hypothetical protein, unlikely (1L12.230)	1.41964e-08	37.9756	0.468149	0.0123276	48.753	4.89
Tb11.01.5820	hypothetical protein, conserved	0	414.886	5.29046	0.0127516	346.331	6.525
Tb11.03.0550	RNA-binding protein, putative (RBP3)	0	480.627	6.29735	0.0131024	476.751	6.263
Tb09.160.5430	expression site-associated gene 9 (ESAG9) protein, putative	0	92.8856	1.25623	0.0135245	106.295	1.944
Tb927.10.3400	hypothetical protein, conserved	2.06336e-09	41.0542	0.573327	0.0139651	50.611	1.22
Tb11.02.1106	nucleobase/nucleoside transporter 8.1	0	646.994	9.45803	0.0146184	431.227	4.472
Tb927.3.4010	hypothetical protein	0.000530658	22.5267	0.330318	0.0146634	34.4	0.895
Tb09.142.0410	hypothetical protein	0	73.863	1.11235	0.0150597	55.206	3.125
Tb927.2.6220	adenosine transporter 2, putative (TbNT4)	0	93.0231	1.40546	0.0151087	107.03	2.447
Tb927.6.690	hypothetical protein, conserved	0	379.948	5.81842	0.0153137	331.211	6.747
Tb927.2.6200	adenosine transporter 2, putative (TbNT3)	0	227.137	3.63847	0.0160188	261.186	5.089
Tb927.6.820	pumilio RNA binding protein, putative (PUF4)	0	124.314	2.05613	0.0165398	102.674	2.495
Tb927.10.9610	hypothetical protein	4.11848e-11	47.2762	0.784008	0.0165836	53.581	0.91
Tb09.v1.0290	variant surface glycoprotein (VSG)-related, putative	0	455.074	7.6036	0.0167085	466.992	19.087
Tb11.51.0002	expression site-associated gene (ESAG, pseudogene), putative,expression site-associated gene 9 (ESAG9), fragment	0	175.529	2.95785	0.0168511	70.22	0.013
Tb09.160.5440	variant surface glycoprotein (VSG)-related, putative	0	188.25	3.1829	0.0169079	443.685	16.761
Tb09.211.0990	hypothetical protein, conserved	0	141.505	2.5353	0.0179167	176.887	2.732
Tb11.02.5640	MSP-A, putative	0	113.308	2.13297	0.0188246	126.347	10.014
Tb09.160.2680	hypothetical protein, unlikely (1L12.225)	0	70.7924	1.3417	0.0189527	67.68	5.71
Tb09.142.0310	expression site-associated gene (ESAG) protein,expression site-associated gene 1 (ESAG1) protein	0.00186616	20.9356	0.396784	0.0189527	24.079	3.376
Tb927.1.1450	hypothetical protein, unlikely	1.15318e-10	46.0821	0.87936	0.0190825	98.732	2.795
Tb927.10.12660	pumilio/PUF RNA binding protein 2 (PUF2)	0	178.205	3.52988	0.019808	209.899	2.969
Tb11.02.5700	endonuclease/exonuclease/phosphatase, putative	0	172.021	3.44363	0.0200186	203.27	4.135
Tb927.10.12770	hypothetical protein	0.000279171	23.8757	0.48202	0.0201887	32.158	0.916
Tb11.02.0050	hypothetical protein	0	56.6056	1.14834	0.0202867	69.76	16.29
Tb927.6.2030	protein kinase, putative	0	166.975	3.41516	0.0204531	170.741	3.265
Tb927.7.3970	hypothetical protein, conserved	0	390.657	8.26157	0.0211479	245.248	11.507
Tb927.10.10360	microtubule-associated protein, putative	0.00516544	19.5819	0.427173	0.0218146	258.807	0.723
Tb927.4.3970	hypothetical protein, conserved	0	173.961	3.95798	0.0227522	182.046	4.385
Tb927.7.7370	hypothetical protein	4.40281e-05	26.8822	0.613893	0.0228364	56.939	0.364
Tb927.8.6650	RNA-binding protein, putative (DRBD12)	0	126.484	2.92655	0.0231376	128.428	2.642
Tb927.2.3280	65 kDa invariant surface glycoprotein (10C8.440)	0	329.384	7.81516	0.0237266	521.676	4.978
Tb927.10.12280	hypothetical protein	4.70331e-09	41.0511	0.985949	0.0240176	59.36	3.052
Tb927.8.7820	hypothetical protein, conserved	0	352.246	8.50454	0.0241437	424.383	7.029
Tb927.10.9460	hypothetical protein, unlikely	5.1481e-09	40.964	1.00112	0.024439	53.758	3.409
Tb927.3.5740	hypothetical protein	0	102.044	2.52709	0.0247648	28.785	2.51
Tb09.v1.0760	hypothetical protein, unlikely	9.74021e-10	43.5991	1.08454	0.0248754	58.237	1.4
Tb09.142.0370	hypothetical protein, conserved	0	379.057	9.4599	0.0249564	459.097	20.949
Tb11.02.5630	MSP-A, putative	0	143.465	3.58942	0.0250195	216.671	16.889
Tb11.17.0009	expression site-associated gene (ESAG, pseudogene), putative,expression site-associated gene 9 (ESAG9), degenerate	0	277.373	6.94108	0.0250243	152.211	1.574
Tb09.160.1430	hypothetical protein, unlikely (3C4.385)	0	76.6935	1.94247	0.0253276	94.823	1.237
Tb927.3.560	expression site-associated gene (ESAG) protein, putative,expression site-associated gene 11 (ESAG11) protein, putative	0	108.227	2.81142	0.0259771	159.405	10.125
Tb927.10.9600	protein kinase, putative,tyrosine protein kinase, putative	0	152.187	3.98404	0.0261786	179.751	3.97
Tb927.3.1630	casein kinase 1, putative (CK1)	0	209.802	5.51738	0.026298	243.987	5.964
Tb11.01.3940	RNA-binding protein, putative (RBP9)	0	332.958	8.85236	0.026587	291.429	8.2
Tb09.211.1120	hypothetical protein, unlikely	3.45774e-06	31.1422	0.834265	0.0267889	38.01	30.34
Tb09.142.0380	hypothetical protein, conserved	0	123.117	3.30878	0.026875	154.342	3.896
Tb927.1.1500	hypothetical protein, conserved	0	120.12	3.22917	0.0268829	151.266	3.218
Tb927.10.12780	hypothetical protein, conserved,zinc finger protein family member, putative (ZC3H37)	0	208.664	5.66835	0.027165	353.076	4.913
Tb927.3.2510	expression site-associated gene (ESAG) protein, putative,expression site-associated gene 2 (ESAG2) protein, putative	0	75.8024	2.06679	0.0272655
Tb927.10.12570	hypothetical protein	0.00240715	21.083	0.575864	0.0273141	13.119	1.337
Tb927.10.6660	hypothetical protein	0	151.606	4.14099	0.0273141	165.567	5.472
Tb09.v1.0600	hypothetical protein, unlikely	5.54762e-07	34.034	0.929609	0.0273141
Tb09.160.2650	hypothetical protein, conserved (1L12.210)	0	142.362	3.97903	0.0279501	169.659	4.92
Tb09.160.0640	hypothetical protein, unlikely	0.00042163	23.8433	0.67784	0.028429	41.913	5.245
Tb927.10.7660	hypothetical protein	0.0436622	16.7077	0.474983	0.028429	21.641	1.47
Tb927.1.3740	hypothetical protein, unlikely	0	1331.93	39.4885	0.0296476	252.497	11.835
Tb927.5.400	75 kDa invariant surface glycoprotein, putative (ISG75)	9.64403e-05	26.3446	0.820736	0.0311538	51.627	0.94
Tb927.10.5250	hypothetical protein, conserved,zinc finger protein family member, putative (ZC3H32)	0	195.541	6.15016	0.031452	236.468	5.91
Tb927.5.150	hypothetical protein, conserved	0	303.446	9.77226	0.0322042	333.619	23.603
Tb927.1.4890	expression site-associated gene 2 (ESAG2) protein, putative	0	357.999	11.8704	0.0331576	445.652	21.248
Tb11.0370	MSP-A, putative,chrXI additional, unordered contigs	0	96.6839	3.20937	0.0331944
Tb11.0380	MSP-A, putative,chrXI additional, unordered contigs	0	319.056	10.5959	0.0332101
Tb11.57.0008	calpain-like protein, putative,cytoskeleton assocociated protein, putative	0	74.8779	2.5408	0.0339326	132.621	7.4
Tb927.3.5770	hypothetical protein	2.47109e-11	50.735	1.72378	0.0339761	58.903	24.676
Tb927.3.570	expression site-associated gene (ESAG) protein, putative,expression site-associated gene 2 (ESAG2) protein, putative	0	61.4952	2.1204	0.0344807	213.401	14.552
Tb09.v1.0860	hypothetical protein, unlikely	0	56.7747	2.00224	0.0352663	52.129	21.69
Tb927.10.13460	hypothetical protein	0	83.1639	2.95785	0.0355665	128.347	5.15
Tb927.5.810	hypothetical protein, conserved,zinc finger protein family member, putative (ZC3H11)	0	6167.85	219.551	0.0355961	5179.71	241.828
Tb927.10.14270	TFIIF-stimulated CTD phosphatase, putative	0	148.201	5.27875	0.0356188	183.505	5.05
Tb927.1.460	hypothetical protein, unlikely	0	3176.51	113.17	0.0356271	290.036	19.703
Tb927.7.2660	hypothetical protein, conserved,zinc finger protein family member, putative (ZC3H20)	0	975.225	34.8747	0.0357606	738.594	37.144
Tb11.01.8530	hypothetical protein	2.30223e-09	43.7733	1.59269	0.0363849	57.062	3.7
Tb11.57.0077	hypothetical protein, conserved	0	98.9878	3.61515	0.0365211	25.211	12.388
Tb927.8.2070	hypothetical protein, conserved	0	978.831	35.9297	0.0367067	480.723	26.813
Tb927.7.5340	hypothetical protein, conserved	0	319.931	12.0037	0.0375196	183.338	11.352
Tb927.3.1470	variant surface glycoprotein (VSG)-related, putative	0	127.249	4.80044	0.0377247	154.779	5.503
Tb11.17.0011	retrotransposon hot spot protein (RHS, pseudogene), putative,retrotransposon hot spot protein (RHS), degenerate	0	179.787	6.90358	0.0383987	41.481	38.932
Tb927.8.7110	serine/threonine-protein kinase a, putative,protein kinase, putative	0	128.128	4.97139	0.0388002	141.662	9.305
Tb927.1.5200	expression site-associated gene (ESAG) protein, putative,expression site-associated gene 1 (ESAG1) protein, putative	0	101.933	4.01683	0.0394065	125.821	16.007
Tb927.4.710	hypothetical protein, conserved	0	88.3307	3.54942	0.0401833	103.961	5.768
Tb927.1.3730	hypothetical protein	0	139.335	5.60971	0.0402607	12.779	6.511
Tb927.7.170	expression site-associated gene (ESAG) protein, putative,expression site-associated gene 9 (ESAG9) protein, putative	0	386.746	15.6364	0.0404307	452.754	21.028
Tb09.211.4940	hypothetical protein, unlikely,Ingi-like sequence	0	1173.71	47.596	0.0405519	67.767	16.4
Tb927.1.4940	hypothetical protein, unlikely	0.000655566	24.0644	0.985949	0.0409712	30.482	5.34
Tb10.v4.0128	hypothetical protein,chrX additional, unordered contig	0	1455.97	59.7542	0.0410407
Tb11.02.5690	hypothetical protein	7.12498e-10	46.3224	1.90589	0.0411441	50.063	2.633
Tb09.v1.0320	expression site-associated gene 2 (ESAG2) protein, putative	0	105.87	4.40238	0.0415827	97.155	9.261
Tb927.10.15040	hypothetical protein, conserved	0	80.1183	3.35939	0.0419304	94.953	3.707
Tb927.4.5090	hypothetical protein	2.02454e-06	33.5117	1.41462	0.0422127	36.254	1.095
Tb927.1.1460	hypothetical protein, unlikely	0	101.427	4.31421	0.042535	172.577	8.902
Tb11.01.5650	protein kinase, putative	0	85.8836	3.65798	0.0425924	100.485	3.726
Tb927.1.4270	hypothetical protein, unlikely	0	103.324	4.4117	0.0426979	148.061	8.748
Tb05.5K5.260	variant surface glycoprotein (VSG), putative,BAC from homologous region on chr5	0	156.979	6.99909	0.0445863
Tb927.3.1520	variant surface glycoprotein (VSG)-related, putative	0	127.122	5.68941	0.0447557	154.489	5.709
Tb927.10.14550	ATP-dependent DEAD/H RNA helicase, putative	0	307.912	13.7824	0.0447608	410.408	12.188
Tb927.1.3510	hypothetical protein, unlikely	0.00236204	22.2787	1.00112	0.0449361	34.209	13.556
Tb11.02.5610	MSP-A, putative	0	248.083	11.1612	0.0449899	113.621	10.136
Tb927.10.12760	hypothetical protein, conserved,zinc finger protein family member, putative (ZC3H36)	0	136.751	6.15829	0.045033	168.349	7.863
Tb09.160.5400	expression site-associated gene 9 (ESAG9) protein, putative	0	179.393	8.16501	0.0455145	208.954	10.434
Tb09.160.3390	hypothetical protein, unlikely (28G16.15)	0.0290749	18.2661	0.834265	0.0456728	26.472	1.452
Tb11.1190	hypothetical protein,chrXI additional, unordered contigs	2.51183e-05	29.7534	1.36339	0.045823
Tb927.7.6300	hypothetical protein, conserved	0	60.7372	2.80652	0.0462075	59.296	3.891
Tb927.8.870	serine/threonine kinase, putative,protein kinase, putative	0	256.808	11.8996	0.0463366	149.738	17.886
Tb927.10.3420	NADH-ubiquinone oxidoreductase c, putative	0.0359318	17.9667	0.834265	0.046434	20.363	0.323
Tb927.1.1740	hypothetical protein	0	174.909	8.24738	0.0471523	250.086	8.814
Tb927.10.490	hypothetical protein	1.00545e-07	39.039	1.85922	0.0476246	42.354	5.395
Tb09.v4.0151	hypothetical protein,chrIX additional, unordered contigs	0	247.038	11.9422	0.0483414
Tb927.8.2280	hypothetical protein, conserved	0	157.98	7.78476	0.0492769	399.72	6.274
Tb09.160.4880	hypothetical protein, unlikely	1.35111e-05	31.1422	1.54935	0.0497507	46.441	1.017
Tb11.0360	MSP-A, putative,chrXI additional, unordered contigs	0	142.509	7.21884	0.0506553
Tb927.10.5160	hypothetical protein	0.000572893	25.0359	1.27593	0.0509642	25.606	2.797
Tb927.10.14160	aquaglyceroporin (small solute channel), putative	0	205.079	10.4543	0.0509769	233.644	13.042
Tb927.8.2260	hypothetical protein, conserved	0	164.428	8.38359	0.0509864	428.838	18.379
Tb927.8.6340	CYC2-like cyclin, putative (CYC10)	0	282.498	14.6751	0.0519478	340.909	10.608
Tb927.5.350b	invariant surface glycoprotein, putative	4.63741e-09	44.8377	2.36402	0.0527239
Tb09.v4.0110	hypothetical protein,chrIX additional, unordered contigs	0	123.413	6.53568	0.0529578
Tb927.10.15310	hypothetical protein, conserved	0	93.7367	5.03881	0.0537549	115.256	5.626
Tb927.8.8320	hypothetical protein, conserved	0	366.535	19.7967	0.0540105	400.041	21.086
Tb10.v4.0218	expression site-associated gene (ESAG) protein, putative,expression site-associated gene 3 (ESAG3) protein, putative,chrX additional, unordered contigs	0.000492544	25.5845	1.40156	0.0547817
Tb927.7.2420	glycogen synthase kinase-3 alpha, putative	0	115.481	6.35171	0.0550024	137.947	6.118
Tb927.3.3060	hypothetical protein, conserved	0	522.976	28.816	0.0551	588.101	32.192
Tb11.02.0357	hypothetical protein, conserved	0	67.8545	3.79281	0.0558962	82.531	4.287
Tb927.5.110	variant surface glycoprotein (VSG)-related, putative	0	104.458	5.8812	0.056302	73.781	15.194
Tb927.7.5380	RNA-binding protein, putative	0	109.443	6.17526	0.0564246	85.238	4.951
Tb11.02.4860	protein kinase, putative	0	132.704	7.53328	0.0567675	84.158	11.133
Tb927.5.4620	expression site-associated gene (ESAG) protein, putative,expression site-associated gene 9 (ESAG9) protein, putative	0	119.379	6.79209	0.0568954	101.251	11.02
Tb927.8.2270	hypothetical protein, conserved	2.08966e-05	31.1661	1.79648	0.0576422	172.065	8.182
Tb11.01.8550	mitogen-activated protein kinase (ECK1)	0	81.5709	4.74694	0.0581941	99.61	4.821
Tb09.160.5610	hypothetical protein, unlikely	1.64739e-11	55.4721	3.25363	0.0586535
Tb927.3.5250	hypothetical protein, conserved,ZFP family member, putative (ZC3H8)	0	97.5103	5.72139	0.0586748	94.385	16.017
Tb927.1.1940	hypothetical protein, unlikely	0	123.486	7.35604	0.05957	175.863	48.163
Tb11.17.0003	variant surface glycoprotein (VSG, pseudogene)-related, putative,variant surface glycoprotein (VSG), interrupted	0	179.422	10.775	0.0600541	222.773	17.983
Tb09.v4.0013	retrotransposon hot spot (RHS) protein, putative,chrIX additional, unordered contigs	3.43646e-08	42.416	2.54969	0.0601116
Tb927.6.2520	hypothetical protein, conserved	0	111.651	6.71365	0.0601304	133.503	7.096
Tb927.10.11630	hypothetical protein, conserved	0	115.57	6.96841	0.0602962	141.07	7.573
Tb927.10.3980	hypothetical protein	0	745.177	44.997	0.0603844	213.462	77.974
Tb09.244.2180	retrotransposon hot spot protein 3 (RHS3), putative	0	101.805	6.16594	0.0605661	63.245	34.761
Tb09.160.1510	hypothetical protein, unlikely (3C4.360)	0	145.802	8.87354	0.0608601	15.346	24.811
Tb11.57.0010	expression site-associated gene (ESAG, pseudogene), putative,expression site-associated gene 3 (ESAG3), frameshifted and degenerate	5.85525e-08	41.5987	2.53324	0.0608971	0.294	0.013
Tb09.v1.0310	expression site-associated gene 11 (ESAG11) protein, putative	0	98.9591	6.08426	0.0614826	127.519	16.581
Tb09.v4.0011	variant surface glycoprotein (VSG), putative,chrIX additional, unordered contigs	1.20713e-08	44.4467	2.74568	0.0617747
Tb09.211.1720	hypothetical protein, conserved,predicted zinc finger protein	0	98.9878	6.19739	0.0626077	105.886	8.792
Tb927.7.3730	RNA-binding protein, putative (RBP26)	0	250.419	15.7611	0.0629389	309.274	4.061
Tb927.7.6340	hypothetical protein, conserved	0	224.727	14.1499	0.0629645	239.976	15.174
Tb927.1.2600	pumilio/PUF RNA binding protein 9 (PUF9)	0	146.397	9.22895	0.0630405	146.941	12.927
Tb927.6.1800	protein phosphatase 2C, putative	0	228.709	14.5242	0.0635053	258.495	13.475
Tb927.6.2850	ESAG8-associated protein, putative (PIE8)	0	143.247	9.10716	0.0635766	98.902	9.379
Tb927.10.4400	hypothetical protein, conserved	0	142.419	9.12604	0.0640789	172.388	11.82
Tb927.6.3490	zinc finger protein (ZFP1)	0	2172.17	139.793	0.0643565	1213.06	188.21
Tb927.4.1880	hypothetical protein, conserved	0	353.267	23.1883	0.0656397	403.195	25.34
Tb927.10.4740	nucleolar RNA-binding protein, putative	0	278.09	18.3017	0.065812	325.93	14.876
Tb927.1.4660	hypothetical protein, unlikely	0	243.036	16.2682	0.0669374	294.048	8.311
Tb927.1.4870	expression site-associated gene (ESAG) protein, putative,expression site-associated gene 1 (ESAG1) protein, putative	0	137.875	9.26792	0.0672197	161.887	22.651
Tb09.244.2020	nucleoside transporter 1, putative	0.000733846	25.9196	1.75144	0.0675719	29.157	3.649
Tb927.3.2520	expression site-associated gene (ESAG) protein, putative,expression site-associated gene 1 (ESAG1) protein, putative	0.00014599	28.8904	2.00224	0.0693045	43.332	4.261
Tb927.10.2440	metacaspase MCA4,cysteine peptidase, Clan CD, family C13, putative (MCA4)	0	336.099	23.3453	0.0694596	375.686	24.536
Tb927.1.4850	hypothetical protein, unlikely	6.80075e-07	38.3945	2.67422	0.069651	62.371	15.52
Tb927.5.2620	hypothetical protein, conserved	0	299.517	21.2094	0.0708122	280.96	20.063
Tb11.01.8270	hypothetical protein, conserved,zinc finger protein family member, putative (ZC3H46)	0	199.323	14.3513	0.072	234.98	17.293
Tb927.7.3720	hypothetical protein	8.4223e-10	50.8494	3.72812	0.0733169	61.767	4.327
Tb927.8.3570	hypothetical protein, conserved	0	219.507	16.3081	0.0742944	207.751	17.846
Tb927.1.230	hypothetical protein, unlikely	0	4225.43	316.49	0.0749011	407.501	51.497
Tb927.3.4590	hypothetical protein, conserved	0	156.523	11.7859	0.0752984	86.854	14.645
Tb927.5.3620	kinetoplastid-specific dual specificity phosphatase, putative	0	197.206	14.8958	0.0755344	224.592	13.604
Tb11.01.4230	protein kinase, putative	0	214.523	16.2052	0.0755406	174.28	31.173
Tb927.4.1000	hypothetical protein, conserved	0	1073.39	81.7834	0.0761916	1093.2	95.715
Tb927.7.6220	protein kinase, putative	0	88.6356	6.7933	0.076643	107.244	7.285
Tb10.v4.0215	hypothetical protein,chrX additional, unordered contig	0	275.928	21.4214	0.0776342
Tb09.160.5460	hypothetical protein, unlikely	0	65.9724	5.13731	0.0778707	72.448	21.863
Tb927.1.1530	protein kinase, putative	0	75.1568	5.85292	0.0778761	90.881	6.37
Tb927.5.120	expression site-associated gene (ESAG) protein, putative,expression site-associated gene 9 (ESAG9) protein, putative	0	79.9886	6.23984	0.0780092	107.528	7.709
Tb927.6.1310	hypothetical protein, conserved	0.00019364	29.1861	2.28134	0.0781655	69.789	24.032
Tb927.4.3770	protein kinase, putative	0	246.43	19.4511	0.0789315	317.004	22.897
Tb927.8.5110	hypothetical protein, conserved	0	148.808	11.9702	0.0804406	150.235	11.815
Tb09.211.2360	protein kinase A catalytic subunit isoform 2,protein kinase A catalytic subunit (PKAC2)	0	155.665	12.5511	0.080629	197.633	23.234
Tb927.7.2670	hypothetical protein, conserved,zinc finger protein family member, putative (ZC3H21)	0	165.162	13.3342	0.0807343	198.937	15.204
Tb927.7.6700	hypothetical protein	0	299.669	24.3354	0.0812075	188.972	37.488
Tb927.10.8520	glucose transporter, putative	2.47059e-05	33.2282	2.70113	0.0812903	73.721	4.17
Tb09.211.1160	hypothetical protein, unlikely	0	144.643	11.7601	0.0813047
Tb11.02.0730	metacaspase,cysteine peptidase, Clan CD, family C13 (mca1)	0	295.355	24.0242	0.0813401	331.568	22.341
Tb927.1.200	hypothetical protein, unlikely	0	1171.17	95.2849	0.0813588	320.494	21.13
Tb927.1.2250	hypothetical protein, unlikely	0	89.1367	7.30407	0.0819424	47.541	40.847
Tb09.211.2340	hypothetical protein, unlikely	0.0014804	25.8253	2.11618	0.0819424	31.852	8.187
Tb927.5.1490	hypothetical protein, conserved	0	99.9369	8.27329	0.0827852	97.464	9.044
Tb927.2.2340	hypothetical protein, conserved (25N14.95)	0	70.5727	5.87162	0.0831996	87.566	5.294
Tb927.1.4070	hypothetical protein, unlikely	5.49602e-05	31.9954	2.67422	0.0835812	37.713	27.245
Tb11.02.4710	hypothetical protein	0	68.7578	5.84923	0.08507	136.819	28.146
Tb11.1200	hypothetical protein,chrXI additional, unordered contigs	0	128.539	11.0609	0.086051
Tb927.8.5350	hypothetical protein, conserved	9.47251e-11	57.0941	4.94704	0.0866472	71.21	8.981
Tb927.2.6000	glycosylphosphatidylinositol-specific phospholipase C (GPI-PLC)	0	214.459	18.7549	0.0874525	469.261	27.56
Tb927.10.12060	hypothetical protein, conserved	0	72.6339	6.35917	0.087551	89.868	6.724
Tb11.02.1200	hypothetical protein, conserved	0	230.082	20.2499	0.0880115	277.463	12.015
Tb927.10.12800	hypothetical protein, conserved,zinc finger protein family member, putative (ZC3H38)	0	569.537	50.4834	0.0886394	590.475	51.159
Tb927.1.5110	expression site-associated gene 11 (ESAG11) protein, putative	0	199.782	17.7149	0.0886709	291.549	42.351
Tb927.6.2530	hypothetical protein	0.00113417	26.9086	2.39899	0.0891533	35.621	3.016
Tb927.10.4430	pumillo RNA binding protein PUF1 (PUF1)	0	97.992	8.74449	0.0892368	229.327	18.629
Tb927.7.6580	hypothetical protein	0	301.75	27.31	0.0905053	410.763	276.96
Tb927.1.4900	expression site-associated gene 11 (ESAG11) protein, putative	0	421.416	38.142	0.0905093	442.28	45.627
Tb927.1.1900	hypothetical protein, unlikely	0	92.0392	8.37569	0.0910013	140.482	16.95
Tb11.02.0380	hypothetical protein, conserved	0	144.722	13.2053	0.0912459	165.98	2.877
Tb927.6.860	hypothetical protein	0	129.704	11.8948	0.0917075	109.42	12.152
Tb927.10.530	hypothetical protein, conserved	0	150.039	13.789	0.0919028	179.806	13.703
Tb927.1.2260	calpain-like protein fragment, putative	0	665.391	61.1649	0.0919233	769.71	138.469
Tb927.6.3140	hypothetical protein, conserved	0	293.537	27.1345	0.0924401	158.829	39.6
Tb927.3.3940	RNA-binding protein, putative (DRBD11)	0	235.839	22.4083	0.0950153	139.577	25.685
Tb927.2.2770	hypothetical protein, conserved (10C8.185)	0	504.405	47.9442	0.095051	562.204	130.676
Tb927.1.5060	variant surface glycoprotein (VSG)-related, putative	0	177.943	16.9264	0.0951228	205.345	38.565
Tb927.1.490	hypothetical protein	0	541.275	51.491	0.0951291	91.853	70.675
Tb927.7.5770	Nuclear Dbf2-related kinase (PK53)	0	155.061	15.0168	0.0968442	235.91	18.625
Tb927.2.4280	kinetoplastid-specific dual specificity phosphatase, putative (28H13.490)	0	147.714	14.3625	0.0972314	157.865	13.517
Tb927.8.1200	vacuolar-type Ca2 -ATPase 2 (TbA2)	0	129.86	12.8732	0.0991318	65.628	27.412
Tb09.160.3070	hypothetical protein, unlikely (1L12.430)	0.0214105	22.169	2.20585	0.0995015	28.715	60.593
Tb10.v4.0033	pumillo RNA binding protein PUF1,chrX additional, unordered contigs (PUF1)	0	96.7692	9.65301	0.0997529
Tb927.5.610	acidic phosphatase, putative	0	483.672	48.6584	0.100602	551.644	49.765
Tb09.244.2170	hypothetical protein, conserved	0	544.685	55.014	0.101001	73.158	19.988
Tb927.3.5670	hypothetical protein	1.46206e-09	54.4294	5.51955	0.101408	47.271	5.058
Tb09.160.2700	hypothetical protein, unlikely (1L12.235)	0.00015107	31.9208	3.25363	0.101928	40.59	4.616
Tb09.211.3240	hypothetical protein, conserved,leucine-rich repeat protein (LRRP), putative	0	342.031	34.9877	0.102294	432.972	39.144
Tb927.4.4230	RNA-binding protein, putative (RBP31)	3.92471e-06	39.221	4.05648	0.103426	31.794	5.228
Tb927.10.8730	hypothetical protein, conserved	0	111.247	11.6044	0.104311	136.72	12.503
Tb927.10.4420	hypothetical protein	0	75.243	7.86113	0.104477	93.094	18.417
Tb05.5K5.240	expression site-associated gene (ESAG) protein, putative,expression site-associated gene 3 (ESAG3) protein, putative,BAC from homologous region on chr5	8.23697e-12	65.4695	6.90164	0.105418
Tb927.1.2490	histone H3, putative	0	5208.49	549.344	0.105471	1008.29	803.193
Tb09.v4.0107	expression site-associated gene (ESAG) protein, putative,expression site-associated gene 5 (ESAG5) protein, putative,chrIX additional, unordered contigs	0.000763325	29.1238	3.07957	0.105741
Tb927.6.3480	RNA-binding protein, putative (DRBD5)	0	109.535	11.5934	0.105842	132.662	14.035
Tb927.3.650	hypothetical protein, conserved	0	93.9828	10.0708	0.107155	115.97	33.968
Tb09.244.2160	hypothetical protein	0	231.885	24.892	0.107347	188.653	10.774
Tb927.1.5120	expression site-associated gene (ESAG) protein, putative,expression site-associated gene 1 (ESAG1) protein, putative	0	202.614	21.7568	0.107381	241.149	30.089
Tb09.211.2060	hypothetical protein	0	464.395	50.1508	0.107992	465.479	83.256
Tb09.211.2290	chaperone protein DNAj, putative	0	85.1927	9.21223	0.108134	74.635	8.305
Tb927.2.3330	hypothetical protein (10C8.465)	0.0334932	21.9325	2.38071	0.108547	33.574	5.833
Tb927.6.4140	paraflagellar rod component, putative (PFC4)	0	1901.83	207.089	0.108889	1471.45	294.951
Tb927.7.2680	hypothetical protein, conserved,zinc finger protein family member, putative (ZC3H22)	0	149.172	16.3807	0.109811	141.729	14.807
Tb927.6.600	CCR4 associated factor, putative (CAF1)	0	281.227	30.9242	0.109962	267.122	34.546
Tb927.3.1910	hypothetical protein, conserved	0	85.0395	9.39117	0.110433	54.732	8.888
Tb09.160.1920	hypothetical protein, unlikely (3C4.185)	0.0384612	21.7996	2.4101	0.110557	16.471	5.035
Tb927.10.5090	hypothetical protein, conserved	0	273.499	30.4372	0.111288	363.77	36.817
Tb927.7.3260	expression site-associated gene (ESAG) protein, putative,expression site-associated gene 7 (ESAG7) protein, putative	0	393.44	43.7872	0.111293	2045.78	24.288
Tb927.6.1790	hypothetical protein	8.23697e-12	66.3542	7.39462	0.111442	70.992	14.734
Tb09.211.3520	hypothetical protein, unlikely	0	155.93	17.4138	0.111677	199.841	7.018
Tb927.10.8530	glucose transporter,glucose transporter 2A (THT2A)	0.00151292	28.3806	3.19224	0.11248	66.728	4.282
Tb11.02.1565	hypothetical protein	0	82.2155	9.25478	0.112567	82.356	7.273
Tb09.160.5380	expression site-associated gene 11 (ESAG11) protein, putative	0	132.528	14.9499	0.112806	141.751	16.175
Tb927.10.8510	glucose transporter, putative	0.00101118	29.2619	3.31502	0.113288	85.108	4.595
Tb927.10.40	hypothetical protein	0.0236894	23.041	2.63808	0.114495	2.146	1.021
Tb11.02.0815	ubiquitin-conjugating enzyme, putative,ubiquitin-conjugating enzyme-like protein, putative	0	997.431	114.288	0.114582	923.265	201.771
Tb927.2.1820	protein kinase, putative (27H14.30)	1.08048e-07	48.0652	5.54478	0.11536	60.093	6.8
Tb927.1.5050	hypothetical protein, unlikely	0.000293425	32.032	3.71844	0.116085	39.329	2.132
Tb11.17.0004	hypothetical protein, conserved	0	161.045	18.6949	0.116085	107.056	60.228
Tb927.7.180	hypothetical protein	0	498.749	58.4641	0.117221	565.451	58.917
Tb11.02.0010	hypothetical protein, conserved	0	223.896	26.2574	0.117275	186.63	31.154
Tb927.1.1950	hypothetical protein, unlikely	7.73513e-08	49.0786	5.76593	0.117484	54.954	41.748
Tb09.211.2820	hypothetical protein, unlikely	0.00172268	28.5918	3.36583	0.11772	426.283	189.038
Tb11.01.5660	cyclin 2,G1 cyclin (CYC2)	0	230.977	27.2584	0.118013	130.859	31.114
Tb09.160.5390	expression site-associated gene 2 (ESAG2) protein, putative	9.06237e-07	44.1456	5.22782	0.118422	72.531	6.76
Tb927.10.12040	protein kinase, putative,mitogen-activated protein kinase 11, putative	0	236.839	28.2925	0.119459	289.78	26.575
Tb09.211.1130	hypothetical protein, conserved,zinc finger protein family member, putative (ZC3H29)	0	330.158	39.6784	0.12018	365.399	40.529
Tb927.3.4670	cdc2-related kinase, putative,cell division control protein, putative (CRK10)	0	128.815	15.5022	0.120345	137.479	15.493
Tb927.4.2750	hypothetical protein, conserved	0	195.987	23.6138	0.120486	132.005	25.008
Tb11.01.8580	hypothetical protein, conserved	0	140.63	16.9784	0.120732	76.904	20.4
Tb927.5.480	hypothetical protein, conserved	0	93.3653	11.2872	0.120893	173.01	39.338
Tb927.1.4650	cyclin-like F-box protein (CFB2)	0	848.461	102.792	0.121151	682.599	94.951
Tb927.8.730	nucleolar RNA-binding protein, putative	0	564.599	68.7422	0.121754	680.755	79.79
Tb11.02.2210	protein kinase A regulatory subunit (PKA-R)	0	415.843	50.7174	0.121963	324.858	56.143
Tb11.01.8460	cyclin 6,mitotic cyclin (pers. comm. J. Mottram, Univ. of Glasgow) (CYC6)	0	156.995	19.2903	0.122872	114.317	21.638
Tb09.211.0940	hypothetical protein, conserved	0	199.43	24.6525	0.123615	205.853	25.958
Tb11.01.0090	hypothetical protein, conserved,zinc finger protein family member, putative (ZC3H45)	0	90.5071	11.2626	0.124439	111.995	15.251
Tb09.211.0560	RNA-binding protein (DRBD3)	0	861.252	107.437	0.124745	1023.67	103.314
Tb927.8.3410	hypothetical protein, conserved	2.05924e-12	72.7183	9.1311	0.125568	67.059	9.083
Tb927.6.640	kinetoplastid-specific phospho-protein phosphatase, putative	0	93.5615	11.7652	0.125748	101.42	11.475
Tb927.7.960	protein kinase, putative	0	127.808	16.138	0.126268	109.997	16.439
Tb927.2.4200	protein kinase, putative (28H13.450)	0	114.308	14.4815	0.126688	141.283	14.747
Tb09.160.1070	hypothetical protein, conserved	0	103.255	13.1835	0.12768	117.108	14.162
Tb927.7.6590	hypothetical protein, conserved	0	301.531	38.6243	0.128094	335.444	263.31
Tb927.8.6760	IgE-dependent histamine-releasing factor, putative	0	765.089	98.1366	0.128268	772.163	156.651
Tb927.7.520	hypothetical protein, conserved	0	174.091	22.3331	0.128285	168.955	20.911
Tb927.6.4110	hypothetical protein	0.00140304	30.048	3.86918	0.128767	46.361	16.467
Tb927.2.3080	fatty acid desaturase, putative,oleate desaturase, putative (10C8.340)	0	273.865	35.3145	0.128949	403.092	48.998
Tb927.2.3880	heterogeneous nuclear ribonucleoprotein H/F, putative (HNRNPH)	0	110.753	14.4013	0.130031	136.697	13.465
Tb927.3.2590	hypothetical protein	5.90385e-09	56.7888	7.44295	0.131064	84.432	10.12
Tb927.5.3290	hypothetical protein, conserved	0	77.8354	10.2613	0.131834	86.844	11.213
Tb11.03.0580	RNA-binding protein, UBP2 (UBP2)	0	131.869	17.4138	0.132054	326.081	71.523
Tb927.1.4920	hypothetical protein	0.000483345	32.6517	4.31604	0.132184	24.851	2.312
Tb927.1.3550	hypothetical protein	0	133.723	17.8771	0.133687	168.429	16.807
Tb927.4.4520	hypothetical protein, conserved	0	173.263	23.3294	0.134648	263.562	3.091
Tb927.7.5950	hypothetical protein, conserved	0	132.706	17.9428	0.135207	119.503	14.577
Tb927.2.5760	hypothetical protein, conserved (1F7.250)	0	103.024	13.9649	0.13555	123.407	14.184
Tb927.1.3540	hypothetical protein, unlikely	5.76588e-11	67.7964	9.21383	0.135904	84.334	25.844
Tb927.8.3670	hypothetical protein	7.82178e-07	46.9999	6.3875	0.135904	75.354	37.841
Tb927.5.1970	hypothetical protein	0	260.645	35.5754	0.13649	197.961	38.311
Tb927.8.8260	amino acid transporter, putative	0	99.1089	13.53	0.136516	119.897	63.514
Tb11.57.0017	expression site-associated gene (ESAG, pseudogene), putative,expression site-associated gene 3 (ESAG3), frameshifted and degenerate	1.54361e-08	55.692	7.60589	0.136571	3.651	2.447
Tb11.51.0004	expression site-associated gene (ESAG, pseudogene), putative,expression site-associated gene 9 (ESAG9), fragment	6.2568e-08	52.7969	7.26392	0.137582	17.73	1.874
Tb927.10.4390	hypothetical protein	0.000431724	33.4779	4.60931	0.137682	47.208	9.861
Tb927.5.800	casein kinase I, isoform 2 (CK1.2)	0	743.241	102.358	0.137719	372.35	100.175
Tb09.211.4270	ubiquitin carboxyl-terminal hydrolase, putative,cysteine peptidase, Clan CA, family C19, putative	0	85.4165	11.784	0.137959	76.922	11.177
Tb927.10.3680	hypothetical protein, conserved	0	172.468	24.0926	0.139694	222.764	34.062
Tb927.1.4300	chaperone protein DNAj, putative	0	161.974	22.7575	0.140501	140.536	28.605
Tb927.10.8050	TFIIF-stimulated CTD phosphatase, putative	0	209.423	29.4899	0.140815	277.207	33.474
Tb927.7.2140	hypothetical protein,zinc finger protein family member, putative (ZC3H18)	0	257.009	36.2219	0.140937	149.139	57.498
Tb927.7.5790	protein disulfide isomerase, putative	0	915.329	129.266	0.141223	1015.26	175.122
Tb927.10.610	hypothetical protein, conserved	0	111.681	15.8177	0.141633	142.702	19.676
Tb927.5.1390	64 kDa invariant surface glycoprotein (ISG64)	0	102.447	14.5105	0.141638	81.544	44.912
Tb927.2.2320	hypothetical protein (25N14.105)	0.000226088	35.3345	5.00559	0.141663	10.86	8.392
Tb11.03.0990	expression site-associated gene 4 (ESAG4) protein, putative,receptor-type adenylate cyclase	9.2843e-08	52.6759	7.48088	0.142017	30.627	4.618
Tb11.47.0026	hypothetical protein, conserved	0	251.461	35.7972	0.142357	304.923	32.802
Tb927.2.3720	ubiquitin-conjugating enzyme, putative (28H13.210)	0	97.6902	13.9441	0.142738	118.912	15.086
Tb927.1.1480	hypothetical protein, unlikely	6.60316e-08	53.583	7.65561	0.142874	63.324	11.107
Tb927.2.5860	hypothetical protein, conserved (1F7.300)	0	90.42	12.92	0.142888	102.734	19.768
Tb927.4.2690	hypothetical protein	3.35039e-09	60.3309	8.64434	0.143282	81.661	20.438
Tb927.10.10450	hypothetical protein	0	1450.41	209.441	0.144401	269.633	108.546
Tb927.8.3540	hypothetical protein, conserved	0	96.7048	14.0353	0.145135	116.704	13.432
Tb927.3.3340	3', 5'-cyclic nucleotide phosphodiesterase, putative (PDED)	8.23697e-12	74.383	10.7971	0.145155	79.923	11.491
Tb11.01.2700	hypothetical protein, conserved	0	135.558	19.6814	0.145188	103.649	24.91
Tb09.160.5630	hypothetical protein, unlikely	2.67701e-11	71.6271	10.4116	0.145359	86.121	46.995
Tb09.142.0440	hypothetical protein, conserved	0	582.709	85.2676	0.14633	109.537	42.973
Tb11.01.4850	hypothetical protein, conserved	0	570.71	83.6066	0.146496	546.622	96.803
Tb09.160.1200	microtubule- associated protein (GB4)	5.68499e-07	49.3832	7.24481	0.146706	161.864	12.295
Tb11.02.1660	hypothetical protein, conserved	0	155.288	22.8331	0.147037	103.671	26.704
Tb927.6.1640	single strand-specific nuclease, putative	1.07081e-10	68.9879	10.1755	0.147496	61.321	36.535
Tb09.211.4511	kinetoplastid membrane protein KMP-11	0	371.713	55.3514	0.148909	935.896	43.739
Tb927.6.3880	hypothetical protein, conserved	0	182.83	27.2837	0.14923	167.177	29.85
Tb927.5.370b	invariant surface glycoprotein, putative	0.000279203	35.7482	5.33993	0.149376
Tb11.03.0350	hypothetical protein, conserved	0	136.844	20.4687	0.149577	133.434	22.27
Tb927.4.4510	protein phosphatase 2C, putative	3.29479e-11	72.5656	10.9515	0.150919	68.768	12.742
Tb11.01.6380	hypothetical protein, conserved	0	312.242	47.1328	0.15095	329.013	46.707
Tb927.10.15620	hypothetical protein	0.00209585	31.3855	4.74488	0.151181	28.677	11.801
Tb927.1.2650	hypothetical protein, unlikely	0.0277077	25.5811	3.87337	0.151415	37.816	56.946
Tb927.1.3320	leucine-rich repeat protein (LRRP), putative	0.000127644	37.7817	5.72551	0.151542	28.135	5.251
Tb927.4.2760	hypothetical protein, conserved	0	102.234	15.5186	0.151795	111.865	18.106
Tb927.1.4830	phospholipase A1 (PLA1)	0	227.728	34.6769	0.152274	235.341	37.89
Tb927.4.4990	ubiquinol-cytochrome c reductase, putative	0	155.102	23.6207	0.152292	86.768	24.482
Tb09.160.5510	hypothetical protein	1.12229e-09	64.8631	9.94741	0.15336	107.235	43.938
Tb09.160.5530	hypothetical protein, conserved	0	257.184	39.4794	0.153506	220.926	51.803
Tb09.160.5480	purine nucleoside transporter (TbNT10)	0	389.082	60.0251	0.154274	444.127	63.076
Tb927.8.3030	hypothetical protein	1.73528e-07	53.4432	8.27195	0.15478
Tb927.5.1430	64 kDa invariant surface glycoprotein (ISG64)	0	188.357	29.7689	0.158045	277.738	85.714
Tb927.10.480	hypothetical protein, conserved	6.71313e-10	67.1639	10.6455	0.158501	83.684	12.008
Tb927.3.3270	ATP-dependent phosphofructokinase (TbPFK)	0	1182.58	187.751	0.158764	1470.9	185.416
Tb927.4.2710	ubiquitin-conjugating enzyme e2, putative,ubiquitin carrier protein, putative,ubiquitin-protein ligase, putative	0	187.218	29.8927	0.159668	147.207	57.26
Tb927.5.4480	paraflagellar rod component par4, putative	0	139.361	22.2579	0.159714	190.23	16.857
Tb927.7.1790	Adenine phosphoribosyltransferase, putative	0	263.856	42.2765	0.160226	248.901	46.756
Tb927.1.4100	cytochrome oxidase subunit IV (COXIV)	0	112.554	18.0757	0.160596	75.975	19.131
Tb11.01.4810	hypothetical protein, conserved	0	444.894	71.6889	0.161137	334.249	81.445
Tb927.8.1790	hypothetical protein, conserved	0	235.794	38.0329	0.161297	168.608	43.778
Tb927.7.3580	protein kinase, putative	0	87.4919	14.1506	0.161736	77.685	31.923
Tb11.01.6590	zinc finger protein 2 (ZFP2)	0	746.604	120.82	0.161826	589.936	154.653
Tb11.01.2060	hypothetical protein, conserved	3.16021e-06	47.8256	7.74674	0.161979	60.506	17.863
Tb927.8.7970	hypothetical protein	0	318.625	52.1781	0.16376	266.319	54.625
Tb927.2.3320	65 kDa invariant surface glycoprotein (10C8.460)	0	249.709	40.8951	0.163771	303.878	81.621
Tb927.10.500	hypothetical protein	0.00178455	33.0886	5.42272	0.163885	40.59	12.588
Tb927.1.2720	hypothetical protein, unlikely	0.00525515	30.5433	5.00559	0.163885	32.58	15.493
Tb927.10.3960	hypothetical protein, conserved	0	98.2178	16.2682	0.165634	124.891	33.73
Tb927.8.7920	receptor-type adenylate cyclase GRESAG 4, putative	0.00667047	30.1581	4.99644	0.165675	30.72	10.09
Tb927.2.2490	hypothetical protein (25N14.20)	0	172.519	28.6602	0.166128	211.39	31.266
Tb927.2.3370	UDP-Gal or UDP-GlcNAc-dependent glycosyltransferase, putative (10C8.485)	0	160.721	26.7097	0.166187	310.095	34.967
Tb11.42.0006	histone H1, putative	9.11462e-08	57.2	9.5617	0.167162	85.297	91.263
Tb927.7.4110	kinesin, putative	0	91.2789	15.3672	0.168354	101.509	14.543
Tb927.1.4310	hypothetical protein, conserved	0	150.225	25.3821	0.16896	152.013	25.007
Tb927.7.6830	trans-sialidase, putative	0.00625881	30.6526	5.18398	0.169121	62.839	16.059
Tb927.2.510	retrotransposon hot spot protein 4 (RHS4), putative (3B10.210)	0	118.79	20.112	0.169307	71.391	46.867
Tb11.02.4730	DNA repair and recombination helicase protein PIF1, putative,DNA repair and recombination protein, mitochondrial precursor, putative (PIF1)	0	227.744	38.5831	0.169414	195.035	38.008
Tb927.7.4270	hypothetical protein, conserved	0	226.609	38.4206	0.169545	273.499	46.062
Tb927.8.7320	variant surface glycoprotein (VSG)-related, putative	3.95871e-05	43.1002	7.37011	0.171	40.073	3.895
Tb927.6.1300	hypothetical protein	0.000739579	36.0854	6.19739	0.171742	47.621	8.658
Tb11.01.6230	expression site-associated gene 2 (ESAG2) protein, putative	0	369.981	63.6088	0.171925	532.198	73.992
Tb927.1.4010	hypothetical protein, conserved	7.10918e-06	47.541	8.20902	0.172672	49.385	8.076
Tb11.39.0008	histone H1, putative	0	147.132	25.5691	0.173783	445.767	33.924
Tb927.5.1050	hypothetical protein	2.19309e-08	62.1142	10.8363	0.174458	48.45	10.962
Tb927.8.4190	hypothetical protein, conserved	0	278.383	48.8045	0.175314	167.501	78.458
Tb09.160.5470	hypothetical protein, unlikely	2.07777e-08	62.43	10.9468	0.175345	81.146	28.235
Tb09.160.1350	hypothetical protein, unlikely	9.83271e-06	47.3122	8.34265	0.176332	65.161	72.623
Tb927.4.5300	UDP-Gal or UDP-GlcNAc-dependent glycosyltransferase, putative	0	107.177	18.9178	0.17651	43.046	26.67
Tb927.7.5930	Protein Associated with Differentiation (TbPAD1)	0	403.869	71.4039	0.1768	489.346	41.471
Tb09.211.1020	phosphatidylcholine:ceramide cholinephosphotransferase 2, putative	0	119.098	21.1046	0.177204	133.338	36.055
Tb927.8.7330	hypothetical protein	6.75705e-07	54.1496	9.60551	0.177388	69.662	9.386
Tb927.10.12670	hypothetical protein, conserved	0	127.701	22.6603	0.177449	152.421	21.613
Tb927.3.4270	hypothetical protein, conserved	0	278.869	49.6857	0.178169	299.876	47.14
Tb927.6.4770	hypothetical protein, conserved	0	225.703	40.2462	0.178315	236.086	43.956
Tb11.03.0620	RNA-binding protein, UBP1 (UBP1)	0	813.746	146.283	0.179765	587.186	134.578
Tb927.10.890	kinesin, putative	1.19024e-09	70.7812	12.7894	0.180689	86.174	16.822
Tb927.1.480	leucine-rich repeat protein (LRRP), putative	2.57405e-10	75.0633	13.6826	0.182281	57.156	21.061
Tb927.1.4670	hypothetical protein, unlikely	0	212.725	39.0436	0.18354	287.521	55.775
Tb927.8.5050	hypothetical protein, conserved	0	132.392	24.2997	0.183543	105.744	25.412
Tb927.10.5960	hypothetical protein, conserved	0	97.0825	17.8242	0.183599	118.776	12.971
Tb927.5.1130	hypothetical protein, conserved	0	157.996	29.0189	0.183669	174.56	30.404
Tb927.1.3980	hypothetical protein, unlikely	2.76227e-08	63.4465	11.6548	0.183695	71.117	14.208
Tb927.8.4360	hypothetical protein, conserved	5.53936e-10	73.721	13.6251	0.18482	80.517	13.112
Tb927.8.1290	hypothetical protein, conserved	3.04377e-08	63.4633	11.738	0.184958	60.069	7.278
Tb927.3.4710	hypothetical protein, conserved	0	214.332	40.0856	0.187026	237.806	43.423
Tb927.3.1510	variant surface glycoprotein (VSG)-related, putative	0	96.4815	18.0856	0.187451	158.685	58.173
Tb927.2.2260	phosphatidylinositol kinase related protein, putative (25N14.135)	6.03584e-08	62.3827	11.7429	0.188239	75.17	11.605
Tb927.6.850	hypothetical protein, conserved	0	155.87	29.5288	0.189445	189.699	58.034
Tb11.02.2740	aspartate aminotransferase, mitochondrial	1.79154e-10	77.892	14.7823	0.189779	103.353	14.696
Tb927.1.4840	hypothetical protein, unlikely	8.3759e-07	55.9755	10.6585	0.190413	65.722	19.75
Tb927.6.1520	aquaporin 3, putative (AQP1)	0	437.232	83.4627	0.190889	469.253	99.219
Tb927.5.1410	64 kDa invariant surface glycoprotein (ISG64)	0	210.21	40.148	0.19099	258.401	72.699
Tb927.10.4410	hypothetical protein	8.58811e-06	50.3533	9.71864	0.193009	69.445	17.002
Tb927.7.7000	hypothetical protein, conserved	0	98.6041	19.1103	0.193808	121.335	18.24
Tb09.160.4770	protein kinase, putative	0	323.166	63.0887	0.195221	272.653	74.801
Tb11.02.0290	succinyl-coA:3-ketoacid-coenzyme A transferase, mitochondrial precursor, putative	0	528.061	103.299	0.19562	555.794	103.507
Tb09.211.2140	hypothetical protein, unlikely	0	734.377	143.765	0.195765	504.219	268.545
Tb11.02.0850	phospholipid-transporting ATPase 1-like protein, putative	5.02709e-05	46.1722	9.04552	0.195908	44.268	9.789
Tb11.01.0220	hypothetical protein, conserved	0	98.3665	19.2974	0.196179	120.734	20.083
Tb927.4.5310	serine/threonine-protein kinase a, putative,protein kinase, putative	0	271.295	53.4708	0.197095	197.606	54.577
Tb927.5.2480	hypothetical protein, conserved	0	206.414	40.6928	0.197142	215.455	43.055
Tb927.5.294b	hypothetical protein	4.11848e-12	89.7867	17.7471	0.197658	118.95	48.39
Tb927.4.4580	hypothetical protein, conserved	0	111.785	22.1511	0.198159	136.265	20.996
Tb11.02.0810	hypothetical protein, conserved	0	118.98	23.6628	0.19888	127.336	24.394
Tb927.7.5450	lipin, putative	9.2324e-08	63.5579	12.6597	0.199184	78.201	12.385
						0.013	0.013
